# Supplementary material for: Candidate biomarkers for treatment benefit from sunitinib in patients with advanced renal cell carcinoma using mass spectrometry-based (phospho)proteomics
Source: Clin Proteomics. 2023 Nov 8;20:49. doi: 10.1186/s12014-023-09437-6 (PMC10631096; doi:10.1186/s12014-023-09437-6)
Supplement: Supplementary file 7 — Additional file 7: Table S2. All identified and quantified phosphosites. [file 12014_2023_9437_MOESM7_ESM.xlsx]

## Sheet: Identified phosphosites
Additional Table 2: Identified phosphosites
ppSTY ID	Charge	Amino acid	Position in peptide	Score for localization	Localization probability	Phospho (STY) Probabilities	Proteins	Positions within proteins	Protein names	Gene Names
753	2	Y	6	140.31	1	IGEGT(1)Y(1)GVVYK	A0A024QZP7;A0A087WZZ9	15;15		CDC2
1324	2	Y	6	140.31	1	IGEGT(1)Y(1)GVVYK	G3V5T9;E7ESI2;Q00526;G3V317	15;15;15;15	Cyclin-dependent kinase 3	CDK2;CDK3
2117	3	Y	7	163.59	0.999812	GEPNVSY(1)ICSR	P49840;A8MT37;P49841;P49841-2	279;197;216;216	Glycogen synthase kinase-3 alpha;Glycogen synthase kinase-3 beta	GSK3A;GSK3B
2428	2	Y	18	313.28	0.999957	LCDFGSASHVADNDITPY(1)LVSR	Q13523	849	Serine/threonine-protein kinase PRP4 homolog	PRPF4B
2021	3	Y	20	205.9	1	YCRPESQEHPEADPGSAAPY(1)LK	P40763-3;P40763;G8JLH9	705;705;607	Signal transducer and activator of transcription 3;Signal transducer and activator of transcription	STAT3
488	2	T	5	126.56	1	IGEGT(1)Y(1)GVVYK	A0A024QZP7;A0A087WZZ9	14;14		CDC2
545	2	T	5	126.56	1	IGEGT(1)Y(1)GVVYK	G3V5T9;E7ESI2;Q00526;G3V317	14;14;14;14	Cyclin-dependent kinase 3	CDK2;CDK3
1654	2	Y	14	328.8	0.999999	LSLEGDHSTPPSAY(1)GSVK	P07355;P07355-2;A6NMY6;H0YMU9;H0YLV6;H0YKN4	24;42;24;24;24;24	Annexin A2;Putative annexin A2-like protein;Annexin	ANXA2;ANXA2P2
1943	3	Y	15	273.37	0.999994	VADPDHDHTGFLT(1)EY(1)VATR	P28482;P28482-2	187;187	Mitogen-activated protein kinase 1	MAPK1
2751	4	Y	11	51.089	1	AHAWPS(1)PY(1)KDY(1)EVKK	Q8NFJ5	350	Retinoic acid-induced protein 3	GPRC5A
2717	3	Y	23	198.99	0.795172	VAQQPLSLVGCEVVPDPSPDHLY(0.795)S(0.205)FR	Q8N4X5-2;Q8N4X5;Q8N4X5-4	413;413;441	Actin filament-associated protein 1-like 2	AFAP1L2
1829	3	Y	12	190.11	0.998349	VVQEYIDAFS(0.002)DY(0.998)ANFK	P18433-4;P18433-2;P18433-3;P18433	789;789;798;798	Receptor-type tyrosine-protein phosphatase alpha	PTPRA
1240	4	Y	15	200.9	0.999999	IADPEHDHTGFLTEY(1)VATR	E9PJF0;E9PQW4;P27361-3;P27361;B3KR49;P27361-2	204;204;204;204;90;204	Mitogen-activated protein kinase;Mitogen-activated protein kinase 3	MAPK3
2750	4	Y	8	51.089	1	AHAWPS(1)PY(1)KDY(1)EVKK	Q8NFJ5	347	Retinoic acid-induced protein 3	GPRC5A
2023	3	Y	19	109.32	1	YCRPESQEHPEADPGAAPY(1)LK	P40763-2	704	Signal transducer and activator of transcription 3	STAT3
372	3	S	24	232.19	0.702341	VAQQPLSLVGCEVVPDPSPDHLY(0.298)S(0.702)FR	Q8N4X5-2;Q8N4X5;Q8N4X5-4	414;414;442	Actin filament-associated protein 1-like 2	AFAP1L2
1566	5	Y	13	179.2	1	SLPSGSHQGPVIY(1)AQLDHSGGHHSDKINK	O95297-4;O95297-2;O95297	117;240;241	Myelin protein zero-like protein 1	MPZL1
2607	3	Y	4	41.242	1	ERDY(1)AEIQDFHR	Q5VWV2;Q8TEW0-5;Q8TEW0-3;Q8TEW0-7;Q8TEW0-6;Q8TEW0-4;Q8TEW0-11;Q8TEW0-2;Q8TEW0	1020;968;990;997;1034;1043;1064;1077;1080	Partitioning defective 3 homolog	PARD3
1281	2	Y	8	231.74	0.996849	VGEEEHVY(0.997)S(0.003)FPNK	F5GZ78;P49023-2;P49023;P49023-3	116;118;118;118	Paxillin	PXN
1560	3	Y	12	214.23	0.999356	YAIAVNDLGT(0.001)EY(0.999)VHR	O94925;O94925-3	304;304	Glutaminase kidney isoform, mitochondrial	GLS
2699	3	Y	10	119.41	0.99848	IGVVGGCQEY(0.998)T(0.002)GAPYFAAISALK	Q8IW45;Q8IW45-2	85;85	ATP-dependent (S)-NAD(P)H-hydrate dehydratase	CARKD
1936	3	Y	8	238.43	1	SREYDRLY(1)EEYTR	P27986-5;P27986-3;P27986-2;P27986;P27986-4	104;167;197;467;467	Phosphatidylinositol 3-kinase regulatory subunit alpha	PIK3R1
1950	3	Y	2	232.74	0.998668	T(0.001)Y(0.999)VDPHTYEDPNQAVLK	P29317	588	Ephrin type-A receptor 2	EPHA2
2262	2	Y	9	194.24	1	TVTAMDVVY(1)ALKR	P62805	89	Histone H4	HIST1H4A
605	3	T	13	273.37	1	VADPDHDHTGFLT(1)EY(1)VATR	P28482;P28482-2	185;185	Mitogen-activated protein kinase 1	MAPK1
2619	2	Y	8	190.44	0.999949	GPLDGSPY(1)AQVQRPPR	Q63HR2-5;Q63HR2-6;Q63HR2;Q63HR2-4;F8VV64;Q63HR2-2	359;483;483;493;483;483	Tensin-like C1 domain-containing phosphatase	TENC1
2345	3	Y	7	140.49	0.999932	IQNTGDY(1)YDLYGGEK	Q06124-2;Q06124;Q06124-3	62;62;62	Tyrosine-protein phosphatase non-receptor type 11	PTPN11
3011	3	Y	7	161.2	0.999194	NEEENIY(0.999)S(0.001)VPHDSTQGK	Q9NRY4	1105	Rho GTPase-activating protein 35	ARHGAP35
2277	3	Y	7	193.96	0.999935	EHALLAY(1)TLGVK	P68104;Q5VTE0;A0A087WV01;Q05639	141;141;141;141	Elongation factor 1-alpha 1;Putative elongation factor 1-alpha-like 3;Elongation factor 1-alpha 2	EEF1A1;EEF1A1P5;EEF1A2
1951	3	Y	8	218.12	0.96954	T(0.227)Y(0.773)VDPHT(0.03)Y(0.97)EDPNQAVLK	P29317	594	Ephrin type-A receptor 2	EPHA2
1416	2	Y	3	106.42	1	VIY(1)DFIEK	O00401	256	Neural Wiskott-Aldrich syndrome protein	WASL
2754	4	Y	22	161.75	0.938486	AYS(1)QEEITQGFEETGDTLY(0.033)APY(0.938)S(0.013)T(0.015)HFQLQNQPPQK	Q8NFJ5	320	Retinoic acid-induced protein 3	GPRC5A
2323	3	Y	9	112.42	0.975265	YVDSEGHLY(0.975)T(0.025)VPIR	Q03135	14	Caveolin-1	CAV1
1705	2	Y	5	131.69	1	LYDAY(1)ELKHALK	P08758;D6RBL5;E9PHT9	94;34;94	Annexin A5;Annexin	ANXA5
2245	3	Y	9	211.45	1	VFDKDGNGY(1)ISAAELR	P62158;E7ETZ0;E7EMB3	100;101;147	Calmodulin	CALM1;CALM2
608	3	T	9	157.73	0.687734	SEQLKPLKT(0.688)Y(0.311)VDPHT(0.054)Y(0.948)EDPNQAVLK	P29317	587	Ephrin type-A receptor 2	EPHA2
1103	2	Y	1	210.31	1	Y(1)ATPQVIQAPGPR	C9J1X3;Q07912;Q07912-3	859;827;905	Activated CDC42 kinase 1	TNK2
2511	4	Y	18	114.37	0.978994	FNVANGGPAPDVVS(0.001)DKIY(0.979)QIS(0.02)K	Q15124;Q15124-2	153;153	Phosphoglucomutase-like protein 5	PGM5
2753	4	Y	19	261.84	0.99378	AYSQEEITQGFEETGDT(0.006)LY(0.994)APY(0.591)S(0.151)T(0.258)HFQLQNQPPQK	Q8NFJ5	317	Retinoic acid-induced protein 3	GPRC5A
1279	3	Y	13	101.76	0.926739	FIHQQPQSSSPVY(0.927)GS(0.053)S(0.02)AK	F5GZ78;P49023-2;P49023;P49023-3	86;88;88;88	Paxillin	PXN
816	2	Y	1	351.96	0.999964	Y(1)AGSALQYEDVSTAVQNLQK	A0A087WY55;Q9NP79;Q5TGM0;Q9NP79-2	251;278;220;193	Vacuolar protein sorting-associated protein VTA1 homolog	VTA1
1865	3	Y	12	158.94	0.985774	KTHIQDNHDGT(0.007)Y(0.986)T(0.007)VAYVPDVTGR	Q60FE5;P21333-2;P21333;Q5HY54;A0A087WWY3	1577;1604;1604;1604;1577	Filamin-A	FLNA
2288	3	Y	8	210.34	1	VGAHAGEY(1)GAEALER	P69905	25	Hemoglobin subunit alpha	HBA1
1669	3	Y	25	100.15	0.998191	AEERPTFDYLQSVLDDFYTAT(0.002)EGQY(0.998)QQQP	P07948-2;P07948	487;508	Tyrosine-protein kinase Lyn	LYN
1953	2	Y	10	230.38	0.972387	VLEDDPEAT(0.025)Y(0.972)T(0.002)TSGGK	P29317	772	Ephrin type-A receptor 2	EPHA2
2930	3	Y	5	217.48	0.99998	HLSPY(1)ATLTVGDSSHK	Q9BSJ8;Q9BSJ8-2	822;832	Extended synaptotagmin-1	ESYT1
1015	3	Y	10	138.42	1	Y(1)GLFKEENPY(1)AR	A8MXQ1;P53801	153;174	Pituitary tumor-transforming gene 1 protein-interacting protein	PTTG1IP
1986	3	Y	1	294.39	1	Y(1)GMNPHQTPAQLYTLQPK	P31939-2;P31939	207;208	Bifunctional purine biosynthesis protein PURH;Phosphoribosylaminoimidazolecarboxamide formyltransferase;IMP cyclohydrolase	ATIC
866	3	Y	6	299.77	1	GSVADY(1)GNLMENQDLLGSPTPPPPPPHQR	A0A096LNH6;Q14185	1832;1811	Dedicator of cytokinesis protein 1	DOCK1
1968	3	Y	8	165.86	0.999956	ELFDDPSY(1)VNVQNLDK	X6R6D0;P29353-5;P29353-3;P29353-2;P29353-7;P29353;P29353-6	198;213;272;317;318;427;428	SHC-transforming protein 1	SHC1
510	2	T	13	153.39	0.86222	SLYASSPGGVY(0.138)AT(0.862)R	B0YJC4	63		VIM
1427	4	Y	32	200.79	0.999934	VIQAQTAFSANPANPAILSEASAPIPHDGNLY(1)PR	O00560-2;O00560;G5EA09;B4DHN5;E9PBU7	46;46;67;46;46	Syntenin-1	SDCBP
1694	3	Y	7	190.1	0.999763	DMYDKEY(1)YSVHNK	P08581;P08581-2	1234;1252	Hepatocyte growth factor receptor	MET
1101	4	Y	7	139.9	0.995338	KVSSTHY(0.995)Y(0.005)LLPERPSYLER	C9J1X3;Q07912;Q07912-3	891;859;937	Activated CDC42 kinase 1	TNK2
2853	3	Y	5	169.94	1	YTEFY(1)HVPTHSDASK	Q96HC4;Q96HC4-7;Q96HC4-4;Q96HC4-6;Q96HC4-3;Q96HC4-2	251;148;142;148;128;148	PDZ and LIM domain protein 5	PDLIM5
1302	3	Y	6	164.9	1	EYDRLY(1)EEYTR	F6TDL0;Q92569-3;Q92569-2;Q92569	245;163;199;199	Phosphatidylinositol 3-kinase regulatory subunit gamma	PIK3R3
2338	4	Y	20	133.72	1	GSIDREDGSLQGPIGNQHIY(1)QPVGKPDPAAPPK	Q05397-7;Q05397;E7ESA6;E9PEI4;B4DWJ1;Q05397-6	815;861;905;489;171;169	Focal adhesion kinase 1	PTK2
1070	3	Y	9	126.77	0.999999	HTDDEMT(1)GY(1)VATR	B4E0K5	105		MAPK14
524	2	T	3	223.46	0.748831	KPT(0.749)Y(0.251)DPVSEDQDPLSSDFK	C9J1X3;Q07912;Q07912-3	549;517;595	Activated CDC42 kinase 1	TNK2
2879	2	Y	3	151.3	0.991773	S(0.008)HY(0.992)ADVDPENQNFLLESNLGK	Q96QD8;F8VUY8	41;41	Sodium-coupled neutral amino acid transporter 2	SLC38A2
2752	3	Y	2	329.88	0.999971	AY(1)SQEEITQGFEETGDTLYAPYSTHFQLQNQPPQK	Q8NFJ5	300	Retinoic acid-induced protein 3	GPRC5A
1593	3	Y	12	102.21	1	GS(0.053)HQIS(0.947)LDNPDY(1)QQDFFPK	P00533;E9PFD7	1172;1127	Epidermal growth factor receptor	EGFR
887	3	Y	4	190.87	0.997873	NT(0.001)PY(0.998)KT(0.001)LEPVKPPTVPNDY(0.599)MT(0.326)S(0.074)PAR	A0A0A0MRT6;Q8IZP0-2;Q8IZP0-4;Q8IZP0-6;B6VEX4;Q8IZP0-11;Q8IZP0-10;Q8IZP0-8;Q8IZP0-7;Q8IZP0-12;Q8IZP0;Q8IZP0-3;Q8IZP0-5;Q8IZP0-9	193;193;198;198;198;134;193;198;198;215;198;198;193;198	Abl interactor 1	ABI1
888	4	Y	19	144.56	0.992052	NT(0.001)PY(0.441)KT(0.558)LEPVKPPTVPNDY(0.992)MT(0.006)S(0.002)PAR	A0A0A0MRT6;Q8IZP0-2;Q8IZP0-4;Q8IZP0-6;B6VEX4;Q8IZP0-11;Q8IZP0-10;Q8IZP0-8;Q8IZP0-7;Q8IZP0-12;Q8IZP0;Q8IZP0-3;Q8IZP0-5;Q8IZP0-9	208;208;213;213;213;149;208;213;213;230;213;213;208;213	Abl interactor 1	ABI1
538	3	T	13	293.84	1	IADPEHDHTGFLT(1)EY(1)VATR	E9PJF0;E9PQW4;P27361-3;P27361;B3KR49;P27361-2	202;202;202;202;88;202	Mitogen-activated protein kinase;Mitogen-activated protein kinase 3	MAPK3
1680	2	Y	1	256.52	1	Y(1)ESLTDPSKLDSGK	P08238;Q58FF7	56;56	Heat shock protein HSP 90-beta;Putative heat shock protein HSP 90-beta-3	HSP90AB1;HSP90AB3P
2045	3	Y	4	45.28	1	HGHY(1)FVALFDY(1)QAR	P42685	46	Tyrosine-protein kinase FRK	FRK
2898	4	Y	11	107.72	0.963193	NNYALNTT(0.001)AT(0.035)Y(0.963)AEPYRPIQYR	Q99569;A0A0D9SF60;Q99569-2	478;477;478	Plakophilin-4	PKP4
1935	2	Y	3	98.156	1	DQY(1)LMWLTQK	P27986-5;P27986-3;P27986-2;P27986;P27986-4	217;280;310;580;580	Phosphatidylinositol 3-kinase regulatory subunit alpha	PIK3R1
2300	2	Y	6	84.479	0.970586	IGEGT(0.025)Y(0.971)GT(0.005)VFK	Q00535;Q00535-2	15;15	Cyclin-dependent-like kinase 5	CDK5
2190	4	Y	4	118.23	0.997954	EAEY(0.998)S(0.002)DKHGQYLIGHGTK	P54760;Q96L35	574;574	Ephrin type-B receptor 4	EPHB4
1731	3	Y	7	196.11	1	IWHHTFY(1)NELR	P0CG38;P0CG39;P60709;G5E9R0;P63261;Q6S8J3;J3KT65;Q9BYX7;P68032;P68133;A6NL76	791;754;91;91;91;791;91;91;93;93;93	="POTE ankyrin domain family member I;POTE ankyrin domain family member J;Actin, cytoplasmic 1;Actin, cytoplasmic 1, N-terminally processed;Actin, cytoplasmic 2;Actin, cytoplasmic 2, N-terminally processed;POTE ankyrin domain family member E;Putative beta	POTEI;POTEJ;ACTB;ACTG1;POTEE;POTEKP;ACTC1;ACTA1
2792	3	Y	4	205.18	0.999776	LDVY(1)TQWHQQSQSTKPK	Q8WX93-3;Q8WX93;Q8WX93-4;Q8WX93-8;Q8WX93-5;Q8WX93-7	944;1326;615;720;1102;328	Palladin	PALLD
2576	2	Y	1	256.52	1	Y(1)ESLTDPSKLDSGK	Q58FF8	56	Putative heat shock protein HSP 90-beta 2	HSP90AB2P
2534	2	Y	6	242.48	1	GESAGY(1)MEPYEAQR	Q15464;Q15464-2	268;268	SH2 domain-containing adapter protein B	SHB
2901	2	Y	5	146.79	0.999999	STTNY(1)VDFYSTK	Q99569;A0A0D9SF60;Q99569-2	1168;1166;1125	Plakophilin-4	PKP4
1665	2	Y	1	256.52	1	Y(1)ESLTDPSKLDSGK	P07900;P07900-2;Q14568	61;183;61	Heat shock protein HSP 90-alpha;Putative heat shock protein HSP 90-alpha A2	HSP90AA1;HSP90AA2
1100	2	Y	4	214.55	0.957811	KPT(0.042)Y(0.958)DPVSEDQDPLSSDFK	C9J1X3;Q07912;Q07912-3	550;518;596	Activated CDC42 kinase 1	TNK2
1215	4	Y	31	175.89	0.998477	WDSYDNFSGHRDDGMEEVVGHTQGPLDGS(0.002)LY(0.998)AK	E9PF55;Q9HBL0;E9PGF5	366;366;366	Tensin-1	TNS1
1126	3	Y	13	128.38	0.999844	HYEDGYPGGSDNY(1)GS(0.941)LS(0.059)R	C9JZR2	228		CTNND1
2559	3	Y	15	114.92	1	AT(0.047)T(0.953)PPNQGRPDS(1)PVY(1)ANLQELK	Q1RLN5;Q8IWW6-3;Q8IWW6-2;Q8IWW6-4;Q8IWW6	243;243;243;243;243	Rho GTPase-activating protein 12	ARHGAP12
1837	3	Y	5	171.26	1	FSGWY(1)DADLSPAGHEEAK	P18669	26	Phosphoglycerate mutase 1	PGAM1
3059	3	Y	11	155.63	1	IEIAQKHPDIY(1)AVPIK	Q9UDY2-6;Q9UDY2-3;Q9UDY2;Q9UDY2-7	1085;1095;1118;1149	Tight junction protein ZO-2	TJP2
1835	3	Y	6	130.47	1	LGQDPY(1)RLGHDPYR	P18583-10;P18583-3;P18583-4;P18583-7;P18583;P18583-5;P18583-9;P18583-6	949;949;949;909;949;949;989;949	Protein SON	SON
1166	3	Y	11	68.952	0.996723	TACTNFMMT(0.999)PY(0.997)VVT(0.004)R	D7R525;J3KNK1;P45984-5;P45984-3;P45984-2;P45984-4;P45984	185;185;185;185;185;185;185	Mitogen-activated protein kinase 9	MAPK9
931	3	Y	4	50.305	1	GVGY(1)ET(1)ILKEQK	A0A0C4DFY5;Q9NQ84;Q9NQ84-2;J9JIE0	369;324;336;9	G-protein coupled receptor family C group 5 member C	GPRC5C
1810	2	Y	2	123.01	1	LY(1)DLNMPAYVK	P16333-2;P16333	41;105	Cytoplasmic protein NCK1	NCK1
1504	3	Y	6	159.18	1	REVGDY(1)GQLHETEVLLK	O60674	570	Tyrosine-protein kinase JAK2	JAK2
3010	4	Y	19	100.66	0.984164	KSVSSSPWLPQDGFDPS(0.016)DY(0.984)AEPMDAVVKPR	Q9NRY4	1087	Rho GTPase-activating protein 35	ARHGAP35
2796	3	Y	3	193.71	0.991469	NT(0.008)Y(0.991)NQTALDIVNQFTTSQASR	Q8WXE0-2;Q8WXE0;J3QRN1	171;253;253	Caskin-2	CASKIN2
2349	3	Y	1	81.799	1	Y(1)KNILPFDHTR	Q06124-2;Q06124;Q06124-3	279;279;279	Tyrosine-protein phosphatase non-receptor type 11	PTPN11
2811	2	Y	4	113.62	1	EKLY(1)DFVK	Q92835-2;Q92835;Q92835-3	864;865;652	Phosphatidylinositol 3,4,5-trisphosphate 5-phosphatase 1	INPP5D
47	3	S	3	156.49	0.999998	TYS(1)LGSALRPSTSR	B0YJC4	39		VIM
516	3	T	7	126.77	1	HTDDEMT(1)GY(1)VATR	B4E0K5	103		MAPK14
1025	4	Y	13	60.764	1	VELQELNDRFANY(1)IDKVR	B0YJC4	117		VIM
2225	3	Y	22	98.627	0.94261	TTGIVMDSGDGVT(0.001)HT(0.001)VPIY(0.055)EGY(0.943)ALPHAILR	P60709;P63261	169;169	Actin, cytoplasmic 1;Actin, cytoplasmic 1, N-terminally processed;Actin, cytoplasmic 2;Actin, cytoplasmic 2, N-terminally processed	ACTB;ACTG1
340	3	S	12	114.92	1	AT(0.047)T(0.953)PPNQGRPDS(1)PVY(1)ANLQELK	Q1RLN5;Q8IWW6-3;Q8IWW6-2;Q8IWW6-4;Q8IWW6	240;240;240;240;240	Rho GTPase-activating protein 12	ARHGAP12
2265	3	Y	3	126.77	0.999987	SIY(1)GEKFEDENFILK	P62937;P62937-2;F8WE65;C9J5S7	79;19;79;79	Peptidyl-prolyl cis-trans isomerase A;Peptidyl-prolyl cis-trans isomerase A, N-terminally processed;Peptidyl-prolyl cis-trans isomerase	PPIA
383	4	S	6	51.089	1	AHAWPS(1)PY(1)KDY(1)EVKK	Q8NFJ5	345	Retinoic acid-induced protein 3	GPRC5A
1457	3	Y	9	158.01	0.999994	HADAEMTGY(1)VVTR	O15264;O15264-2;Q5R3E6	182;182;104	Mitogen-activated protein kinase 13	MAPK13
2406	3	Y	16	111.57	0.996826	GLCTSPAEHQYFMT(0.001)EY(0.997)VAT(0.002)R	Q13164-4;Q13164-3;Q13164-2;Q13164	139;221;82;221	Mitogen-activated protein kinase 7	MAPK7
2631	2	Y	9	147.62	1	SFTPDHVVY(1)AR	Q6NZI2;Q6NZI2-2;Q6NZI2-3	308;218;116	Polymerase I and transcript release factor	PTRF
3116	3	Y	16	140.68	0.999765	TVMYTAVGSEWRPFGY(1)PR	Q9Y276	181	Mitochondrial chaperone BCS1	BCS1L
1972	4	Y	7	129.01	0.999905	FDTQYPY(1)GEKQDEFKR	P30040	66	Endoplasmic reticulum resident protein 29	ERP29
1517	3	Y	7	218.25	0.999991	AHDGGIY(1)AISWSPDSTHLLSASGDK	O75083;O75083-3	238;98	WD repeat-containing protein 1	WDR1
1717	2	Y	3	101.28	0.999758	SLY(1)SFIK	P09525;Q6P452;P09525-2	296;276;214	Annexin A4;Annexin	ANXA4
2207	3	Y	8	125.82	1	RPGPGTLY(1)DVPR	P56945-5;P56945-8;P56945;P56945-7;P56945-2;P56945-6;P56945-4;P56945-3	385;387;387;405;405;433;239;405	Breast cancer anti-estrogen resistance protein 1	BCAR1
684	3	T	3	131.81	0.966484	AT(0.034)T(0.966)PPNQGRPDS(1)PVY(1)ANLQELK	Q1RLN5;Q8IWW6-3;Q8IWW6-2;Q8IWW6-4;Q8IWW6	231;231;231;231;231	Rho GTPase-activating protein 12	ARHGAP12
3078	3	Y	6	110.74	0.959553	VSS(0.001)T(0.006)HY(0.96)Y(0.033)LLPERPPYLDK	Q9UJM3	394	ERBB receptor feedback inhibitor 1	ERRFI1
2704	2	Y	2	78.814	0.999968	IY(1)AYPSNITSETGFR	Q8IY95-2;Q8IY95	209;213	Transmembrane protein 192	TMEM192
1128	3	Y	12	193.64	0.993071	LNGPQDHSHLLY(0.993)S(0.006)T(0.001)IPR	C9JZR2	96		CTNND1
2339	3	Y	6	199.37	1	SNDKVY(1)ENVTGLVK	Q05397-7;Q05397;E7ESA6;E9PEI4;Q05397-5;B4DWJ1;Q05397-6;Q05397-2	879;925;969;553;938;235;233;752	Focal adhesion kinase 1	PTK2
2202	3	Y	6	103.2	1	AQQGLY(1)QVPGPSPQFQSPPAK	P56945-5;P56945-8;P56945;P56945-7;P56945-2;P56945-6;P56945-3	126;128;128;146;146;174;128	Breast cancer anti-estrogen resistance protein 1	BCAR1
2177	4	Y	6	224.53	1	TTDGVY(1)EGVAIGGDRYPGSTFMDHVLR	P53396-2;P53396;P53396-3	672;682;411	ATP-citrate synthase	ACLY
945	3	Y	15	165.31	0.99189	LQPFHSTELEDDAIY(0.992)S(0.008)VHVPAGLYR	J3QRU8;A0A0C4DGN6;Q9Y2X7;Q9Y2X7-3	545;554;545;554	ARF GTPase-activating protein GIT1	GIT1
3061	2	Y	5	160.75	1	HPDIY(1)AVPIK	Q9UDY2-4;Q9UDY2-2	948;971	Tight junction protein ZO-2	TJP2
1425	2	Y	6	99.407	0.999971	PSSINY(1)MVAPVTGNDVGIR	O00560-2;O00560;G5EA09;O00560-3	90;91;111;85	Syntenin-1	SDCBP
2825	3	Y	10	187.97	0.999924	HVHLENATEY(1)ATLR	Q96A22	103	Uncharacterized protein C11orf52	C11orf52
3135	2	Y	4	117.4	0.999123	ALDY(0.999)Y(0.001)MLR	Q9Y490	70	Talin-1	TLN1
2977	3	Y	10	71.354	1	VPIVINPNAY(1)DNLAIY(1)K	Q9H792;H0YN99	635;635	Pseudopodium-enriched atypical kinase 1	PEAK1
2535	3	Y	9	161.26	0.999741	DKVTIADDY(1)SDPFDAK	Q15464;Q15464-2	246;246	SH2 domain-containing adapter protein B	SHB
1483	3	Y	10	124.29	0.997087	AIMTYVSS(0.001)FY(0.997)HAFS(0.002)GAQK	O43707;P12814-2;P12814-3;P12814;P12814-4;H9KV75	265;246;246;246;246;181	Alpha-actinin-4;Alpha-actinin-1	ACTN4;ACTN1
2610	2	Y	6	92.01	0.993104	ISHS(0.003)LY(0.993)S(0.004)GIEGLDES(0.953)PS(0.047)R	Q5VWV2;Q8TEW0-5;Q8TEW0-3;Q8TEW0-7;Q8TEW0-6;Q8TEW0-4;Q8TEW0-11;Q8TEW0-2;Q8TEW0;F5GZI3;Q5VWU8;Q8TEW0-9;Q8TEW0-10;Q8TEW0-8;B1AP52	662;662;662;706;706;719;706;719;719;436;719;706;719;719;157	Partitioning defective 3 homolog	PARD3
1721	3	Y	5	152.95	0.999994	SSGPY(1)GGGGQYFAKPR	P09651;F8W6I7;P09651-3;P09651-2;Q32P51	341;276;236;289;289	Heterogeneous nuclear ribonucleoprotein A1;Heterogeneous nuclear ribonucleoprotein A1, N-terminally processed;Heterogeneous nuclear ribonucleoprotein A1-like 2	HNRNPA1;HNRNPA1L2
1379	3	Y	7	132.5	0.999934	KLDNGGY(1)YITTR	J3QRU1;P07947;P06241-3;P06241-2;P06241	227;222;213;213;213	Tyrosine-protein kinase Yes;Tyrosine-protein kinase Fyn	YES1;FYN
2445	4	Y	9	103.75	1	EKPAQDPLY(1)DVPNASGGQAGGPQRPGR	Q13671-2;Q13671	36;36	Ras and Rab interactor 1	RIN1
2477	3	Y	8	117.2	0.996466	YIEDEDY(1)Y(0.996)KAS(0.003)VTR	Q14289-2;Q14289;E9PBI4	580;580;326	Protein-tyrosine kinase 2-beta	PTK2B
1976	4	Y	5	106.42	0.998552	NQET(0.001)Y(0.999)ETLKHEKPPQ	P30273	76	High affinity immunoglobulin epsilon receptor subunit gamma	FCER1G
2864	3	Y	14	101.66	1	AGKPGLPAPDELVY(1)QVPQSTQEVSGAGR	Q96PD2;Q96PD2-2	750;764	Discoidin, CUB and LCCL domain-containing protein 2	DCBLD2
1421	3	Y	8	159.52	1	SREYDQLY(1)EEYTR	O00459;E9PFP1	464;464	Phosphatidylinositol 3-kinase regulatory subunit beta	PIK3R2
3028	4	Y	17	162.47	0.955794	SREEDPTLTEEEIS(0.002)AMY(0.956)S(0.035)S(0.008)VNKPGQLVNK	Q9NWQ8	317	Phosphoprotein associated with glycosphingolipid-enriched microdomains 1	PAG1
1658	3	Y	5	149.58	0.999998	SYSPY(1)DMLESIRK	P07355;P07355-2;A6NMY6	238;256;238	Annexin A2;Putative annexin A2-like protein	ANXA2;ANXA2P2
1657	2	Y	5	150.46	0.999862	SLYYY(1)IQQDTK	P07355;P07355-2;A6NMY6	318;336;318	Annexin A2;Putative annexin A2-like protein	ANXA2;ANXA2P2
2067	3	Y	10	213.39	0.999997	QESTVSFNPY(1)EPELAPWAADKGPQR	P43405;P43405-2	323;300	Tyrosine-protein kinase SYK	SYK
942	4	Y	20	159.46	0.93983	ATFHTPFSHLGQSPEGCSS(0.03)Y(0.94)T(0.03)FPK	A0A0C4DGA2;O75521-2;O75521	255;250;285	Enoyl-CoA delta isomerase 2, mitochondrial	ECI2
2812	4	Y	24	48.891	0.852659	NAGDTLPQEDLPLT(0.023)KPEMFENPLY(0.853)GS(0.069)LS(0.033)S(0.023)FPK	Q92835-2;Q92835;Q92835-3	1021;1022;809	Phosphatidylinositol 3,4,5-trisphosphate 5-phosphatase 1	INPP5D
1014	3	Y	1	138.42	1	Y(1)GLFKEENPY(1)AR	A8MXQ1;P53801	144;165	Pituitary tumor-transforming gene 1 protein-interacting protein	PTTG1IP
985	2	Y	11	132.79	0.996662	TAGTS(0.061)FMMT(0.939)PY(0.997)VVT(0.003)R	A6NF29;Q499Y8;A8MWW6;P53779-4;P45983-5;P45983-3;P45983-2;P53779-2;P53779-3;P45983-4;P45983;P53779	185;78;78;78;185;185;185;223;185;185;185;223	Mitogen-activated protein kinase 10;Mitogen-activated protein kinase 8	MAPK8;MAPK10
1042	2	Y	9	227.57	1	EIENLTQQY(1)EEK	B1PS43;P35749-4;P35749-3;P35749;P35749-2	1415;1408;1415;1408;1415	Myosin-11	MYH11
1414	2	Y	8	110.92	1	FYGPEGPY(1)GVFAGR	O00264	113	Membrane-associated progesterone receptor component 1	PGRMC1
2418	2	Y	5	160.78	1	SLTIY(1)AQVQKPGPLQK	Q13291-3;Q13291	251;281	Signaling lymphocytic activation molecule	SLAMF1
785	3	Y	8	66.004	1	REEPEALY(1)AAVNK	A0A087WVF7;Q9NZM3-4;Q9NZM3-3;Q9NZM3-2;Q9NZM3	951;968;968;941;968	Intersectin-2	ITSN2
689	2	T	11	71.176	0.995516	HLLS(0.004)NLAAILT(0.996)PVK	Q5T7W0-2;Q5T7W0-4;Q5T7W0	647;707;740	Zinc finger protein 618	ZNF618
1026	2	Y	3	136.33	0.999683	SLY(1)ASSPGGVYATR	B0YJC4	53		VIM
2223	3	Y	4	146.76	0.997143	KDLY(0.997)ANT(0.003)VLSGGTTMYPGIADR	P60709;P63261	294;294	Actin, cytoplasmic 1;Actin, cytoplasmic 1, N-terminally processed;Actin, cytoplasmic 2;Actin, cytoplasmic 2, N-terminally processed	ACTB;ACTG1
791	3	Y	9	155.66	1	ALEHFTDLY(1)DIKR	A0A087WVQ6;Q00610-2;Q00610	638;634;634	Clathrin heavy chain 1	CLTC
2688	3	Y	9	94.45	0.992891	EATQPEPIY(0.993)AES(0.006)T(0.001)KR	Q86YV5	413	Tyrosine-protein kinase SgK223	SGK223
354	3	S	3	255.56	1	WDS(1)YENLSADGEVLHTQGPVDGSLY(1)AK	Q68CZ2;Q68CZ2-3	332;332	Tensin-3	TNS3
2626	3	Y	25	255.56	0.999889	WDS(1)YENLSADGEVLHTQGPVDGSLY(1)AK	Q68CZ2;Q68CZ2-3	354;354	Tensin-3	TNS3
2882	3	Y	9	102.52	0.997826	RAQIPEGDY(0.998)LS(0.001)Y(0.001)R	Q96RT1-6;Q96RT1-4;Q96RT1-9;Q96RT1-2;Q96RT1;Q96RT1-8;Q96RT1-7;Q96RT1-5;Q96RT1-3	1104;1104;1100;1104;1104;1104;1104;1104;1104	Protein LAP2	ERBB2IP
2465	3	Y	9	174.29	0.999999	SIYSLDKLY(1)PESQGSDTAWR	Q14197	49	Peptidyl-tRNA hydrolase ICT1, mitochondrial	ICT1
1838	3	Y	2	250.19	1	HY(1)GGLTGLNKAETAAK	P18669;Q8N0Y7;P15259	92;92;92	Phosphoglycerate mutase 1;Probable phosphoglycerate mutase 4;Phosphoglycerate mutase 2	PGAM1;PGAM4;PGAM2
995	3	Y	5	130.1	1	GQPIY(1)IQFSNHK	A6NLN1;P26599;P26599-2;P26599-3	97;127;127;127	Polypyrimidine tract-binding protein 1	PTBP1
1214	2	Y	7	129.54	0.999934	AGSLPNY(1)ATINGK	E9PF55;Q9HBL0;E9PGF5;A0A087WWW7;H0Y4U1	1391;1404;1383;1034;515	Tensin-1	TNS1
1156	5	Y	12	51.469	0.999731	RAS(1)GPPGNEHLY(1)ENLCVLEASPTLHGGEPEPHEGPGSR	D6RAM3;Q7L591	342;398	Docking protein 3	DOK3
2714	2	Y	2	153.09	1	VY(1)ESIGQYGGETVK	Q8N3R9-2;Q8N3R9	209;243	MAGUK p55 subfamily member 5	MPP5
2826	5	Y	13	108.57	0.997306	SPGLMSEDS(0.003)NLHY(0.997)ADIQVCSRPHAR	Q96A22	78	Uncharacterized protein C11orf52	C11orf52
2852	3	Y	1	132.23	0.998612	Y(0.999)T(0.001)EFYHVPTHSDASK	Q96HC4;Q96HC4-7;Q96HC4-4;Q96HC4-6;Q96HC4-3;Q96HC4-2	247;144;138;144;124;144	PDZ and LIM domain protein 5	PDLIM5
1722	2	Y	11	196.8	1	SSGPYGGGGQY(1)FAKPR	P09651;F8W6I7;P09651-3;P09651-2;Q32P51	347;282;242;295;295	Heterogeneous nuclear ribonucleoprotein A1;Heterogeneous nuclear ribonucleoprotein A1, N-terminally processed;Heterogeneous nuclear ribonucleoprotein A1-like 2	HNRNPA1;HNRNPA1L2
2679	3	Y	15	119.27	0.781208	AATSGVPSIYAPS(0.036)T(0.167)Y(0.781)AHLS(0.015)PAK	S4R3V8;Q86X29-3;Q86X29-4;Q86X29;Q86X29-6;Q86X29-5;Q86X29-2	280;309;309;328;172;260;291	Lipolysis-stimulated lipoprotein receptor	LSR
915	2	Y	1	47.302	1	Y(1)AAPELEIAR	A0A0A0MTB0;D6RHG7;Q86VE9-3;Q86VE9-2;Q86VE9;Q86VE9-4	345;343;345;345;345;345	Serine incorporator 5	SERINC5
1069	4	Y	15	114.71	0.97949	SSISSVLKDPDS(0.001)NPY(0.979)S(0.019)LLDNTESDQTADTDASESHHSTNR	E7EU85;E9PFF5;B4DXZ6;P51114-3;P51114-2;P51114	392;428;464;392;477;477	Fragile X mental retardation syndrome-related protein 1	FXR1
1747	2	Y	5	117.14	0.999993	VGFQY(1)EGTYK	P11413;P11413-3;P11413-2	503;533;549	Glucose-6-phosphate 1-dehydrogenase	G6PD
2731	5	Y	21	96.123	0.983688	HSLSSGGFSPVAGVGAQDGDY(0.984)QRPHS(0.016)AQPADR	Q8N8Z6	652	Discoidin, CUB and LCCL domain-containing protein 1	DCBLD1
1949	2	Y	7	129	0.99924	QSPEDVY(0.999)FS(0.001)K	P29317	575	Ephrin type-A receptor 2	EPHA2
1027	3	Y	11	43.69	0.974039	SLYASSPGGVY(0.974)AT(0.025)R	B0YJC4	61		VIM
2596	3	Y	5	85.493	0.999982	NEGFY(1)ADPYLYHEGR	Q5T5P2;Q5T5P2-9;Q5T5P2-2;Q5T5P2-7;Q5T5P2-10;Q5T5P2-3;Q5T5P2-4;Q5T5P2-8;Q5T5P2-6	393;313;393;393;393;111;111;111;111	Sickle tail protein homolog	KIAA1217
433	3	S	3	75.764	1	EPS(1)PVRY(1)DNLSR	Q9C0B5-2;Q9C0B5	476;529	Palmitoyltransferase ZDHHC5	ZDHHC5
2948	3	Y	7	75.764	0.999917	EPS(1)PVRY(1)DNLSR	Q9C0B5-2;Q9C0B5	480;533	Palmitoyltransferase ZDHHC5	ZDHHC5
2132	3	Y	4	131.32	1	VQIY(1)HNPTANSFR	P50552;K7ENL7	39;39	Vasodilator-stimulated phosphoprotein	VASP
930	4	Y	5	95.205	1	HHAAY(1)VNNLNVTEEKYQEALAK	A0A0C4DFU2;P04179;P04179-4;A0A0C4DFU1;P04179-2;A0A0C4DG56;P04179-3;G5E9P6;F5GXZ9	58;58;12;58;58;58;58;58;58	Superoxide dismutase [Mn], mitochondrial	SOD2
2728	4	Y	10	148.36	0.998209	AHTFSAQS(0.002)GY(0.998)RVPGPQPGHK	Q8N8Z6	621	Discoidin, CUB and LCCL domain-containing protein 1	DCBLD1
1153	2	Y	4	120.15	0.999831	YYGY(1)TGAFR	CON__Q29443;CON__Q0IIK2;E7ER44	524;543;545		LTF
1832	3	Y	6	100.11	1	LAQDPY(1)RLGHDPYR	P18583-10;P18583-3;P18583-4;P18583-7;P18583;P18583-5;P18583-9;P18583-6	928;928;928;888;928;928;968;928	Protein SON	SON
1903	4	Y	13	110.6	1	LTGIKHELQANCY(1)EEVKDR	P23528;G3V1A4;E9PK25	140;123;178	Cofilin-1	CFL1
2476	3	Y	7	107.35	0.999965	YIEDEDY(1)Y(0.991)KAS(0.009)VTR	Q14289-2;Q14289;E9PBI4	579;579;325	Protein-tyrosine kinase 2-beta	PTK2B
1638	3	Y	12	124.84	0.999998	AAVPSGASTGIY(1)EALELR	P06733	44	Alpha-enolase	ENO1
2847	3	Y	12	97.69	0.930655	EKWDCES(0.063)ICS(0.809)T(0.149)Y(0.931)S(0.047)NLY(0.002)NHPQLIK	Q96GA3	357	Protein LTV1 homolog	LTV1
384	4	S	3	137.73	0.999938	AYS(1)QEEITQGFEETGDT(0.008)LY(0.807)APY(0.178)S(0.003)T(0.003)HFQLQNQPPQK	Q8NFJ5	301	Retinoic acid-induced protein 3	GPRC5A
917	3	Y	12	114.63	0.996281	TKPSDEEMLFIY(0.996)GHY(0.004)K	B8ZWD1;A0A0A0MTI5;P07108;P07108-3;P07108-2;P07108-4;P07108-5;P07108-6	39;85;29;30;46;71;90;29	Acyl-CoA-binding protein	DBI
2348	2	Y	2	64.121	1	VY(1)ENVGLMQQQK	Q06124-2;Q06124	580;584	Tyrosine-protein phosphatase non-receptor type 11	PTPN11
498	4	T	6	66.017	0.597029	NT(0.002)PY(0.399)KT(0.597)LEPVKPPT(0.001)VPNDYMTSPAR	A0A0A0MRT6;Q8IZP0-2;Q8IZP0-4;Q8IZP0-6;B6VEX4;Q8IZP0-11;Q8IZP0-10;Q8IZP0-8;Q8IZP0-7;Q8IZP0-12;Q8IZP0;Q8IZP0-3;Q8IZP0-5;Q8IZP0-9	195;195;200;200;200;136;195;200;200;217;200;200;195;200	Abl interactor 1	ABI1
1561	3	Y	8	276.12	1	HSFGPLDY(1)ESLQQELALK	O94925-3;B8ZZC5;B8ZZA8	558;63;129	Glutaminase kidney isoform, mitochondrial	GLS
1220	4	Y	20	193.97	0.782638	NYQSSSPLPTVGSSYSS(0.007)PDY(0.783)S(0.21)LQHFSSSPESQAR	E9PF55;Q9HBL0;E9PGF5;A0A087WWW7;H0Y4U1	1136;1149;1128;779;260	Tensin-1	TNS1
1724	3	Y	7	68.168	0.999909	KLDMGGY(1)Y(0.981)IT(0.015)T(0.004)R	P09769	208	Tyrosine-protein kinase Fgr	FGR
609	4	T	15	105.32	0.630553	SEQLKPLKT(0.631)Y(0.369)VDPHT(0.631)Y(0.369)EDPNQAVLK	P29317	593	Ephrin type-A receptor 2	EPHA2
938	3	Y	11	193.81	0.999103	ADHQPLTEAS(0.001)Y(0.999)VNLPTIALCNTDSPLR	A0A0C4DG17;P08865;A6NE09	144;139;139	40S ribosomal protein SA	RPSA;RPSAP58
2589	4	Y	14	130.36	0.999726	KYVLENHPGTNSNY(1)QMHLLK	Q5SSJ5;Q5SSJ5-2;Q5SSJ5-3	379;341;227	Heterochromatin protein 1-binding protein 3	HP1BP3
1075	3	Y	9	86.738	0.998098	QADSEMTGY(0.998)VVT(0.002)R	B5MDL5;P53778-2;P53778	95;175;185	Mitogen-activated protein kinase 12	MAPK12
2972	3	Y	10	202.65	0.955452	SPPESESEPY(0.955)T(0.042)FS(0.003)HPNNGDVSSK	Q9H5V8;Q9H5V8-2	806;619	CUB domain-containing protein 1	CDCP1
1782	4	Y	10	75.911	0.984776	LNFSHGT(0.002)HEY(0.985)HAET(0.014)IK	P14618;H3BQ34;P14618-2	83;83;83	Pyruvate kinase PKM;Pyruvate kinase	PKM
1781	3	Y	7	122.19	1	ITLDNAY(1)MEKCDENILWLDYK	P14618;B4DNK4;P14618-3;H3BQ34;P14618-2	148;74;133;148;148	Pyruvate kinase PKM;Pyruvate kinase	PKM
2439	2	Y	4	99.442	0.999958	IYQY(1)IQSR	Q13627-3;Q13627-4;Q13627-5;Q13627-2;Q13627;Q9Y463-2;Q9Y463-3;Q9Y463	321;321;321;312;321;273;273;273	Dual specificity tyrosine-phosphorylation-regulated kinase 1A;Dual specificity tyrosine-phosphorylation-regulated kinase 1B	DYRK1A;DYRK1B
1081	3	Y	15	250.86	1	SSGSGSSVADERVDY(1)VVVDQQK	B7Z3B9;Q13480;Q13480-2	556;659;689	GRB2-associated-binding protein 1	GAB1
1618	3	Y	10	217.17	0.999909	GGPGSAVSPY(1)PTFNPSSDVAALHK	P04083	39	Annexin A1	ANXA1
1099	4	Y	9	45.207	1	ALPQNDDHY(1)VMQEHRK	C9J1X3;Q07912;Q07912-3;Q07912-2	316;284;347;284	Activated CDC42 kinase 1	TNK2
1565	2	Y	6	137.46	1	SESVVY(1)ADIR	O95297-4;O95297-2;O95297;O95297-5	139;262;263;113	Myelin protein zero-like protein 1	MPZL1
1246	2	Y	11	64.121	1	LLAQAEGEPCY(1)IR	E9PM19;P29597;E9PPF2	107;292;292	Tyrosine-protein kinase;Non-receptor tyrosine-protein kinase TYK2	TYK2
2514	2	Y	4	172.8	1	VPVY(1)ETPAGWR	Q15124;Q15124-2	358;358	Phosphoglucomutase-like protein 5	PGM5
2227	3	Y	7	160.78	0.999889	FAGDKGY(1)LTKEDLR	P60903	25	Protein S100-A10	S100A10
1378	4	Y	27	142.01	0.999714	KDPDERPTFEYIQSFLEDYFTATEPQY(1)QPGENL	J3QRU1;P07947	542;537	Tyrosine-protein kinase Yes	YES1
2897	3	Y	3	188.84	1	NNY(1)ALNTT(0.006)AT(0.197)Y(0.796)AEPYRPIQYR	Q99569;A0A0D9SF60;Q99569-2	470;469;470	Plakophilin-4	PKP4
2317	2	Y	3	152.16	0.999505	YTY(1)SEWHSFTQPR	Q02487;Q02487-2;Q14574-2;Q14574	823;823;818;818	Desmocollin-2;Desmocollin-3	DSC2;DSC3
99	3	S	10	104.52	0.936926	FIHQQPQSS(0.062)S(0.937)PVY(0.724)GS(0.124)S(0.152)AK	F5GZ78;P49023-2;P49023;P49023-3	83;85;85;85	Paxillin	PXN
1064	4	Y	9	62.658	0.996248	LLDIDET(0.004)EY(0.996)HADGGKVPIK	B4DTR1;J3QLU9;P04626-3;P04626-2;P04626-5;P04626-4;P04626	601;877;191;267;847;862;877	Receptor tyrosine-protein kinase erbB-2	ERBB2
1671	3	Y	8	52.071	0.967031	SLDNGGY(0.032)Y(0.967)IS(0.001)PR	P07948-2;P07948	173;194	Tyrosine-protein kinase Lyn	LYN
2828	2	Y	9	102.4	1	KEELIGIAY(1)NR	Q96AC1-2;Q96AC1;Q96AC1-3	597;590;597	Fermitin family homolog 2	FERMT2
2865	3	Y	13	162.76	0.991786	ATGNQPPPLVGT(0.003)Y(0.992)NT(0.005)LLSR	Q96PD2;Q96PD2-2	715;729	Discoidin, CUB and LCCL domain-containing protein 2	DCBLD2
1114	3	Y	8	58.32	0.959923	LVQSPNS(0.04)Y(0.96)FMDVK	Q5T4L4;C9JLI6;H0YMV8;Q71UM5;P42677	31;31;47;31;31	40S ribosomal protein S27;40S ribosomal protein S27-like	RPS27;RPS27L
1146	3	Y	10	136.1	0.999968	SLLEGQEDHY(1)NNLSASK	CON__P08727;P08727	391;391	Keratin, type I cytoskeletal 19	KRT19
1071	3	Y	10	202.07	0.999089	YFEITDESPY(0.999)VHY(0.001)LNTFSSK	B4E3S0;Q9ULV4;Q9ULV4-2;Q9ULV4-3	196;301;307;354	Coronin;Coronin-1C	CORO1C
437	4	S	10	69.492	0.991693	LATEEPPPRS(0.992)PPES(0.059)ES(0.176)EPY(0.524)T(0.175)FS(0.067)HPNNGDVS(0.003)S(0.004)K	Q9H5V8;Q9H5V8-2	797;610	CUB domain-containing protein 1	CDCP1
1726	3	Y	7	63.225	1	LIKDDEY(1)NPCQGS(1)KFPIK	P09769	412	Tyrosine-protein kinase Fgr	FGR
1857	3	Y	8	76.341	0.999999	GKGHDGLY(1)QGLSTATK	P20963-3;P20963	141;142	T-cell surface glycoprotein CD3 zeta chain	CD247
1995	3	Y	7	110.56	1	LKKEDIY(1)AVEIVGGATR	P34932;A0A087WYC1;A0A087WTS8	336;336;336	Heat shock 70 kDa protein 4	HSPA4
1707	3	Y	12	124.84	0.999998	AAVPSGASTGIY(1)EALELR	P09104;P09104-2;F5H0C8;P13929-2;P13929;P13929-3	44;44;44;44;44;44	Gamma-enolase;Enolase;Beta-enolase	ENO2;ENO3
1698	3	Y	6	51.286	1	REFEVY(1)GPIKR	P08621-3;P08621-2;P08621	126;126;126	U1 small nuclear ribonucleoprotein 70 kDa	SNRNP70
1990	3	Y	4	167.2	1	PSLY(1)AQVQKPPR	P33151;P33151-2;B4DTR2	685;570;124	Cadherin-5	CDH5
1681	3	Y	13	203.89	0.997841	LVSSPCCIVTST(0.002)Y(0.998)GWTANMER	P08238	596	Heat shock protein HSP 90-beta	HSP90AB1
1993	3	Y	14	144.17	1	MLAQPLKDSDVEVY(1)NIIKK	P34896-2;P34896;P34896-3;J3KRK5	34;34;34;34	Serine hydroxymethyltransferase, cytosolic	SHMT1
937	2	Y	7	68.481	1	VPS(1)EGAY(1)DIILPR	A0A0C4DFY5;Q9NQ84;Q9NQ84-2;J9JIE0	432;387;399;72	G-protein coupled receptor family C group 5 member C	GPRC5C
1864	3	Y	10	106.32	0.975002	VKETADFKVY(0.975)T(0.025)K	Q60FE5;P21333-2;P21333;Q5HY54;A0A087WWY3	479;506;506;506;479	Filamin-A	FLNA
754	2	Y	10	87.184	0.999444	IGEGTYGVVY(0.999)K	A0A024QZP7;A0A087WZZ9	19;19		CDC2
3092	3	Y	10	147.08	0.996035	KTPQGPPEIY(0.996)S(0.004)DTQFPSLQSTAK	Q9UKY7;D6R9V8;Q9UKY7-2;D6RFH2;Q9UKY7-3;D6RDN0	190;88;190;88;88;86	Protein CDV3 homolog	CDV3
319	3	S	6	155.8	0.909377	LCDFGS(0.909)AS(0.091)HVADNDIT(0.009)PY(0.99)LVS(0.002)R	Q13523	837	Serine/threonine-protein kinase PRP4 homolog	PRPF4B
1634	2	Y	9	123.79	1	WDTGENPIY(1)K	P05556	783	Integrin beta-1	ITGB1
2759	2	Y	5	112.01	0.99998	KYPDY(1)IQIAMPTESR	Q8NHU3	59	Phosphatidylcholine:ceramide cholinephosphotransferase 2	SGMS2
2907	2	Y	5	59.673	0.962741	PS(0.008)PIY(0.963)IS(0.021)S(0.006)Y(0.002)S(0.001)SPAR	Q99569-2	1051	Plakophilin-4	PKP4
2495	4	Y	25	174.89	1	RHQSLSPNHPPPQLGQSVGSQNDAY(1)DVPR	Q14511-3;Q14511;A0A087WUD2	317;317;168	Enhancer of filamentation 1;Enhancer of filamentation 1 p55	NEDD9
902	2	Y	3	121.64	1	NLY(1)AGDY(0.86)Y(0.14)R	A0A0G2JNZ7;A0A0A0MSX3	646;646
1580	2	Y	7	79.283	0.992804	QVVES(0.007)AY(0.993)EVIK	P00338;P00338-3;P00338-4	239;268;181	L-lactate dehydrogenase A chain	LDHA
2384	4	Y	17	198.84	1	LSTEHSSVSEYHPADGY(1)AFSSNIYTR	Q12929;Q12929-2	491;231	Epidermal growth factor receptor kinase substrate 8	EPS8
1377	2	Y	9	112.83	1	WTAPEAALY(1)GR	J3QRU1;P07947;P06241-3;P06241-2;P06241;P12931;P12931-2	451;446;385;437;440;439;445	Tyrosine-protein kinase Yes;Tyrosine-protein kinase Fyn;Proto-oncogene tyrosine-protein kinase Src	YES1;FYN;SRC
1695	3	Y	8	168.31	0.99132	DMYDKEY(0.001)Y(0.991)S(0.008)VHNK	P08581;P08581-2	1235;1253	Hepatocyte growth factor receptor	MET
1028	3	Y	2	88.075	0.995899	T(0.004)Y(0.996)SLGSALRPSTSR	B0YJC4	38		VIM
259	2	S	10	110.84	0.999976	GEPNVS(0.027)Y(0.973)ICS(1)R	P49840;A8MT37;P49841;P49841-2	282;200;219;219	Glycogen synthase kinase-3 alpha;Glycogen synthase kinase-3 beta	GSK3A;GSK3B
2727	3	Y	14	139.11	0.950631	HEY(1)ALPLAPPEPEY(0.951)AT(0.049)PIVER	Q8N8Z6	600	Discoidin, CUB and LCCL domain-containing protein 1	DCBLD1
989	4	Y	11	41.115	0.961925	LRLDTAS(0.004)S(0.004)NGY(0.962)QRPGS(0.03)VVAAK	E9PJK4;A6NI28	758;792	Rho GTPase-activating protein 42	ARHGAP42
2424	3	Y	19	91.238	0.907823	VSSQGNLIPARPAPAPPLY(0.908)S(0.046)S(0.046)LT	Q13443	815	Disintegrin and metalloproteinase domain-containing protein 9	ADAM9
1827	3	Y	8	87.519	0.999984	NPGNQAAY(1)EHFETMK	P18206-2;P18206	692;692	Vinculin	VCL
2655	2	Y	2	100.84	1	EY(1)GMIYLGK	Q7KZF4	109	Staphylococcal nuclease domain-containing protein 1	SND1
1559	2	Y	4	56.404	1	VADY(1)IPQLAK	O94925;O94925-3	249;249	Glutaminase kidney isoform, mitochondrial	GLS
1586	4	Y	19	63.869	0.813086	FALPSPQHILGLPVGQHIY(0.813)LS(0.187)AR	P00387-2;P00387;P00387-3	57;80;113	NADH-cytochrome b5 reductase 3;NADH-cytochrome b5 reductase 3 membrane-bound form;NADH-cytochrome b5 reductase 3 soluble form	CYB5R3
1656	2	Y	4	156.58	0.999406	SLYY(0.999)YIQQDTK	P07355;P07355-2;A6NMY6	317;335;317	Annexin A2;Putative annexin A2-like protein	ANXA2;ANXA2P2
1464	3	Y	17	118.72	0.999627	STGPGASLGT(0.05)GY(0.95)DRKDY(1)V	O15551	219	Claudin-3	CLDN3
2678	3	Y	10	124.2	0.998885	AATSGVPS(0.001)IY(0.999)APS(0.041)T(0.196)Y(0.75)AHLS(0.013)PAK	S4R3V8;Q86X29-3;Q86X29-4;Q86X29;Q86X29-6;Q86X29-5;Q86X29-2	275;304;304;323;167;255;286	Lipolysis-stimulated lipoprotein receptor	LSR
2730	4	Y	25	132.78	0.999989	KGSTFRPMDTDAEEAGVSTDAGGHY(1)DCPQR	Q8N8Z6	578	Discoidin, CUB and LCCL domain-containing protein 1	DCBLD1
2786	4	Y	12	118.44	0.998082	EPSAPSIPTPAY(0.998)QS(0.001)SPAGGHAPTPPTPAPR	Q8WUM4;Q8WUM4-2	727;732	Programmed cell death 6-interacting protein	PDCD6IP
1596	3	Y	11	140.73	0.999998	RPAGSVQNPVY(1)HNQPLNPAPSR	P00533;E9PFD7	1110;1065	Epidermal growth factor receptor	EGFR
2895	3	Y	9	192.46	0.999995	VHFPASTDY(1)STQYGLK	Q99569;A0A0D9SF60;Q99569-2	1156;1154;1113	Plakophilin-4	PKP4
2489	3	Y	4	81.656	1	DGVY(1)DVPLHNPPDAK	Q14511-3;Q14511;A0A087WUD2	345;345;196	Enhancer of filamentation 1;Enhancer of filamentation 1 p55	NEDD9
1600	3	Y	1	92.856	1	Y(1)AAELHLVHWNTK	P00918	114	Carbonic anhydrase 2	CA2
2000	2	Y	9	128.91	0.999951	ALELDSNLY(1)R	P35579;P35579-2	754;618	Myosin-9	MYH9
1223	3	Y	5	170.9	0.997945	SYS(0.001)PY(0.998)DY(0.001)QPCLAGPNQDFHSK	E9PF55;Q9HBL0;E9PGF5;A0A087WWW7	796;796;796;447	Tensin-1	TNS1
2030	3	Y	4	185.55	0.997656	GT(0.002)GY(0.998)IKTELISVSEVHPSR	P42224;P42224-2;J3KPM9	701;701;703	Signal transducer and activator of transcription 1-alpha/beta;Signal transducer and activator of transcription	STAT1
2355	3	Y	11	142.58	0.978451	MQNHGYENPT(0.012)Y(0.978)KY(0.009)LEQMQI	Q06481-5;Q06481-4;Q06481-2;Q06481-3;Q06481-6;Q06481	514;687;699;743;753;755	Amyloid-like protein 2	APLP2
2622	3	Y	17	70.802	0.985779	ESMCSTPAFPVSPET(0.014)PY(0.986)VK	Q68CZ2;Q68CZ2-2	855;615	Tensin-3	TNS3
1858	3	Y	9	156.17	1	RKNPQEGLY(1)NELQK	P20963-3;P20963	110;111	T-cell surface glycoprotein CD3 zeta chain	CD247
2327	3	Y	10	136.6	0.999989	IVLDSDAAEY(1)GGHQR	Q04446;E9PGM4	657;616	1,4-alpha-glucan-branching enzyme	GBE1
1475	2	Y	2	62.466	1	IY(1)DLNIPAFVK	O43639	110	Cytoplasmic protein NCK2	NCK2
2683	3	Y	10	59.248	0.986217	SSSAGGQGS(0.013)Y(0.986)VPLLR	S4R3V8;Q86X29-3;Q86X29-4;Q86X29;Q86X29-6;Q86X29-5	324;353;353;372;216;304	Lipolysis-stimulated lipoprotein receptor	LSR
1423	2	Y	2	147.06	1	LY(1)PELSQYMGLSLNEEEIR	O00560-2;O00560;G5EA09;B4DHN5;E9PBU7;O00560-3	50;50;71;50;50;44	Syntenin-1	SDCBP
2002	2	Y	10	62.287	0.997086	AQQAADKY(0.003)LY(0.997)VDK	P35579;Q5BKV1	11;11	Myosin-9	MYH9
1678	3	Y	11	66.989	1	NKPLFFADKLY(1)K	P08133;P08133-2;E5RK69;E7EMC6	609;577;396;266	Annexin A6;Annexin	ANXA6
2126	3	Y	4	205.31	0.95748	ANT(0.043)Y(0.957)EKYWPFYQK	P50440-2;P50440;P50440-3	68;100;100	Glycine amidinotransferase, mitochondrial	GATM
767	2	Y	6	106.38	0.999953	IEDPVY(1)GIYYVDHINR	A0A087WXD2;A0A087WT53;Q96QZ7-4;Q96QZ7-3;Q96QZ7-5;Q96QZ7-7;Q96QZ7-6;Q96QZ7-2;Q96QZ7	66;66;373;373;373;373;373;373;373	Membrane-associated guanylate kinase, WW and PDZ domain-containing protein 1	MAGI1
1329	2	Y	1	123.02	0.994485	Y(0.994)KY(0.005)GYEIPVDMLCK	G3V5Z7;P60900;G3V295;G3V3I1;P60900-2;P60900-3	103;103;103;103;84;24	Proteasome subunit alpha type;Proteasome subunit alpha type-6	PSMA6
1463	3	Y	12	118.72	0.950339	STGPGASLGT(0.05)GY(0.95)DRKDY(1)V	O15551	214	Claudin-3	CLDN3
1892	3	Y	11	56.719	0.953551	IKPS(0.333)S(0.333)S(0.333)ANAIY(0.954)S(0.046)LAAR	P22681	674	E3 ubiquitin-protein ligase CBL	CBL
1573	4	Y	17	90.385	0.998479	THYPAQQGEYQT(0.002)HQPVY(0.998)HK	O95817	247	BAG family molecular chaperone regulator 3	BAG3
2893	3	Y	9	147.64	0.8024	LYLQSPHS(0.198)Y(0.802)EDPYFDDR	Q99569;A0A0D9SF60;Q99569-2	1139;1137;1096	Plakophilin-4	PKP4
1395	3	Y	4	119.62	0.999573	SDVY(1)SDLNTQRPYYK	X6RGC9;K7ES93;O43914-3;O43914-2;O43914	90;133;91;101;102	TYRO protein tyrosine kinase-binding protein	TYROBP
216	3	S	6	102.57	0.674317	DDKHGS(0.674)Y(0.326)EDAVHSGALND	P17987;E7EQR6;F5H282	544;389;320	T-complex protein 1 subunit alpha	TCP1
1347	3	Y	1	145.34	0.999998	Y(1)ILTPGGLAEQPGQAEHQPESPLNETQR	H0YNK6;Q06418	804;849	Tyrosine-protein kinase receptor TYRO3	TYRO3
2974	3	Y	5	110.75	0.999999	SELPY(1)EELWLEEGKPSHQPLTR	Q9H706-2;Q9H706-3;Q9H706	453;453;453	GRB2-associated and regulator of MAPK protein	GAREM
1971	3	Y	5	184	0.679327	FDTQY(0.679)PY(0.321)GEKQDEFKR	P30040	64	Endoplasmic reticulum resident protein 29	ERP29
1525	3	Y	2	246.96	1	LY(1)GPTNFSPIINHVAR	O75131	392	Copine-3	CPNE3
2616	3	Y	11	68.277	0.999956	KGPCAVSSNPY(1)AFK	Q5VYS8-4;Q5VYS8-6;Q5VYS8;Q5VYS8-5;Q5VYS8-3;Q5VYS8-2	77;77;77;77;77;77	Terminal uridylyltransferase 7	ZCCHC6
955	3	Y	9	183.01	0.990533	ALSSEGKPY(0.991)VT(0.009)KEELYQNLTR	A0A0D9SF54;Q13813-3;A0A0D9SGF6;Q13813;Q13813-2	2408;2403;2449;2423;2428	Spectrin alpha chain, non-erythrocytic 1	SPTAN1
1615	2	Y	2	164.11	0.999999	PY(1)QYPALTPEQK	P04075;H3BQN4;J3KPS3;P04075-2	3;3;3;57	Fructose-bisphosphate aldolase A	ALDOA
2644	3	Y	7	135.99	0.999851	HPEIVGY(1)SVPGR	Q6XZF7;Q6XZF7-2	1477;723	Dynamin-binding protein	DNMBP
1610	2	Y	14	197.29	0.8985	SAFSNLFGGEPLS(0.051)Y(0.898)T(0.051)R	P02786;F8WBE5	20;20	Transferrin receptor protein 1;Transferrin receptor protein 1, serum form	TFRC
1730	3	Y	6	128.88	0.999281	T(0.001)PHGDY(0.999)IEFPCYR	P09917-5;P09917-4;P09917-2;P09917-3;P09917;A0A087X109	95;95;95;95;95;95	Arachidonate 5-lipoxygenase	ALOX5
2268	3	Y	14	63.225	0.888615	LRPLSYPQTVGET(0.057)Y(0.889)GKDIT(0.027)S(0.027)R	P63000-2	80	Ras-related C3 botulinum toxin substrate 1	RAC1
2929	3	Y	10	103.73	0.999418	QNGRDPPDPY(0.999)VS(0.001)LLLLPDK	Q9BSJ8;Q9BSJ8-2	1009;1019	Extended synaptotagmin-1	ESYT1
2744	3	Y	17	145.02	1	AKAPAPAPAESGESLAY(1)WPDR	Q8NEG4	107	Protein FAM83F	FAM83F
794	4	Y	24	61.612	1	LAELEEFINGPNNAHIQQVGDRCY(1)DEK	A0A087WVQ6;Q00610-2;Q00610;J3KS13	1210;1206;1206;143	Clathrin heavy chain 1	CLTC
1924	3	Y	6	92.856	0.999567	HIGLVY(1)SGMGPDYR	P25787	76	Proteasome subunit alpha type-2	PSMA2
804	4	Y	12	126.77	0.989372	DTYHPMSEYPT(0.004)Y(0.989)HT(0.007)HGR	A0A0C4DGW3;A0A087X2A4;A0A087WWM1;P15941-7;P15941-11;P15941-8;P15941-4;P15941-3;P15941;P15941-2;A6ZIE4;A6ZIE3;B1AVQ7;A0A087X0L2;A0A0A0MRB3;A0A0A0MSH4;P15941-12;P15941-16;P15941-9;P15941-10;P15941-15;P15941-6;P15941-17	432;441;1219;212;221;230;1200;1209;1212;1221;146;170;186;196;198;239;116;123;125;160;181;187;221	Mucin-1;Mucin-1 subunit alpha;Mucin-1 subunit beta	MUC1
1963	2	Y	6	183.36	0.999951	GQESEY(1)GNITYPPAMK	P29350-2;P29350;P29350-3;P29350-4	497;536;538;536	Tyrosine-protein phosphatase non-receptor type 6	PTPN6
2505	3	Y	14	113.89	0.999127	QQPTQFINPET(0.001)PGY(0.999)VGFANLPNQVHR	Q15019;Q15019-3;Q15019-2;F8WB65	17;17;52;17	Septin-2	SEPT2
1906	2	Y	8	129.82	0.994261	YALYDAT(0.001)Y(0.994)ET(0.005)K	P23528;G3V1A4;E9PK25;Q9Y281-3;Q9Y281	89;72;127;72;89	Cofilin-1;Cofilin-2	CFL1;CFL2
449	3	S	16	101.45	0.625548	SVSSSPWLPQDGFDPS(0.626)DY(0.374)AEPMDAVVKPR	Q9NRY4	1085	Rho GTPase-activating protein 35	ARHGAP35
1834	3	Y	6	133.47	0.999924	LGHDPY(1)RLTPDPYR	P18583-10;P18583-3;P18583-4;P18583-7;P18583;P18583-5;P18583-9;P18583-6	956;956;956;916;956;956;996;956	Protein SON	SON
1579	2	Y	5	83.168	1	DQLIY(1)NLLK	P00338;P00338-3;P00338-5;P00338-2;P00338-4;F5H5J4;F5H6W8;F5H8H6;F5GXC7;F5GWW2;F5GXU1	10;39;10;10;10;10;10;10;10;10;10	L-lactate dehydrogenase A chain	LDHA
2307	3	Y	10	64.104	0.999618	QNLLSQSHAY(1)QQFLR	Q01082;A0A087WUZ3;Q01082-2;Q01082-3	1171;1171;1171;1158	Spectrin beta chain, non-erythrocytic 1	SPTBN1
1975	3	Y	1	57.434	1	Y(1)REWHHFLVVNMK	P30086	81	Phosphatidylethanolamine-binding protein 1;Hippocampal cholinergic neurostimulating peptide	PEBP1
1276	3	Y	10	130.56	0.999427	DGQPY(0.001)CEKDY(0.999)HNLFSPR	F5GZ78;P49023-2;P49023;P49023-3;P49023-4	407;375;409;423;242	Paxillin	PXN
2400	3	Y	8	152.66	0.999998	SSEHENAY(1)ENVPEEEGKVR	Q13113	99	PDZK1-interacting protein 1	PDZK1IP1
2209	3	Y	17	100.01	1	VGQGYVYEAAQPEQDEY(1)DIPR	P56945-5;P56945-8;P56945;P56945-7;P56945-2;P56945-6;P56945-4;P56945-3	232;234;234;252;252;280;86;234	Breast cancer anti-estrogen resistance protein 1	BCAR1
854	2	Y	5	164.01	1	GEGLY(1)ADPYGLLHEGR	A0A087X165;Q9C0H9-2;Q9C0H9;Q9C0H9-5	430;268;268;396	SRC kinase signaling inhibitor 1	SRCIN1
829	3	Y	7	135.69	0.93586	NDSDPT(0.064)Y(0.936)GQQGHPNTWK	A0A087WZF1;Q93052;C9JUT4	295;317;317	Lipoma-preferred partner	LPP
100	3	S	9	133.32	0.750385	VGEEEHVY(0.25)S(0.75)FPNK	F5GZ78;P49023-2;P49023;P49023-3	117;119;119;119	Paxillin	PXN
1893	4	Y	15	86.079	0.71444	LPPGEQCEGEEDT(0.263)EY(0.714)MT(0.021)PS(0.001)S(0.001)RPLRPLDTSQSSR	P22681	700	E3 ubiquitin-protein ligase CBL	CBL
1639	3	Y	6	152.66	0.945995	S(0.054)FIKDY(0.946)PVVSIEDPFDQDDWGAWQK	P06733;P06733-2	287;194	Alpha-enolase	ENO1
3139	3	Y	11	128.06	0.999999	TMQFEPSTMVY(1)DACR	Q9Y490	26	Talin-1	TLN1
2210	3	Y	17	76.889	0.999769	VLPPEVADGGVVDSGVY(1)AVPPPAER	P56945-5;P56945-8;P56945;P56945-7;P56945-2;P56945-6;P56945-4;P56945-3	408;410;410;428;428;456;262;428	Breast cancer anti-estrogen resistance protein 1	BCAR1
2049	3	Y	11	211.9	0.999347	LEDYFETDSSY(0.999)SDANNFIR	P42685;P42685-2	497;355	Tyrosine-protein kinase FRK	FRK
2024	3	Y	4	95.17	1	NRVY(1)EVPVETKF	P40879	756	Chloride anion exchanger	SLC26A3
1744	3	Y	5	89.231	1	ARPEY(1)MLPVHFYGR	P11216	197	Glycogen phosphorylase, brain form	PYGB
2469	2	Y	7	157.09	0.999995	LPSSPVY(1)EDAASFK	Q14247-3;Q14247;Q14247-2	384;421;384	Src substrate cortactin	CTTN
2453	3	Y	23	89.272	0.999997	VIQPHGGGSNPLEGTQHLQDVPY(1)VMVR	Q14126	1013	Desmoglein-2	DSG2
2490	3	Y	4	48.284	1	EKDY(1)DFPPPMR	Q14511-3;Q14511;A0A087WUD2	241;241;92	Enhancer of filamentation 1;Enhancer of filamentation 1 p55	NEDD9
1624	3	Y	11	74.516	1	LKEQECDVKDY(1)GDLPFADIPNDSPFQIVK	P05089;P05089-3	50;50	Arginase-1	ARG1
2670	3	Y	23	98.84	1	TGSGGPGNHPHGPDASAEGLNPY(1)GLVAPR	Q86UX7-2;Q86UX7	500;504	Fermitin family homolog 3	FERMT3
1314	4	Y	7	74.141	0.999988	RGSGELY(1)EHEKDLVWK	Q5SR50;F8W9P4;O00329	548;548;524	Phosphatidylinositol 4,5-bisphosphate 3-kinase catalytic subunit delta isoform	PIK3CD
2537	3	Y	12	255.63	1	LPQDDDRPADEY(1)DQPWEWNR	Q15464	336	SH2 domain-containing adapter protein B	SHB
1889	3	Y	11	158.37	0.999996	NMGGPYGGGNY(1)GPGGSGGSGGYGGR	P22626;P22626-2	336;324	Heterogeneous nuclear ribonucleoproteins A2/B1	HNRNPA2B1
2447	3	Y	4	96.866	0.999572	EDVY(1)LSHDHNIPYK	Q13882	342	Protein-tyrosine kinase 6	PTK6
973	3	Y	11	122.34	1	SNILWDKEHIY(1)DEQPPNVEEWVK	A0A0G2JMZ8;Q16625-4;Q16625-3;Q16625	287;36;287;287	Occludin	OCLN
2594	2	Y	1	188.41	0.850018	Y(0.85)Y(0.15)KETSGLMLDVGPYMK	Q5T1Z0;Q9H008-2;Q9H008	158;158;158	Phospholysine phosphohistidine inorganic pyrophosphate phosphatase	LHPP
1805	3	Y	12	139.08	0.99233	VCAYGAQGEGPY(0.992)S(0.006)S(0.001)LVSCR	P16144-4;P16144-2;P16144;P16144-3	1207;1207;1207;1207	Integrin beta-4	ITGB4
2606	2	Y	11	158.01	0.999903	DVTIGGSAPIY(1)VK	Q5VWV2;Q8TEW0-5;Q8TEW0-3;Q8TEW0-7;Q8TEW0-6;Q8TEW0-4;Q8TEW0-11;Q8TEW0-2;Q8TEW0;F5GZI3;Q5VWU8;Q8TEW0-9;Q8TEW0-10;Q8TEW0-8	445;445;445;489;489;489;489;489;489;219;489;489;489;489	Partitioning defective 3 homolog	PARD3
2295	3	Y	10	141.1	1	QTTNFENPIY(1)AQMENEQK	P98164	4598	Low-density lipoprotein receptor-related protein 2	LRP2
1890	3	Y	22	203.58	0.998561	NMGGPYGGGNYGPGGSGGS(0.001)GGY(0.999)GGR	P22626;P22626-2	347;335	Heterogeneous nuclear ribonucleoproteins A2/B1	HNRNPA2B1
89	3	S	21	185	0.657281	NYQSSSPLPTVGS(0.001)S(0.001)Y(0.004)S(0.004)S(0.016)PDY(0.316)S(0.657)LQHFSSSPESQAR	E9PF55;Q9HBL0;E9PGF5;A0A087WWW7;H0Y4U1	1137;1150;1129;780;261	Tensin-1	TNS1
1643	5	Y	5	174.7	1	ADKDY(1)HFKVDNDENEHQLSLR	P06748-2;P06748;P06748-3	29;29;29	Nucleophosmin	NPM1
2569	2	Y	6	53.567	1	LGIPEY(1)FNFAK	Q53FZ2-2;Q53FZ2	57;57	Acyl-coenzyme A synthetase ACSM3, mitochondrial	ACSM3
2623	2	Y	6	70.114	0.995705	LS(0.004)LGQY(0.996)DNDAGGQLPFSK	Q68CZ2;Q68CZ2-2	780;540	Tensin-3	TNS3
8	4	S	5	115.45	0.588041	RPQY(0.412)S(0.588)NPPVQGEVMEGADNQGAGEQGRPVR	A0A087X1S2	206
1592	5	Y	17	107.6	0.998587	DPHYQDPHSTAVGNPEY(0.999)LNTVQPTCVNSTFDSPAHWAQK	P00533;E9PFD7	1138;1093	Epidermal growth factor receptor	EGFR
920	3	Y	2	101.53	1	LY(1)EWISIDKDEAGAK	A0A0A0MTP6;O15357-2;O15357	820;644;886	Phosphatidylinositol 3,4,5-trisphosphate 5-phosphatase 2	INPPL1
1771	2	Y	5	117.09	0.997363	VGGIY(0.997)T(0.003)VLQTK	P13807-2;P13807	44;44	Glycogen [starch] synthase, muscle	GYS1
2533	3	Y	10	55.011	0.932651	VIEDDPEAVY(0.933)T(0.05)T(0.013)T(0.004)GGK	Q15375-2;Q15375-4;Q15375	786;787;791	Ephrin type-A receptor 7	EPHA7
1572	4	Y	10	105.06	0.984254	THYPAQQGEY(0.984)QT(0.016)HQPVYHK	O95817	240	BAG family molecular chaperone regulator 3	BAG3
2260	3	Y	1	118.21	1	Y(1)PIEHGIITNWDDMEK	P62736;P63267;P68032;P68133;A6NL76;F8WB63;B8ZZJ2	71;70;71;71;71;70;70	Actin, aortic smooth muscle;Actin, gamma-enteric smooth muscle;Actin, alpha cardiac muscle 1;Actin, alpha skeletal muscle	ACTA2;ACTG2;ACTC1;ACTA1
1371	2	Y	4	184.17	1	AEEY(1)EFLTPVEEAPK	J3QQX2;P52565;J3KRE2	156;156;81	Rho GDP-dissociation inhibitor 1	ARHGDIA
2187	2	Y	2	110.84	1	VY(1)IDPFT(0.034)Y(0.966)EDPNEAVR	P54753;P54760;Q96L35	608;590;590	Ephrin type-B receptor 3;Ephrin type-B receptor 4	EPHB3;EPHB4
1209	3	Y	4	122.64	1	DLNY(1)CFSGMSDHR	E9PCY7;G8JLB6;P31943;P55795	266;266;266;266	Heterogeneous nuclear ribonucleoprotein H;Heterogeneous nuclear ribonucleoprotein H, N-terminally processed;Heterogeneous nuclear ribonucleoprotein H2;Heterogeneous nuclear ribonucleoprotein H2, N-terminally processed	HNRNPH1;HNRNPH2
2452	4	Y	28	96.158	0.675025	QKPATETSMNTASHSLCEQTMVNSENT(0.046)Y(0.675)S(0.213)S(0.06)GS(0.005)S(0.001)FPVPK	Q14126	882	Desmoglein-2	DSG2
1902	3	Y	15	75.533	0.982037	EILVGDVGQTVDDPY(0.982)AT(0.018)FVK	P23528;G3V1A4;E9PK25	68;51;106	Cofilin-1	CFL1
2726	3	Y	3	139.11	1	HEY(1)ALPLAPPEPEY(0.951)AT(0.049)PIVER	Q8N8Z6	589	Discoidin, CUB and LCCL domain-containing protein 1	DCBLD1
1230	3	Y	10	118.72	0.945406	YLCEGTES(0.005)PY(0.945)QT(0.049)GQLHPAIR	Q5TG12;E9PGC5;Q15262;Q15262-2;Q15262-3;Q15262-4	871;885;858;859;859;875	Receptor-type tyrosine-protein phosphatase kappa	PTPRK
2292	3	Y	13	62.617	0.977125	QPAPKPEPS(0.003)FS(0.003)EY(0.977)AS(0.016)VQVPR	P78324-4;P78324;P78324-2	495;496;500	Tyrosine-protein phosphatase non-receptor type substrate 1	SIRPA
2238	2	Y	6	79.148	0.807248	VLLPEY(0.807)GGT(0.193)K	P61604;B8ZZL8;B8ZZ54	76;76;21	10 kDa heat shock protein, mitochondrial	HSPE1
2256	3	Y	7	100.09	0.999715	IWHHSFY(1)NELR	P62736;P63267;P63267-2	93;92;49	Actin, aortic smooth muscle;Actin, gamma-enteric smooth muscle	ACTA2;ACTG2
2899	2	Y	13	89.358	0.99819	SAVSPDLHIT(0.002)PIY(0.998)EGR	Q99569;A0A0D9SF60;Q99569-2	415;415;415	Plakophilin-4	PKP4
765	3	Y	8	150.76	0.999996	KVVYENAY(1)GQFIGPHR	E2QRB9;E9PIR7;F8W809;A0A087WSW9;E9PNQ6;A0A087WSY9;Q16881-7;Q16881-5;Q16881-2;Q16881-4;Q16881-3;Q16881-6;Q16881	93;131;131;181;200;281;93;131;175;183;230;246;281	Thioredoxin reductase 1, cytoplasmic	GML;TXNRD1
1252	2	Y	14	54.834	1	ALPAQVDDPPEPVY(1)ANIER	E9PNT2	28		ARHGAP27
676	3	T	6	130.56	0.999995	HVSPVT(1)PPREVPIY(1)ANR	Q13443	761	Disintegrin and metalloproteinase domain-containing protein 9	ADAM9
2423	3	Y	14	128.74	1	HVS(0.001)PVT(0.999)PPREVPIY(1)ANR	Q13443	769	Disintegrin and metalloproteinase domain-containing protein 9	ADAM9
1709	3	Y	6	69.188	0.946099	YIS(0.004)LIY(0.946)T(0.047)NY(0.003)EAGKDDYVK	P09211	109	Glutathione S-transferase P	GSTP1
1374	3	Y	9	150.64	0.999303	MQAYSNPGY(0.999)SSFPSPTGLEPSCK	J3QR17;Q8WZ73-3;Q8WZ73-2;Q8WZ73	34;34;34;34	E3 ubiquitin-protein ligase rififylin	RFFL
2322	3	Y	1	130.2	1	Y(1)VDSEGHLYTVPIR	Q03135	6	Caveolin-1	CAV1
2241	3	Y	1	126.63	1	Y(1)GQFSGLNPGGRPITPPR	P62136;P62136-2;P62136-3	306;317;262	Serine/threonine-protein phosphatase PP1-alpha catalytic subunit	PPP1CA
2448	2	Y	7	81.771	0.834056	LS(0.001)S(0.005)FT(0.025)S(0.136)Y(0.834)ENPT	Q13882	447	Protein-tyrosine kinase 6	PTK6
407	3	S	10	97.69	0.808612	EKWDCES(0.063)ICS(0.809)T(0.149)Y(0.931)S(0.047)NLY(0.002)NHPQLIK	Q96GA3	355	Protein LTV1 homolog	LTV1
2646	3	Y	4	77.63	0.849956	S(0.004)QY(0.084)Y(0.85)S(0.049)T(0.011)VGGS(0.001)HPHSEQYPDLLPLEAR	Q6XZF7	430	Dynamin-binding protein	DNMBP
731	4	T	20	130.75	0.594228	LATEEPPPRS(0.952)PPES(0.043)ES(0.005)EPY(0.319)T(0.594)FS(0.087)HPNNGDVSSK	Q9H5V8;Q9H5V8-2	807;620	CUB domain-containing protein 1	CDCP1
1779	4	Y	28	146.83	0.995298	AEGSDVANAVLDGADCIMLSGET(0.005)AKGDY(0.995)PLEAVR	P14618;B4DNK4;P14618-3;P14618-2;H3BR70	370;296;355;370;205	Pyruvate kinase PKM;Pyruvate kinase	PKM
903	2	Y	7	107.56	0.977997	NLYAGDY(0.978)Y(0.022)R	A0A0G2JNZ7;A0A0A0MSX3	650;650
702	3	T	17	45.452	0.999937	NICQHFSTKVLGIKVET(1)K	Q8NDA8	783	Maestro heat-like repeat-containing protein family member 1	MROH1
811	3	Y	1	220.34	1	Y(1)LPRPANPDEIGNFIDENLK	A0A087WXI5;P12830-2;P12830	818;736;797	Cadherin-1;E-Cad/CTF1;E-Cad/CTF2;E-Cad/CTF3	CDH1
1107	3	Y	7	98.048	0.900047	DIYETDY(0.9)Y(0.1)RK	C9J5X1;P06213-2;P06213	1164;1177;1189	Tyrosine-protein kinase receptor;Insulin receptor;Insulin receptor subunit alpha;Insulin receptor subunit beta	IGF1R;INSR
1384	4	Y	17	102.56	0.697191	YRPENTPEPVS(0.008)T(0.008)S(0.006)VS(0.279)HY(0.697)GAEPTTVSPCPSSSAK	J3QRU1;P07947	37;32	Tyrosine-protein kinase Yes	YES1
944	3	Y	9	212.39	0.999955	HGSGADSDY(1)ENTQSGDPLLGLEGK	J3QRU8;A0A0C4DGN6;Q9Y2X7;Q9Y2X7-3	598;584;598;607	ARF GTPase-activating protein GIT1	GIT1
1711	3	Y	5	62.694	1	LPDGY(1)EFKFPNR	P09382	105	Galectin-1	LGALS1
952	2	Y	3	148.52	0.999981	KQY(1)PISLVLAPTR	A0A0D9SFB3;A0A0D9SG12;A0A0D9SF53;O00571;O00571-2;O15523-2;O15523;O15523-3	266;266;266;266;250;261;264;264	ATP-dependent RNA helicase DDX3X;ATP-dependent RNA helicase DDX3Y	DDX3X;DDX3Y
2148	2	Y	5	80.438	0.999994	GMTVY(1)GLPR	P51911;P51911-2;B7Z7E1	261;241;211	Calponin-1	CNN1
2222	2	Y	5	114.5	0.99997	DLTDY(1)LMK	P60709;P62736;P63261;Q562R1;P63267;P63267-2;P68032;P68133	188;190;188;189;189;146;190;190	="Actin, cytoplasmic 1;Actin, cytoplasmic 1, N-terminally processed;Actin, aortic smooth muscle;Actin, cytoplasmic 2;Actin, cytoplasmic 2, N-terminally processed;Beta-actin-like protein 2;Actin, gamma-enteric smooth muscle;Actin, alpha cardiac muscle 1;Ac	ACTB;ACTA2;ACTG1;ACTBL2;ACTG2;ACTC1;ACTA1
1870	4	Y	21	207.07	1	VHSPSGALEECYVTEIDQDKY(1)AVR	Q60FE5;P21333-2;P21333;Q5HY54;A0A087WWY3	2361;2380;2388;2348;2056	Filamin-A	FLNA
2595	2	Y	2	142.39	0.5	Y(0.5)Y(0.5)KETSGLMLDVGPYMK	Q5T1Z0;Q9H008-2;Q9H008	159;159;159	Phospholysine phosphohistidine inorganic pyrophosphate phosphatase	LHPP
1959	3	Y	5	126.4	0.993593	AYGPY(0.994)S(0.006)VTNCGEHDTTEYK	P29350-2;P29350;P29350-3;P29350-4	338;377;379;377	Tyrosine-protein phosphatase non-receptor type 6	PTPN6
2608	3	Y	9	64.121	1	EGHMMDALY(1)AQVK	Q5VWV2;Q8TEW0-5;Q8TEW0-3;Q8TEW0-7;Q8TEW0-6;Q8TEW0-4;Q8TEW0-11;Q8TEW0-2;Q8TEW0	1067;1015;1037;1044;1081;1090;1111;1124;1127	Partitioning defective 3 homolog	PARD3
2966	3	Y	2	89.011	1	LY(1)KVPDGKPENQFAFNGEFK	Q9H2U2;Q9H2U2-2;Q9H2U2-3;Q9H2U2-6;Q9H2U2-4	241;256;212;139;75	Inorganic pyrophosphatase 2, mitochondrial	PPA2
1380	3	Y	8	116.71	0.999432	KLDNGGY(0.001)Y(0.999)ITTR	J3QRU1;P07947;P06241-3;P06241-2;P06241	228;223;214;214;214	Tyrosine-protein kinase Yes;Tyrosine-protein kinase Fyn	YES1;FYN
2412	3	Y	24	40.43	0.8046	QGSGSSQPMEVQEGY(0.006)GFGS(0.041)GDDPY(0.805)S(0.104)S(0.041)AEPHVS(0.002)GVK	Q13263-2;Q13263	376;458	Transcription intermediary factor 1-beta	TRIM28
2877	3	Y	20	209.24	0.740158	FSISPDEDSSSYSSNSDFNY(0.74)S(0.224)Y(0.036)PTK	Q96QD8;F8VUY8	28;28	Sodium-coupled neutral amino acid transporter 2	SLC38A2
1059	3	Y	7	153	0.998699	LSHS(0.001)SGY(0.999)AQLNTYSR	Q5W0G0;Q5W0F9;B4DN67;Q96J84-3;Q96J84;Q96J84-2	461;483;547;544;647;663	Kin of IRRE-like protein 1	KIRREL
2553	3	Y	8	122.34	0.999994	IFPLRPDY(1)QEPSR	Q16832	481	Discoidin domain-containing receptor 2	DDR2
3104	3	Y	8	120.87	0.997624	SKPPYTDY(0.998)VS(0.001)T(0.001)R	Q9UPZ9-2;Q9UPZ9	159;159	Serine/threonine-protein kinase ICK	ICK
1515	3	Y	9	106.32	0.999057	DHVVEGEPY(0.999)AGY(0.001)DR	O75063	138	Glycosaminoglycan xylosylkinase	FAM20B
1653	3	Y	2	107.72	0.999854	AY(1)TNFDAERDALNIETAIK	P07355;P07355-2;A6NMY6;H0YMU9;H0YLV6;H0YKN4	30;48;30;30;30;30	Annexin A2;Putative annexin A2-like protein;Annexin	ANXA2;ANXA2P2
827	3	Y	5	111.84	0.960813	GGMDY(0.961)AY(0.039)IPPPGLQPEPGYGYAPNQGR	A0A087WZF1;Q93052;C9JUT4	251;273;273	Lipoma-preferred partner	LPP
1646	2	Y	7	62.466	0.993686	MVVES(0.006)AY(0.994)EVIK	P07195	240	L-lactate dehydrogenase B chain	LDHB
1148	3	Y	10	101.28	0.993571	PGGLGSS(0.001)S(0.004)LY(0.994)GLGASRPR	CON__Q3KNV1;CON__P08729;P08729	40;40;40	Keratin, type II cytoskeletal 7	KRT7
1604	4	Y	15	162.76	0.941044	TTEDEVHICHNQDGY(0.941)S(0.025)Y(0.033)PSR	P01130-3;P01130-6;P01130-4;P01130;P01130-2	677;724;804;845;667	Low-density lipoprotein receptor	LDLR
1964	4	Y	6	112.44	1	HKEDVY(1)ENLHTK	P29350-2;P29350;P29350-3	525;564;566	Tyrosine-protein phosphatase non-receptor type 6	PTPN6
1398	2	Y	3	113.76	0.999591	EGY(1)SALPQLDIER	M0QWZ7;Q9NP81;Q9NP81-2;M0R1C0;M0R2H5;B4DJM9	52;52;52;52;52;52	Serine--tRNA ligase, mitochondrial	SARS2
1263	3	Y	9	90.725	0.999766	NGDVSQFPY(1)VEFTGR	F2Z3N7;Q9NUM4	50;50	Transmembrane protein 106B	TMEM106B
1655	2	Y	3	170.52	0.999907	SLY(1)YYIQQDTK	P07355;P07355-2;A6NMY6	316;334;316	Annexin A2;Putative annexin A2-like protein	ANXA2;ANXA2P2
1616	2	Y	4	200.82	1	PYQY(1)PALTPEQK	P04075;H3BQN4;J3KPS3;P04075-2	5;5;5;59	Fructose-bisphosphate aldolase A	ALDOA
934	4	Y	18	185.96	0.991456	RPVS(0.189)PY(0.622)S(0.189)GYNGQLLTS(0.007)VY(0.991)QPT(0.002)EMALMHK	A0A0C4DFY5;Q9NQ84;Q9NQ84-2;J9JIE0	415;370;382;55	G-protein coupled receptor family C group 5 member C	GPRC5C
2159	3	Y	1	76.439	0.999983	Y(1)AALANLDNIFSAGQGGDQGSGFGTTGK	P52594-2;P52594-3;P52594;P52594-4	287;327;327;351	Arf-GAP domain and FG repeat-containing protein 1	AGFG1
1828	2	Y	7	159.04	0.999999	SFLDSGY(1)R	P18206-2;P18206	822;822	Vinculin	VCL
2250	3	Y	1	88.83	1	Y(1)LAEFATGNDRK	P62258-2;P62258	109;131	14-3-3 protein epsilon	YWHAE
867	3	Y	6	150.26	0.999993	QKQGIY(1)EEYEDIRR	A0A0A0MR09;P43378	294;304	Tyrosine-protein phosphatase non-receptor type 9	PTPN9
1286	4	Y	5	161.51	1	GHALY(1)VEPHGHGPSLSVQGLSR	F5H385;Q9BRY0	147;147	Zinc transporter ZIP3	SLC39A3
2652	3	Y	9	106.82	0.999991	SQERPGNFY(1)VSSESIR	Q6ZUJ8-2;Q6ZUJ8;Q6ZUJ8-3	392;570;169	Phosphoinositide 3-kinase adapter protein 1	PIK3AP1
1996	3	Y	10	70.197	0.999634	KLEAAEDIAY(1)QLSR	P35232	249	Prohibitin	PHB
2235	3	Y	7	102.52	0.999314	YANNS(0.001)NY(0.999)KNDVMIR	P61326-2;P61326;Q96A72;F5H6N1	40;40;42;42	Protein mago nashi homolog;Protein mago nashi homolog 2	MAGOH;MAGOHB
1584	3	Y	9	101.32	0.988259	DIVHSGLAY(0.988)T(0.012)MER	P00367;P00367-3;P00367-2	512;379;345	Glutamate dehydrogenase 1, mitochondrial	GLUD1
1769	3	Y	4	87.719	1	WANY(1)HLENAGCNK	P13796	276	Plastin-2	LCP1
2627	3	Y	9	62.861	0.934833	ALNGAEPNY(0.935)HS(0.061)LPS(0.004)AR	Q6IAA8;F5GX19;F5H3Y3;F5H479	40;40;40;40	Ragulator complex protein LAMTOR1	LAMTOR1
2682	3	Y	6	100.48	0.99984	SRDDLY(1)DQDDSRDFPR	S4R3V8;Q86X29-3;Q86X29-4;Q86X29;Q86X29-6;Q86X29-5;Q86X29-2	487;515;516;535;379;467;477	Lipolysis-stimulated lipoprotein receptor	LSR
941	3	Y	14	132.14	0.999129	TLEPVRPPVVPNDY(0.999)VPS(0.001)PTR	B7Z836;E7EW77;A0A0C4DG21;F8WAL6;Q9NYB9-3;Q9NYB9-2;Q9NYB9-4;Q9NYB9	151;213;207;213;162;207;207;213	Abl interactor 2	ABI2
998	4	Y	3	137.72	0.999614	TEY(1)MAFPKPFESSSSIGAEKPR	A6NNN6;E7ETA6;Q15154-2;Q15154	1177;1176;1176;1176	Pericentriolar material 1 protein	PCM1
1228	3	Y	6	146.88	0.997763	HFT(0.002)NPY(0.998)CNIYLNSVQVAK	E9PGC0;P20936-2;P20936-4;P20936	449;438;448;615	Ras GTPase-activating protein 1	RASA1
1343	2	Y	8	110.58	0.995794	TLDNGGFY(0.996)IS(0.004)PR	H0Y3C5;J3KPD6;P08631-3;P08631-2;P08631-4;P08631	208;209;187;188;208;209	Tyrosine-protein kinase HCK	HCK
2470	2	Y	15	58.246	0.985306	NASTFEDVTQVS(0.003)S(0.011)AY(0.985)QK	Q14247-3;Q14247;Q14247-2	297;334;297	Src substrate cortactin	CTTN
786	2	Y	3	51.346	1	LIY(1)LVPEK	A0A087WVF7;Q9NZM3-4;Q9NZM3-3;Q9NZM3-2;Q9NZM3	563;553;553;553;553	Intersectin-2	ITSN2
174	3	S	3	136.49	1	GPS(1)WDPFRDWYPHSR	P04792;F8WE04	15;15	Heat shock protein beta-1	HSPB1
2113	3	Y	6	145.6	0.999997	LSDRWY(1)PSDVDR	P49750-3;P49750;P49750-4	1211;1211;1406	YLP motif-containing protein 1	YLPM1
1133	3	Y	23	141.43	0.992357	TVQPVAMGPDGLPVDASSVS(0.001)NNY(0.992)IQT(0.006)LGR	C9JZR2	174		CTNND1
926	2	Y	4	212.11	0.999424	NSS(0.001)Y(0.999)FVEWIPNNVK	A0A0B4J269;Q13509;Q13509-2;P04350;Q5JP53;P07437;Q5ST81;P68371;Q13885;Q9BUF5;Q9BVA1	687;340;268;340;322;340;268;340;340;340;340	Tubulin beta-3 chain;Tubulin beta-4A chain;Tubulin beta chain;Tubulin beta-4B chain;Tubulin beta-2A chain;Tubulin beta-6 chain;Tubulin beta-2B chain	TUBB3;TUBB4A;TUBB;TUBB4B;TUBB2A;TUBB6;TUBB2B
2598	2	Y	3	143.5	0.999805	NVY(1)YELNDVR	Q5T5P2;Q5T5P2-9;Q5T5P2-2;Q5T5P2-7;Q5T5P2-10	244;164;244;244;244	Sickle tail protein homolog	KIAA1217
1537	3	Y	5	61.11	0.963292	TVFY(0.005)Y(0.963)Y(0.03)GS(0.001)DKDK	O75563	151	Src kinase-associated phosphoprotein 2	SKAP2
2422	2	Y	6	73.233	0.979542	FAVPT(0.02)Y(0.98)AAK	Q13443	778	Disintegrin and metalloproteinase domain-containing protein 9	ADAM9
1542	4	Y	19	172.3	1	HGETFTFRDPHLLDPTVEY(1)VK	O75815	117	Breast cancer anti-estrogen resistance protein 3	BCAR3
1991	2	Y	11	55.261	0.999995	CSILAAANPAY(1)GR	P33993;P33993-3	492;316	DNA replication licensing factor MCM7	MCM7
1502	3	Y	11	127.71	0.999501	LEPQIASASEY(1)AHR	O60664-4;O60664-3;O60664	95;95;95	Perilipin-3	PLIN3
897	3	Y	8	245.66	1	HIDSAHLY(1)NNEEQVGLAIR	A0A0A0MSS8;P42330;S4R3Z2;A0A0A0MT30;Q04828;A6NHU4	55;55;32;55;55;57	Aldo-keto reductase family 1 member C3;Aldo-keto reductase family 1 member C1	AKR1C3;AKR1C1
1636	2	Y	8	158.59	0.994031	NLDNGGFY(0.994)IS(0.006)PR	Q573B4;P06239-2;P06239;P06239-3	250;192;192;192	Tyrosine-protein kinase Lck	LCK
1424	3	Y	8	93.381	0.94324	LY(0.007)PELS(0.05)QY(0.943)MGLSLNEEEIR	O00560-2;O00560;G5EA09;B4DHN5;E9PBU7;O00560-3	56;56;77;56;56;50	Syntenin-1	SDCBP
640	3	T	12	42.716	0.682799	DVPDGPLLREET(0.683)Y(0.317)DVPPAFAK	P56945-5;P56945-8;P56945;P56945-7;P56945-2;P56945-6;P56945-4;P56945-3	324;326;326;344;344;372;178;344	Breast cancer anti-estrogen resistance protein 1	BCAR1
843	5	Y	18	105.03	0.93858	RYEPIQATPPPPPLPS(0.061)QY(0.939)AQPSQPVTSASLHIHSK	A0A087X0K9;G5E9E7;Q07157-2;G3V1L9;Q07157	1343;1359;1355;1435;1435	Tight junction protein ZO-1	TJP1
2512	2	Y	4	40.493	1	GGEY(1)GFGAAFDADGDR	Q15124;Q15124-2	286;286	Phosphoglucomutase-like protein 5	PGM5
932	4	Y	6	105.35	0.940503	RPVS(0.009)PY(0.941)S(0.048)GY(0.002)NGQLLTSVYQPTEMALMHK	A0A0C4DFY5;Q9NQ84;Q9NQ84-2;J9JIE0	403;358;370;43	G-protein coupled receptor family C group 5 member C	GPRC5C
2122	3	Y	10	94.673	0.997001	TDDYLDQPCY(0.997)ET(0.003)INR	P50395;P50395-2	203;158	Rab GDP dissociation inhibitor beta	GDI2
2729	5	Y	27	143.92	0.599612	AVSALATESGHPDSQKPPTHPGT(0.013)S(0.056)DS(0.166)Y(0.6)S(0.166)APR	Q8N8Z6	696	Discoidin, CUB and LCCL domain-containing protein 1	DCBLD1
663	3	T	10	44.511	0.827826	YVDS(0.003)EGHLY(0.169)T(0.828)VPIR	Q03135	15	Caveolin-1	CAV1
1359	2	Y	4	72.705	0.999811	YSLY(1)EVHVSGER	Q5TIG5;J3KN01;P55196-2;P55196-6;P55196-3;P55196-1;P55196;P55196-5	94;94;94;94;94;94;94;94	Afadin	MLLT4
1244	3	Y	11	98.943	0.796935	TGFSTSPES(0.003)PY(0.797)T(0.2)HWK	E9PKG1;H7C2I1;Q99873-3;Q99873-2;Q99873-4;Q99873;A0A087X1W2	263;309;281;285;291;299;223	Protein arginine N-methyltransferase 1	PRMT1
2525	3	Y	1	95.703	1	Y(1)KVPDGKPENEFAFNAEFK	Q15181	193	Inorganic pyrophosphatase	PPA1
1939	2	Y	5	77.505	0.874393	T(0.063)AT(0.063)GY(0.874)GFAEPYNLYSSLK	P27986-5;P27986-3;P27986-2;P27986;P27986-4	316;379;409;679;687	Phosphatidylinositol 3-kinase regulatory subunit alpha	PIK3R1
790	3	Y	3	161.68	0.999427	NIY(0.999)S(0.001)DIPPQVPVRPISYTPSIPSDSR	A0A087WVP1;Q14517	4244;4242	Protocadherin Fat 1;Protocadherin Fat 1, nuclear form	FAT1
1222	3	Y	3	195.17	0.998329	S(0.002)GY(0.998)IPSGHSLGTPEPAPR	E9PF55;Q9HBL0;E9PGF5;A0A087WWW7	766;766;766;417	Tensin-1	TNS1
2206	3	Y	11	83.823	1	HLLAPGPQDIY(1)DVPPVR	P56945-5;P56945-8;P56945;P56945-7;P56945-2;P56945-6;P56945-4;P56945-3	247;249;249;267;267;295;101;249	Breast cancer anti-estrogen resistance protein 1	BCAR1
1582	3	Y	5	71.879	0.999641	ELGEY(1)GFHEYTEVK	P00352	481	Retinal dehydrogenase 1	ALDH1A1
2232	3	Y	12	50.897	0.944363	LPACVVDCGT(0.011)GY(0.944)T(0.044)K	P61158;F8WEW2;F8WE84	16;16;16	Actin-related protein 3	ACTR3
2904	3	Y	16	118.72	0.994505	TVHDMEQFGQQQY(0.005)DIY(0.995)ER	Q99569;A0A0D9SF60;Q99569-2	372;372;372	Plakophilin-4	PKP4
1861	3	Y	4	84.946	0.997562	GY(0.002)GY(0.998)GQGAGTLSTDKGESLGIK	P21291;E9PS42;E9PP21	73;73;40	Cysteine and glycine-rich protein 1	CSRP1
1181	3	Y	8	46.796	1	KAPDFVFY(1)APR	E7EQR4;P15311;P26038;P35241;P35241-5;P35241-4	270;270;270;270;270;134	Ezrin;Moesin;Radixin	EZR;MSN;RDX
1227	2	Y	8	78.324	0.99997	SGLSSPIY(1)IDLR	E9PFD2;P11172;F2Z3P2;F2Z303;F8WDG4	37;37;37;37;37	Uridine 5'-monophosphate synthase;Orotate phosphoribosyltransferase;Orotidine 5'-phosphate decarboxylase	UMPS
1112	3	Y	13	139.78	0.998668	LISQDIHSNTY(0.001)NY(0.999)K	C9JA08;Q96D46	238;238	60S ribosomal export protein NMD3	NMD3
1518	2	Y	2	182.02	0.999998	LY(1)SILGTTLKDEGK	O75083;O75083-3	472;332	WD repeat-containing protein 1	WDR1
2787	3	Y	5	113.22	1	DSGLY(1)KELLHK	Q8WUM9	388	Sodium-dependent phosphate transporter 1	SLC20A1
136	3	S	3	89.5	0.993489	DAS(0.993)PT(0.006)PSTDAEYPANGS(0.362)GADRIY(0.638)DLNIPAFVK	O43639	90	Cytoplasmic protein NCK2	NCK2
1550	2	Y	5	119.96	0.999944	VSAQY(1)LSEIEMAK	O75955;O75955-2	203;155	Flotillin-1	FLOT1
928	4	Y	10	113.33	0.999998	RDYEVDGRDY(1)HFVTSR	A0A0C4DFT3;Q12959-8;Q12959-9;Q12959-5;Q12959-3;Q12959-6;Q12959-4;Q12959;Q12959-7;Q12959-2	748;644;656;709;727;747;749;760;773;782	Disks large homolog 1	DLG1
1888	3	Y	6	126.04	0.99999	NMGGPY(1)GGGNYGPGGSGGSGGYGGR	P22626;P22626-2	331;319	Heterogeneous nuclear ribonucleoproteins A2/B1	HNRNPA2B1
2192	3	Y	11	137.91	0.928322	FLEENSSDPTY(0.928)T(0.052)S(0.015)S(0.004)LGGK	P54760;Q96L35	774;774	Ephrin type-B receptor 4	EPHB4
507	2	T	9	94.45	0.999396	TAGTS(0.001)FMMT(0.999)PY(0.992)VVT(0.008)R	A6NF29;Q499Y8;A8MWW6;P53779-4;P45983-5;P45983-3;P45983-2;P53779-2;P53779-3;P45983-4;P45983;P53779	183;76;76;76;183;183;183;221;183;183;183;221	Mitogen-activated protein kinase 10;Mitogen-activated protein kinase 8	MAPK8;MAPK10
1758	3	Y	10	118.76	0.998854	APTDDDKNIY(0.999)LT(0.001)LPPNDHVNSNN	P12318-2;P12318;P31995;H0YGT0	303;304;310;309	Low affinity immunoglobulin gamma Fc region receptor II-a;Low affinity immunoglobulin gamma Fc region receptor II-c	FCGR2A;FCGR2C
1018	5	Y	15	40.086	1	KGHGQPGADAEKPFY(1)VNVEFHHER	A9UF01;P11274-2;P11274	177;177;177	Breakpoint cluster region protein	BCR/ABL fusion;BCR
1929	2	Y	2	133.81	1	IY(1)GISFPDPK	P26639;P26639-2	298;331	Threonine--tRNA ligase, cytoplasmic	TARS
865	2	Y	5	74.029	0.983281	S(0.001)ENIY(0.983)DY(0.016)LDSSEPAENENK	A0A088AWP5;Q8WUY3-4;Q8WUY3;Q8WUY3-2;Q8WUY3-3;E9PDC2	1738;1738;1738;1738;1738;1379	Protein prune homolog 2	PRUNE2
2920	3	Y	8	80.632	0.998889	RGWDENVY(0.999)Y(0.001)TVPLVR	Q9BPW8	261	Protein NipSnap homolog 1	NIPSNAP1
1472	3	Y	4	139.08	1	DHVY(1)GIHNPVMTSPSQH	O43490-2;O43490	843;852	Prominin-1	PROM1
1946	2	Y	3	103.55	0.998766	IAY(0.999)S(0.001)LLGLK	P29317	960	Ephrin type-A receptor 2	EPHA2
2219	3	Y	7	143.97	0.999208	NKDQGT(0.001)Y(0.999)EDYVEGLR	P60660-2;F8W1R7;G8JLA2;G3V1V0;P60660;J3KND3;B7Z6Z4;G3V1Y7;F8VZU9;F8W180	86;86;87;86;86;87;179;50;38;131	Myosin light polypeptide 6	MYL6;PDE6H
1458	3	Y	7	138.98	1	DHPALNY(1)NIVSGPPSHK	O15269-2;O15269	82;82	Serine palmitoyltransferase 1	SPTLC1
1327	2	Y	3	51.771	0.977221	Y(0.011)KY(0.977)GY(0.012)EIPVDMLCK	G3V5Z7;P60900;G3V295;G3V3I1;P60900-2;P60900-3	105;105;105;105;86;26	Proteasome subunit alpha type;Proteasome subunit alpha type-6	PSMA6
2876	3	Y	12	181.65	0.986193	FSISPDEDSSS(0.013)Y(0.986)SSNSDFNYSYPTK	Q96QD8;F8VUY8	20;20	Sodium-coupled neutral amino acid transporter 2	SLC38A2
1134	3	Y	1	113.73	1	Y(1)QEAAPNVANNTGPHAASCFGAK	C9JZR2	600		CTNND1
2376	2	Y	2	65.467	0.996962	DY(0.997)S(0.003)TVSASPTALSTLK	Q12774	656	Rho guanine nucleotide exchange factor 5	ARHGEF5
3090	4	Y	7	107.59	0.971517	FGLENAY(0.972)NNFRPT(0.022)LET(0.006)VDSGTELHIQRPEMVASTV	Q9UKN1-2;Q9UKN1	5307;5450	Mucin-12	MUC12
1144	4	Y	9	127.35	0.9998	SRAEAESMY(1)QIKYEELQSLAGK	CON__P05787;P05787;P05787-2;CON__H-INV:HIT000292931	282;282;310;242	Keratin, type II cytoskeletal 8	KRT8
1420	3	Y	4	71.513	0.915445	S(0.085)REY(0.915)DQLYEEYTR	O00459;E9PFP1	460;460	Phosphatidylinositol 3-kinase regulatory subunit beta	PIK3R2
3067	3	Y	7	117.65	0.96624	VWLLQQY(0.966)S(0.032)GMT(0.001)HEDIVQESK	Q9UGR2-2;Q9UGR2	648;664	Zinc finger CCCH domain-containing protein 7B	ZC3H7B
378	4	S	26	40.456	0.808398	HS(0.244)LS(0.244)S(0.244)GGFS(0.267)PVAGVGAQDGDY(0.192)QRPHS(0.808)AQPADR	Q8N8Z6	657	Discoidin, CUB and LCCL domain-containing protein 1	DCBLD1
1843	2	Y	8	94.487	0.998162	IGTAEPDY(0.998)GALY(0.002)EGR	P19174;P19174-2	771;771	1-phosphatidylinositol 4,5-bisphosphate phosphodiesterase gamma-1	PLCG1
830	4	Y	18	47.282	0.597864	S(0.004)AQPS(0.008)PHY(0.007)MAAPS(0.045)S(0.039)GQIY(0.598)GS(0.246)GPQGY(0.036)NT(0.016)QPVPVS(0.001)GQCPPPSTR	A0A087WZF1;Q93052;C9JUT4	222;244;244	Lipoma-preferred partner	LPP
2965	3	Y	15	101.53	1	MEIATKEPMNPIKQY(1)VK	Q9H2U2;Q9H2U2-2;Q9H2U2-3	120;135;120	Inorganic pyrophosphatase 2, mitochondrial	PPA2
1047	3	Y	3	46.462	1	LHY(1)GLPVVVK	B4DGU4;P35222	482;489	Catenin beta-1	CTNNB1
2340	3	Y	12	201.15	0.999092	THAVSVSET(0.001)DDY(0.999)AEIIDEEDTYTMPSTR	Q05397-7;Q05397;E7ESA6;Q05397-5;Q05397-4;Q05397-3;Q05397-2	397;397;441;397;216;216;216	Focal adhesion kinase 1	PTK2
2224	4	Y	19	98.151	0.990313	TTGIVMDSGDGVT(0.001)HT(0.004)VPIY(0.99)EGY(0.004)ALPHAILR	P60709;P63261	166;166	Actin, cytoplasmic 1;Actin, cytoplasmic 1, N-terminally processed;Actin, cytoplasmic 2;Actin, cytoplasmic 2, N-terminally processed	ACTB;ACTG1
1792	2	Y	3	75.652	1	LNY(1)GIPAIVK	P14923	480	Junction plakoglobin	JUP
2978	3	Y	16	71.354	1	VPIVINPNAY(1)DNLAIY(1)K	Q9H792;H0YN99	641;641	Pseudopodium-enriched atypical kinase 1	PEAK1
1585	3	Y	4	141.1	0.989289	DS(0.011)NY(0.989)HLLMSVQESLER	P00367;P00367-3;P00367-2	464;331;297	Glutamate dehydrogenase 1, mitochondrial	GLUD1
1751	2	Y	8	120.87	0.999998	IVATKPLY(1)VALAQR	P11940;A0A087WTT1;E7EQV3;P11940-2;E7ERJ7;Q9H361	364;339;319;364;332;364	Polyadenylate-binding protein 1;Polyadenylate-binding protein 3	PABPC1;PABPC3
3127	3	Y	11	166.29	0.999899	SGESVEEVPLY(1)GNLHYLQTGR	Q9Y3P8;A0A087WXW3	90;118	Signaling threshold-regulating transmembrane adapter 1	SIT1
1177	2	Y	3	63.682	0.999564	GIY(1)AYGFEKPSAIQQR	E7EQG2;Q14240;Q14240-2;J3QQP0;E9PBH4;F8WE11;P38919;P60842;J3KT12;P60842-2	49;49;50;48;49;50;54;48;48;48	Eukaryotic initiation factor 4A-II;Eukaryotic initiation factor 4A-III;Eukaryotic initiation factor 4A-III, N-terminally processed;Eukaryotic initiation factor 4A-I	EIF4A2;EIF4A1;EIF4A3
2780	4	Y	15	98.893	0.999982	TGPSGQSLAPPPPPY(1)RQPPGVPNGPS(0.429)S(0.429)PT(0.138)NES(0.005)APELPQR	Q8TF74-2;Q8TF74	105;255	WAS/WASL-interacting protein family member 2	WIPF2
1264	4	Y	15	82.885	0.899684	SLSHLPLHS(0.05)S(0.05)KEDAY(0.9)DGVTSENMR	F2Z3N7;Q9NUM4	18;18	Transmembrane protein 106B	TMEM106B
164	3	S	2	145.69	0.654929	DS(0.655)NY(0.345)HLLMSVQESLER	P00367;P00367-3;P00367-2	462;329;295	Glutamate dehydrogenase 1, mitochondrial	GLUD1
2344	3	Y	9	48.053	1	FLIGNQHIY(1)QPVGKPDPAAPPK	Q05397-2	688	Focal adhesion kinase 1	PTK2
258	2	S	6	98.156	0.587906	GEPNVS(0.588)Y(0.411)ICS(0.001)R	P49840;A8MT37;P49841;P49841-2	278;196;215;215	Glycogen synthase kinase-3 alpha;Glycogen synthase kinase-3 beta	GSK3A;GSK3B
2536	3	Y	5	163.29	0.99821	GIQLY(0.998)DT(0.002)PYEPEGQSVDS(0.935)DS(0.05)ES(0.012)T(0.003)VSPR	Q15464	297	SH2 domain-containing adapter protein B	SHB
2255	2	Y	2	100.88	0.999978	GY(1)SFVTTAER	P62736;P63267;P63267-2;P68032;P68133	200;199;156;200;200	Actin, aortic smooth muscle;Actin, gamma-enteric smooth muscle;Actin, alpha cardiac muscle 1;Actin, alpha skeletal muscle	ACTA2;ACTG2;ACTC1;ACTA1
3002	3	Y	4	41.115	1	RIS(1)Y(1)VQDENRDPIR	Q9NQS7-2;Q9NQS7	73;73	Inner centromere protein	INCENP
2633	2	Y	4	85.536	1	VMIY(1)QDEVKLPAK	Q6NZI2	156	Polymerase I and transcript release factor	PTRF
1967	3	Y	1	103.69	1	Y(1)KNILPFDHSR	P29350-2;P29350;P29350-3;P29350-4	237;276;278;276	Tyrosine-protein phosphatase non-receptor type 6	PTPN6
271	3	S	2	99.13	0.663164	VS(0.663)GDY(0.336)GHPVY(0.001)IVQEMPPQSPANIYYK	P52799;P98172	308;321	Ephrin-B2;Ephrin-B1	EFNB2;EFNB1
2134	3	Y	15	77.037	0.999959	QITSYGETCPGLEQY(1)AIKK	P50990-2;P50990;P50990-3	417;436;363	T-complex protein 1 subunit theta	CCT8
2236	4	Y	22	93.633	0.999968	NIDDGTSDRPYSHALVAGIDRY(1)PR	P61353	49	60S ribosomal protein L27	RPL27
1668	3	Y	13	210.12	0.999538	LVTSPCCIVTSTY(1)GWTANMER	P07900;P07900-2	604;726	Heat shock protein HSP 90-alpha	HSP90AA1
2883	2	Y	2	102.89	1	IY(1)DILSDNGPQQPSTTVK	Q96RT1-6;Q96RT1-4;Q96RT1-9;Q96RT1-2;Q96RT1;Q96RT1-8;Q96RT1-7;Q96RT1-5;Q96RT1-3	884;884;880;884;884;884;884;884;884	Protein LAP2	ERBB2IP
1874	3	Y	9	84.653	0.954419	LLDDFDGT(0.039)Y(0.954)ET(0.006)QGGKIPIR	P21709	781	Ephrin type-A receptor 1	EPHA1
287	3	S	7	157.54	0.919179	QNLLSQS(0.919)HAY(0.08)QQFLR	Q01082;A0A087WUZ3;Q01082-2;Q01082-3	1168;1168;1168;1155	Spectrin beta chain, non-erythrocytic 1	SPTBN1
2794	3	Y	13	126.77	0.99994	SAPAMQSSGSFNY(1)ARPK	Q8WX93-3;Q8WX93;Q8WX93-4	349;731;20	Palladin	PALLD
2058	3	Y	14	93.583	0.985418	EALPMDTEVY(0.003)ES(0.012)PY(0.985)ADPEEIRPK	P43405;P43405-2	352;329	Tyrosine-protein kinase SYK	SYK
3107	3	Y	18	179	1	QRPYSVAVPAFSQGLDDY(1)GAR	Q9UQB8-3;Q9UQB8-5;Q9UQB8-4;Q9UQB8-6;Q9UQB8-2;Q9UQB8;I3L4C2;B4DWA1	505;505;505;506;505;505;538;368	Brain-specific angiogenesis inhibitor 1-associated protein 2	BAIAP2;CCDC43
3102	3	Y	11	66.826	0.988332	LGAAPEEES(0.012)AY(0.988)VAGEKR	Q9UNZ2;Q9UNZ2-6;Q9UNZ2-5;F2Z2K0	167;56;169;167	NSFL1 cofactor p47	NSFL1C
1123	3	Y	6	53.448	1	FHPEPY(1)GLEDDQR	C9JZR2	280		CTNND1
2890	3	Y	13	90.464	0.984078	GLYPGSS(0.001)KPS(0.012)PIY(0.984)IS(0.002)S(0.001)Y(0.001)SSPAR	Q99569;A0A0D9SF60	1094;1092	Plakophilin-4	PKP4
2800	3	Y	7	94.487	1	EEDEHPY(1)ELLLTAETKK	Q92625	455	Ankyrin repeat and SAM domain-containing protein 1A	ANKS1A
382	4	S	22	66.376	0.702599	AKAPAPAPAES(0.092)GES(0.282)LAY(0.652)WPDRS(0.703)DT(0.272)EVPPLDLGWTDTGFYR	Q8NEG4	112	Protein FAM83F	FAM83F
2377	3	Y	7	133.79	0.999999	RTEELIY(1)LSQK	Q12774;Q12774-2	1370;292	Rho guanine nucleotide exchange factor 5	ARHGEF5
1520	3	Y	4	89.723	0.836171	S(0.05)Y(0.044)IY(0.836)S(0.058)GS(0.012)HDGHINYWDSETGENDSFAGK	O75083;O75083-3	338;198	WD repeat-containing protein 1	WDR1
2173	3	Y	12	81.532	0.962033	GVNIGGAGS(0.02)Y(0.018)IY(0.962)EKPLAEGPQVTGPIEVPAAR	P52943;P52943-2	77;151	Cysteine-rich protein 2	CRIP2
1879	2	Y	5	100.04	0.998323	SEGT(0.002)Y(0.998)CCGPVPVR	P21980;P21980-2	369;369	Protein-glutamine gamma-glutamyltransferase 2	TGM2
1999	5	Y	18	67.235	0.970794	RGGHHRPDS(0.005)S(0.005)T(0.005)LHT(0.014)DDGY(0.971)MPMSPGVAPVPSGR	P35568	612	Insulin receptor substrate 1	IRS1
2659	2	Y	6	41.652	1	HLAILY(1)KK	Q7Z494-2;Q7Z494	467;1187	Nephrocystin-3	NPHP3
2281	3	Y	11	124.62	0.823391	YEEIVKEVS(0.027)T(0.149)Y(0.823)IKK	P68104;A0A087WVQ9;P68104-2;Q5VTE0;A0A087WV01	177;156;156;177;177	Elongation factor 1-alpha 1;Putative elongation factor 1-alpha-like 3	EEF1A1;EEF1A1P5
1797	3	Y	13	91.317	0.945197	YKPAVNQIECHPY(0.945)LT(0.055)QEK	P15121;E9PCX2	190;190	Aldose reductase	AKR1B1
936	3	Y	12	95.073	0.986783	SSPEQSYQGDMY(0.987)PT(0.013)R	A0A0C4DFY5;Q9NQ84;Q9NQ84-2	362;317;329	G-protein coupled receptor family C group 5 member C	GPRC5C
2867	3	Y	6	73.927	0.993915	KT(0.001)EGT(0.005)Y(0.994)DLPYWDR	Q96PD2;Q96PD2-2	565;565	Discoidin, CUB and LCCL domain-containing protein 2	DCBLD2
862	2	Y	4	116.73	0.999626	AFGY(1)YGPLR	A0A087X2D0;P84103-2;P84103	32;32;32	Serine/arginine-rich splicing factor 3	SRSF3
1170	4	Y	20	168.5	0.998445	EIQISPSPKPHASLPPLPLY(0.998)DQPPS(0.001)S(0.001)PYPSPDKR	E7ENZ2;E9PG19;O94868-2;O94868	523;683;603;659	FCH and double SH3 domains protein 2	FCHSD2
880	3	Y	11	139.88	0.954838	MQQNGYENPT(0.045)Y(0.955)KFFEQMQN	A0A0A0MRG2;E9PG40	652;706		APP
2283	3	Y	8	120.7	0.99952	IHFPLATY(1)APVISAEK	P68363;P68363-2;P68366-2;P68366;Q71U36;Q71U36-2;Q13748;Q13748-2;Q6PEY2;Q9BQE3;F5H5D3	272;156;257;272;272;237;272;272;272;272;342	Tubulin alpha-1B chain;Tubulin alpha-4A chain;Tubulin alpha-1A chain;Tubulin alpha-3C/D chain;Tubulin alpha-3E chain;Tubulin alpha-1C chain	TUBA1B;TUBA4A;TUBA1A;TUBA3C;TUBA3E;TUBA1C
1715	4	Y	10	83.692	1	HIAEDADRKY(1)EEVAR	P09493-9;P09493;P09493-4;P09493-3;P09493-10;Q6ZN40;P09493-7;P09493-6;H0YK48;P09493-5;P09493-8;F5H7S3;H7BYY1;B7Z596;P09493-2;H0YK20	162;162;162;162;162;204;162;162;126;126;162;126;126;126;106;36	Tropomyosin alpha-1 chain	TPM1
1007	2	Y	2	134.51	1	EY(1)FTFPASK	A8MQ02;Q5TIG5;J3KN01;P55196-2;P55196-6;P55196-3;P55196-1;P55196;P55196-5	1189;1230;1237;1214;1230;1213;1213;1230;1229	Afadin	MLLT4
1868	2	Y	6	63.624	0.999999	SPFEVY(1)VDK	Q60FE5;P21333-2;P21333;Q5HY54;A0A087WWY3	346;373;373;373;346	Filamin-A	FLNA
2870	3	Y	3	92.939	0.868171	AS(0.132)Y(0.868)VAPLTAQPATYR	Q96PK6	226	RNA-binding protein 14	RBM14
1676	3	Y	19	118.05	0.941363	GSIHDFPGFDPNQDAEALY(0.941)T(0.059)AMK	P08133;E5RK69;E7EMC6;E5RI05;E5RIU8	30;30;30;30;30	Annexin A6;Annexin	ANXA6
1051	3	Y	3	96.745	0.985711	AT(0.014)Y(0.986)LSVADEHLR	B4DKD1;Q9BSA4-2;Q9BSA4	496;196;517	Protein tweety homolog;Protein tweety homolog 2	TTYH2
853	3	Y	5	87.062	0.999953	KEPLY(1)AAFPGSHLTNGDLR	A0A087X165;Q9C0H9-2;Q9C0H9;Q9C0H9-5	298;136;136;264	SRC kinase signaling inhibitor 1	SRCIN1
1587	3	Y	6	45.618	1	NLDKEY(1)LPIGGLAEFCK	P00505	96	Aspartate aminotransferase, mitochondrial	GOT2
1317	2	Y	2	42.708	0.969998	QY(0.97)T(0.026)S(0.004)PEEIDAQLQAEK	F8WBW6;Q13442	17;17	28 kDa heat- and acid-stable phosphoprotein	PDAP1
3145	3	Y	12	112.55	0.999989	APYTCGGDSDQY(1)VLMSSPVGR	Q9Y4H2	823	Insulin receptor substrate 2	IRS2
1061	2	Y	3	119.74	0.999848	TPY(1)EAYDPIGK	Q5W0G0;Q5W0F9;B4DN67;Q96J84-3;Q96J84;Q96J84-2	535;557;621;618;721;737	Kin of IRRE-like protein 1	KIRREL
3060	3	Y	13	160.02	0.999247	TFLRPSPEDEAIY(0.999)GPNT(0.001)K	Q9UDY2-6;Q9UDY2-3;Q9UDY2;Q9UDY2-7;Q9UDY2-4;Q9UDY2-2;Q9UDY2-5	510;483;506;537;483;506;506	Tight junction protein ZO-2	TJP2
2390	4	Y	22	81.197	0.744497	ADIVQQLLQQGASPNAAT(0.002)T(0.006)S(0.017)GY(0.744)T(0.225)PLHLS(0.006)AR	Q12955-5;Q12955-4;Q12955;Q12955-7	527;516;533;154	Ankyrin-3	ANK3
1664	3	Y	15	72.207	0.91048	GFFICDQPYEPVS(0.021)PY(0.91)S(0.068)CK	P07814	690	Bifunctional glutamate/proline--tRNA ligase;Glutamate--tRNA ligase;Proline--tRNA ligase	EPRS
2318	3	Y	7	176.69	1	GEHSIVY(1)LKPSYAFGSVGK	Q02790	220	Peptidyl-prolyl cis-trans isomerase FKBP4;Peptidyl-prolyl cis-trans isomerase FKBP4, N-terminally processed	FKBP4
2449	3	Y	9	86.497	0.999503	VSEKPSADY(1)VLSVR	Q13882	114	Protein-tyrosine kinase 6	PTK6
1872	4	Y	1	53.998	0.992937	Y(0.993)KGQHVPGS(0.007)PFQFTVGPLGEGGAHK	Q60FE5;P21333-2;P21333;Q5HY54	2189;2208;2216;2176	Filamin-A	FLNA
320	3	S	8	41.047	0.505027	LCDFGS(0.494)AS(0.505)HVADNDIT(0.055)PY(0.85)LVS(0.097)R	Q13523	839	Serine/threonine-protein kinase PRP4 homolog	PRPF4B
2795	2	Y	1	90.793	1	Y(1)AALSDQGLDIK	Q8WX93-3;Q8WX93;Q8WX93-4;Q8WX93-8;Q8WX93-5;Q8WX93-7	966;1348;637;742;1124;350	Palladin	PALLD
1552	3	Y	13	78.166	0.958535	NLSEGNNANY(0.004)T(0.019)EY(0.959)VAT(0.019)R	O76039-2;O76039	171;171	Cyclin-dependent kinase-like 5	CDKL5
2188	3	Y	8	110.97	0.995505	VY(1)IDPFT(0.004)Y(0.996)EDPNEAVR	P54753;P54760;Q96L35	614;596;596	Ephrin type-B receptor 3;Ephrin type-B receptor 4	EPHB3;EPHB4
1788	4	Y	1	106.94	0.536856	Y(0.537)GPQY(0.463)GHPPPPPPPPEYGPHADSPVLMVYGLDQSK	P14866;P14866-2	359;226	Heterogeneous nuclear ribonucleoprotein L	HNRNPL
553	2	T	7	124.68	0.999904	HADAEMT(1)GY(0.999)VVT(0.001)R	O15264;O15264-2;Q5R3E6	180;180;102	Mitogen-activated protein kinase 13	MAPK13
1682	2	Y	10	304.8	0.999984	NPDDITQEEY(1)GEFYK	P08238	301	Heat shock protein HSP 90-beta	HSP90AB1
1325	2	Y	10	87.184	0.999444	IGEGTYGVVY(0.999)K	G3V5T9;E7ESI2;Q00526;G3V317	19;19;19;19	Cyclin-dependent kinase 3	CDK2;CDK3
177	3	S	1	104.81	0.647596	S(0.648)FIKDY(0.352)PVVS(0.001)IEDPFDQDDWGAWQK	P06733;P06733-2	282;189	Alpha-enolase	ENO1
1860	3	Y	2	123.19	0.99985	GY(1)GYGQGAGTLSTDKGESLGIK	P21291;E9PS42;E9PP21	71;71;38	Cysteine and glycine-rich protein 1	CSRP1
986	3	Y	4	121.68	0.999952	TLHY(1)ECIVLVK	A6NFX8;Q9UKK9;A6NCQ0;A6NJU6	87;74;74;74	ADP-sugar pyrophosphatase	NUDT5
1922	3	Y	7	105.65	0.96309	VSLEEIY(0.963)S(0.031)GCT(0.005)KK	P25685;P25685-2	176;76	DnaJ homolog subfamily B member 1	DNAJB1
2333	2	Y	7	175.66	1	SGDSEVY(1)QLGDVSQK	Q04837	73	Single-stranded DNA-binding protein, mitochondrial	SSBP1
1053	2	Y	1	64.654	1	Y(1)ENVPLIGR	B4DKD1;Q9BSA4-2;Q9BSA4	473;173;494	Protein tweety homolog;Protein tweety homolog 2	TTYH2
1499	3	Y	1	166.3	0.499913	Y(0.5)Y(0.5)RPTEVDFLQGDCTK	O60547-2;O60547	293;323	GDP-mannose 4,6 dehydratase	GMDS
1500	3	Y	2	166.3	0.499913	Y(0.5)Y(0.5)RPTEVDFLQGDCTK	O60547-2;O60547	294;324	GDP-mannose 4,6 dehydratase	GMDS
594	3	T	10	168.64	0.691858	THIQDNHDGT(0.692)Y(0.306)T(0.002)VAYVPDVTGR	Q60FE5;P21333-2;P21333;Q5HY54;A0A087WWY3	1576;1603;1603;1603;1576	Filamin-A	FLNA
1118	3	Y	20	99.838	0.999918	MNHTVQTFFSPVNSGQPPNY(1)EMLK	Q01628;C9JQL5	20;20	Interferon-induced transmembrane protein 3;Putative dispanin subfamily A member 2d	IFITM3
530	2	T	9	96.379	0.99951	TACTNFMMT(1)PY(0.994)VVT(0.006)R	D7R525;J3KNK1;P45984-5;P45984-3;P45984-2;P45984-4;P45984	183;183;183;183;183;183;183	Mitogen-activated protein kinase 9	MAPK9
3029	2	Y	4	93.478	0.999996	ENDY(1)ESISDLQQGR	Q9NWQ8	417	Phosphoprotein associated with glycosphingolipid-enriched microdomains 1	PAG1
2467	3	Y	12	128.79	0.998846	GPVSGTEPEPVY(0.999)S(0.001)MEAADYR	Q14247-3;Q14247;Q14247-2	409;446;409	Src substrate cortactin	CTTN
746	3	T	6	62.055	0.989868	S(0.001)KPPY(0.021)T(0.99)DY(0.976)VS(0.005)T(0.007)R	Q9UPZ9-2;Q9UPZ9	157;157	Serine/threonine-protein kinase ICK	ICK
2042	2	Y	1	74.611	0.999994	Y(1)ELTGLPEQDR	P42684-7;P42684-4;P42684-10;P42684-5	662;647;668;683	Abelson tyrosine-protein kinase 2	ABL2
1820	3	Y	8	123.28	0.99289	INLPIQT(0.003)Y(0.993)S(0.005)ALNFR	P17661	423	Desmin	DES
2998	3	Y	9	78.326	0.994949	KPQNAADS(0.003)Y(0.995)S(0.003)WVPER	Q9NPY3	628	Complement component C1q receptor	CD93
1319	3	Y	7	149.73	0.999062	S(0.001)RGDNVY(0.999)VVTEVLQTQK	G3V1A6;P57764	206;158	Gasdermin-D	GSDMD
1961	3	Y	9	102.65	0.995005	DSNIPGS(0.005)DY(0.995)INANYIK	P29350-2;P29350;P29350-3;P29350-4	262;301;303;301	Tyrosine-protein phosphatase non-receptor type 6	PTPN6
30	3	S	18	215.79	0.543955	ATFHTPFSHLGQSPEGCS(0.544)S(0.3)Y(0.125)T(0.031)FPK	A0A0C4DGA2;O75521-2;O75521	253;248;283	Enoyl-CoA delta isomerase 2, mitochondrial	ECI2
2043	3	Y	10	97.271	0.999942	DGSSQQLQGY(1)IPSNYVAEDR	P42685	99	Tyrosine-protein kinase FRK	FRK
1662	2	Y	2	65.224	1	HY(1)GALIGLNR	P07738	92	Bisphosphoglycerate mutase	BPGM
2383	3	Y	11	146.15	0.970038	LSTEHSSVS(0.03)EY(0.97)HPADGYAFSSNIYTR	Q12929;Q12929-2	485;225	Epidermal growth factor receptor kinase substrate 8	EPS8
2830	4	Y	27	104.48	0.855592	KKLDDQSEDEALELEGPLITPGS(0.001)GS(0.005)IY(0.856)S(0.069)S(0.069)PGLY(0.001)SK	Q96AC1-2;Q96AC1;Q96AC1-3	179;179;179	Fermitin family homolog 2	FERMT2
353	3	S	6	47.037	0.864335	GPLDGS(0.864)PY(0.136)AQVQRPPR	Q63HR2-5;Q63HR2-6;Q63HR2;Q63HR2-4;F8VV64;Q63HR2-2	357;481;481;491;481;481	Tensin-like C1 domain-containing phosphatase	TENC1
467	3	S	5	154.46	0.591089	QRPY(0.409)S(0.591)VAVPAFSQGLDDYGAR	Q9UQB8-3;Q9UQB8-5;Q9UQB8-4;Q9UQB8-6;Q9UQB8-2;Q9UQB8;I3L4C2;B4DWA1	492;492;492;493;492;492;525;355	Brain-specific angiogenesis inhibitor 1-associated protein 2	BAIAP2;CCDC43
1679	2	Y	3	77.282	0.997155	SLY(0.997)S(0.003)MIK	P08133;P08133-2;E5RK69	302;270;95	Annexin A6;Annexin	ANXA6
2837	3	Y	2	102.4	0.999709	IY(1)SYVVSRPQPR	Q96CS3	79	FAS-associated factor 2	FAF2
1375	3	Y	2	51.771	0.997464	LY(0.997)T(0.003)GPGLAIHCMQVHK	J3QRS9;O43670-2;O43670;O43670-4;X6R4W8	45;45;45;45;48	BUB3-interacting and GLEBS motif-containing protein ZNF207	ZNF207
1233	4	Y	5	82.177	0.974319	T(0.013)S(0.013)QDY(0.974)DQLPSCSDGSQAPARPPKPR	E9PHA9;Q13191	104;889	E3 ubiquitin-protein ligase CBL-B	CBLB
237	4	S	3	85.469	0.617046	T(0.191)S(0.191)S(0.617)KHKEDVY(1)ENLHTK	P29350-2;P29350;P29350-3	518;557;559	Tyrosine-protein phosphatase non-receptor type 6	PTPN6
2531	4	Y	29	107.62	0.999941	GVTIPYRPKPSSSPVIFAGGQAYTIQGQY(1)AIPQPDLTK	Q15366-4;Q15366-7;Q15366-5;Q15366-8	201;201;205;205	Poly(rC)-binding protein 2	PCBP2
838	3	Y	11	73.057	0.916583	LSYLSAPGS(0.003)EY(0.917)S(0.058)MY(0.02)S(0.002)TDSR	A0A087X0K9;G5E9E7;Q07157-2;G3V1L9;Q07157	818;834;830;830;830	Tight junction protein ZO-1	TJP1
1844	2	Y	5	139.34	1	NPGFY(1)VEANPMPTFK	P19174;P19174-2	783;783	1-phosphatidylinositol 4,5-bisphosphate phosphodiesterase gamma-1	PLCG1
2833	4	Y	3	202.58	0.996401	NAY(0.996)S(0.004)HKENLQLNQETEAIKEELLYFK	Q96BW5-2;Q96BW5	65;65	Phosphotriesterase-related protein	PTER
2891	3	Y	7	73.296	0.998022	LQHQQLY(0.998)Y(0.002)SQDDSNRK	Q99569;A0A0D9SF60;Q99569-2	1115;1113;1072	Plakophilin-4	PKP4
3038	3	Y	8	63.754	0.999926	SGPLEACY(1)GELGQSR	Q9NXD2	708	Myotubularin-related protein 10	MTMR10
2945	2	Y	3	95.541	0.997968	YNY(0.998)T(0.002)LLR	Q9BZV1-2;Q9BZV1	283;336	UBX domain-containing protein 6	UBXN6
1102	3	Y	7	86.453	0.994557	VSS(0.006)T(0.022)HY(0.977)Y(0.995)LLPERPSYLER	C9J1X3;Q07912;Q07912-3	892;860;938	Activated CDC42 kinase 1	TNK2
2454	3	Y	12	88.872	0.799857	VLAPASTLQS(0.039)S(0.16)Y(0.8)QIPTENSMTAR	Q14126	1061	Desmoglein-2	DSG2
3031	3	Y	9	118.23	0.999871	SPSSCNDLY(1)ATVKDFEK	Q9NWQ8	359	Phosphoprotein associated with glycosphingolipid-enriched microdomains 1	PAG1
1235	3	Y	9	100.43	0.761806	SSESEFT(0.005)QY(0.762)T(0.194)T(0.039)HHILK	E9PHV5;P28290-3;P28290;P28290-2;E7EUL7	657;657;657;504;166	Sperm-specific antigen 2	SSFA2
2330	2	Y	1	85.837	1	Y(1)GWLAAPQAYVSEK	Q04446;E9PGM4	594;553	1,4-alpha-glucan-branching enzyme	GBE1
1818	2	Y	8	124.07	0.958981	FASEAS(0.041)GY(0.959)QDNIAR	P17661	363	Desmin	DES
1303	2	Y	4	59.067	1	IAIY(1)ELLFK	F6U211;P46783	12;12	40S ribosomal protein S10	RPS10
2909	3	Y	12	104.45	0.929881	SLTETELT(0.012)KPNY(0.93)LY(0.058)LLPTEK	Q99650	837	Oncostatin-M-specific receptor subunit beta	OSMR
1840	3	Y	16	74.214	0.700074	SYDVPPPPMEPDHPFY(0.7)S(0.27)NIS(0.03)K	P18669;Q8N0Y7	133;133	Phosphoglycerate mutase 1;Probable phosphoglycerate mutase 4	PGAM1;PGAM4
3103	3	Y	4	104.45	1	RGDY(1)DNLEGLSWVDYGER	Q9UP95-3;Q9UP95-2;Q9UP95;Q9UP95-4;I3L1N8	17;17;17;17;17	Solute carrier family 12 member 4	SLC12A4
2090	3	Y	7	148.36	1	SPDVGLY(1)GVIPECGETYHSDLAEAK	P46940;H0YLE8	654;82	Ras GTPase-activating-like protein IQGAP1	IQGAP1
165	4	S	21	87.319	0.627097	FALPSPQHILGLPVGQHIY(0.373)LS(0.627)AR	P00387-2;P00387;P00387-3	59;82;115	NADH-cytochrome b5 reductase 3;NADH-cytochrome b5 reductase 3 membrane-bound form;NADH-cytochrome b5 reductase 3 soluble form	CYB5R3
3077	4	Y	23	149.29	0.999472	RPLHPALNQPGGLQPLS(0.001)FQNPVY(0.999)HLNNPIPAMPK	Q9UJF2;Q9UJF2-2	786;927	Ras GTPase-activating protein nGAP	RASAL2
1768	2	Y	1	51.346	1	Y(1)ALPLVGHR	P13667	392	Protein disulfide-isomerase A4	PDIA4
3105	2	Y	5	197.43	0.999677	LSDSY(1)SNTLPVR	Q9UQB8-3;Q9UQB8-5;Q9UQB8-4;Q9UQB8-6;Q9UQB8-2;Q9UQB8;I3L4C2;B4DWA1	337;337;337;337;337;337;370;200	Brain-specific angiogenesis inhibitor 1-associated protein 2	BAIAP2;CCDC43
3131	2	Y	3	157.34	1	ADY(1)DTLSLR	Q9Y446;Q9Y446-2	176;191	Plakophilin-3	PKP3
2229	2	Y	3	64.711	0.969322	KT(0.031)Y(0.969)DLLFK	P61026	6	Ras-related protein Rab-10	RAB10
1836	3	Y	5	105.03	0.999996	SPDPY(1)RLAQDPYR	P18583-10;P18583-3;P18583-4;P18583-7;P18583;P18583-5;P18583-9;P18583-6	914;914;914;874;914;914;954;914	Protein SON	SON
1344	4	Y	12	103.13	0.999876	LKEESRDEESPY(1)ATSLYHS	H0YK98;Q8IV50-2;Q8IV50	101;117;208	LysM and putative peptidoglycan-binding domain-containing protein 2	LYSMD2
1145	3	Y	6	93.424	0.999999	DVDEAY(1)MNKVELESR	CON__P05787;P05787;P05787-2;CON__H-INV:HIT000292931	204;204;232;164	Keratin, type II cytoskeletal 8	KRT8
2947	3	Y	16	44.252	1	AEEDEDKEDDFRAPLY(1)K	Q9C0B5-2;Q9C0B5	38;91	Palmitoyltransferase ZDHHC5	ZDHHC5
2817	2	Y	2	145.04	0.99918	T(0.001)Y(0.999)DYLFK	Q92930;H0YMN7;P61006-2;P61006;H0YLJ8;H0YL94	5;5;5;5;5;5	Ras-related protein Rab-8B;Ras-related protein Rab-8A	RAB8B;RAB8A
3074	2	Y	2	172.59	1	IY(1)DEILQSK	Q9UIB8-7;Q9UIB8-3;Q9UIB8-2;Q9UIB8	165;279;290;296	SLAM family member 5	CD84
3080	2	Y	14	83.54	0.963449	FQDVGPQAPVGS(0.037)VY(0.963)QK	Q9UJU6;Q9UJU6-2;Q9UJU6-3;B4DDD6;Q9UJU6-5;Q9UJU6-4	162;162;162;137;59;67	Drebrin-like protein	DBNL
1217	3	Y	6	80.318	0.999999	HPAGVY(1)QVSGLHNK	E9PF55;Q9HBL0;E9PGF5;A0A087WWW7;H0Y4U1	1241;1254;1233;884;365	Tensin-1	TNS1
1547	2	Y	1	167.11	0.99834	Y(0.998)PY(0.002)WPHQPIENL	O75947-2;O75947	126;150	ATP synthase subunit d, mitochondrial	ATP5H
3137	3	Y	9	80.96	0.969026	IGITNHDEY(0.969)S(0.031)LVR	Q9Y490	127	Talin-1	TLN1
1511	2	Y	7	90.614	0.997494	KESY(0.001)S(0.001)VY(0.997)VY(0.001)K	U3KQK0;Q99880;Q99879;Q99877;Q93079;Q5QNW6;P62807;P58876;P57053;O60814;Q5QNW6-2	41;41;41;41;41;41;41;41;41;41;41	Histone H2B;Histone H2B type 1-L;Histone H2B type 1-M;Histone H2B type 1-N;Histone H2B type 1-H;Histone H2B type 2-F;Histone H2B type 1-C/E/F/G/I;Histone H2B type 1-D;Histone H2B type F-S;Histone H2B type 1-K	HIST1H2BN;HIST1H2BL;HIST1H2BM;HIST1H2BH;HIST2H2BF;HIST1H2BC;HIST1H2BD;H2BFS;HIST1H2BK
1774	4	Y	8	178.69	1	HIDCAAIY(1)GNEPEIGEALKEDVGPGK	P14550;V9GYG2	50;50	Alcohol dehydrogenase [NADP(+)]	AKR1A1
757	3	Y	12	49.333	1	KKELVNNLGEIY(1)QK	A0A024R571;Q9H4M9	353;339	EH domain-containing protein 1	EHD1
2440	3	Y	12	145.33	0.999685	KVYNDGYDDDNY(1)DYIVK	Q13627-3;Q13627-4;Q13627-5;Q13627-2;Q13627	145;145;145;136;145	Dual specificity tyrosine-phosphorylation-regulated kinase 1A	DYRK1A
2051	4	Y	10	74.793	0.947792	VFKVDNEDIY(0.948)ES(0.052)RHEIK	P42685;P42685-2	387;245	Tyrosine-protein kinase FRK	FRK
1032	4	Y	5	41.615	0.926868	ADS(0.034)EY(0.927)T(0.041)DKLQHY(0.125)T(0.378)S(0.378)GHMT(0.117)PGMK	B1AKC9;P29323-2;P29323-3;P29323	572;577;578;577	Ephrin type-B receptor 2	EPHB2
3030	3	Y	12	71.853	0.845073	SGQSLTVPES(0.047)T(0.047)Y(0.845)T(0.047)S(0.013)IQGDPQR	Q9NWQ8	341	Phosphoprotein associated with glycosphingolipid-enriched microdomains 1	PAG1
1783	3	Y	13	144.5	0.999618	TATESFASDPILY(1)RPVAVALDTK	P14618;P14618-3;H3BQ34;P14618-2	105;90;105;105	Pyruvate kinase PKM;Pyruvate kinase	PKM
1940	3	Y	6	148.57	0.97806	KGPGLY(0.978)Y(0.022)VDEHGTR	Q5JNW7;X5D2R7;P28062-2;P28062	160;184;180;184	Proteasome subunit beta type;Proteasome subunit beta type-8	PSMB8;PSM8
2226	3	Y	7	84.479	1	GFKDQIY(1)DIFQK	P60842;J3KT12;P60842-2	197;197;197	Eukaryotic initiation factor 4A-I	EIF4A1
911	3	Y	13	57.973	0.999997	YKPVCNQVECHPY(1)FNQR	A0A0A0MT30;Q04828;P52895;A0A0A0MSD5;B4DK69	196;196;196;196;170	Aldo-keto reductase family 1 member C1;Aldo-keto reductase family 1 member C2	AKR1C1;AKR1C2
2316	3	Y	1	70.089	0.900634	Y(0.901)T(0.091)Y(0.008)SEWHSFTQPR	Q02487;Q02487-2;Q14574-2;Q14574	821;821;816;816	Desmocollin-2;Desmocollin-3	DSC2;DSC3
1882	5	Y	19	153.55	0.989693	IKEPLLLPEDDTRDNVFY(0.01)Y(0.99)GEEGGGEEDQDYDITQLHR	P22223-2;P22223	701;701	Cadherin-3	CDH3
2169	2	Y	10	107.09	1	TADSVFCPHY(1)EK	P52799	304	Ephrin-B2	EFNB2
2455	3	Y	2	190.37	0.999759	VY(1)APASTLVDQPYANEGTVVVTER	Q14126	968	Desmoglein-2	DSG2
2462	3	Y	8	132.64	0.999994	NHQSAAEY(1)NIFEGMELR	Q14195-2;Q14195	545;431	Dihydropyrimidinase-related protein 3	DPYSL3
1670	2	Y	7	77.185	0.835721	SLDNGGY(0.836)Y(0.163)IS(0.001)PR	P07948-2;P07948	172;193	Tyrosine-protein kinase Lyn	LYN
1111	3	Y	11	143.31	0.952164	LISQDIHSNT(0.045)Y(0.952)NY(0.002)K	C9JA08;Q96D46	236;236	60S ribosomal export protein NMD3	NMD3
1686	3	Y	4	68.243	1	NDGY(1)LMFQQVPMVEIDGMK	P08263;P09210	49;49	Glutathione S-transferase A1;Glutathione S-transferase A1, N-terminally processed;Glutathione S-transferase A2	GSTA1;GSTA2
1644	4	Y	10	52.576	1	HIAEEADRKY(1)EEVAR	P06753-5;P06753-2;A0A087WWU8;Q5HYB6;P06753-4;P06753-3;P06753-6;Q5VU61;J3KN67;P06753;P06753-7;P67936;P67936-2	126;126;126;110;126;126;126;101;163;163;36;126;162	Tropomyosin alpha-3 chain;Tropomyosin alpha-4 chain	TPM3;DKFZp686J1372;TPM4
1434	2	Y	2	169.4	1	QY(1)ATLDVYNPFETR	O14828	35	Secretory carrier-associated membrane protein 3	SCAMP3
2017	3	Y	3	103.88	1	LDY(1)GQHVVAGTPGR	P38919	155	Eukaryotic initiation factor 4A-III;Eukaryotic initiation factor 4A-III, N-terminally processed	EIF4A3
596	3	T	13	140.96	0.661551	THEAEIVEGENHT(0.662)Y(0.338)CIR	Q60FE5;P21333-2;P21333;Q5HY54	2170;2189;2197;2157	Filamin-A	FLNA
1050	3	Y	15	136.02	0.999965	NLHDALSGHTSNNIY(1)EAVK	B4DKA4;Q9H9T3-4;Q9H9T3-5;Q9H9T3-2;Q9H9T3	130;83;110;188;202	Elongator complex protein 3	ELP3
1010	2	Y	4	109.83	0.999954	YSLY(1)EVHVSGEER	A8MQ02	52		MLLT4
1798	2	Y	1	123.29	0.999664	Y(1)VSLITSYQPFSLEK	P15260	304	Interferon gamma receptor 1	IFNGR1
2127	2	Y	5	84.064	1	YWPFY(1)QK	P50440-2;P50440;P50440-3	75;107;107	Glycine amidinotransferase, mitochondrial	GATM
1597	3	Y	24	153.82	0.987319	YSSDPTGALTEDSIDDTFLPVPEY(0.987)INQS(0.013)VPK	P00533;E9PFD7	1092;1047	Epidermal growth factor receptor	EGFR
2191	3	Y	11	77.221	0.991713	EAEY(0.001)S(0.003)DKHGQY(0.992)LIGHGT(0.005)K	P54760;Q96L35	581;581	Ephrin type-B receptor 4	EPHB4
2718	4	Y	21	80.729	0.998225	KKPSTDEQTSSAEEDVPT(0.002)CGY(0.998)LNVLSNSR	Q8N556;Q8N556-2	353;353	Actin filament-associated protein 1	AFAP1
1494	2	Y	6	63.462	1	GQEGEY(1)AVPFDAVAR	O60496	299	Docking protein 2	DOK2
1178	3	Y	5	61.265	0.9888	GIY(0.011)AY(0.989)GFEKPSAIQQR	E7EQG2;Q14240;Q14240-2;J3QQP0;E9PBH4;F8WE11;P38919;P60842;J3KT12;P60842-2	51;51;52;50;51;52;56;50;50;50	Eukaryotic initiation factor 4A-II;Eukaryotic initiation factor 4A-III;Eukaryotic initiation factor 4A-III, N-terminally processed;Eukaryotic initiation factor 4A-I	EIF4A2;EIF4A1;EIF4A3
1224	3	Y	7	69.747	0.836276	S(0.046)Y(0.04)S(0.885)PY(0.193)DY(0.836)QPCLAGPNQDFHSK	E9PF55;Q9HBL0;E9PGF5;A0A087WWW7	798;798;798;449	Tensin-1	TNS1
3026	2	Y	6	75.819	0.994512	AEFAEY(0.995)AS(0.005)VDR	Q9NWQ8	227	Phosphoprotein associated with glycosphingolipid-enriched microdomains 1	PAG1
1629	2	Y	1	105.46	1	Y(1)FPTQALNFAFK	P05141;P12235;V9GYG0;Q9H0C2;P12236	81;81;81;93;81	ADP/ATP translocase 2;ADP/ATP translocase 2, N-terminally processed;ADP/ATP translocase 1;ADP/ATP translocase 4;ADP/ATP translocase 3;ADP/ATP translocase 3, N-terminally processed	SLC25A5;SLC25A4;SLC25A31;SLC25A6
1332	4	Y	34	80.693	0.995214	QLQQAVTGISNAAQATAS(0.001)DDAS(0.004)QHQGGGGGELAY(0.995)ALNNFDK	G3XAM7	280		CTNNA1
2563	3	Y	4	102.08	1	DPGY(1)DHLWDETLSSSHQK	Q494U1-3;Q494U1-2;Q494U1	545;580;632	Pleckstrin homology domain-containing family N member 1	PLEKHN1
1125	3	Y	2	89.039	0.999156	HY(0.999)EDGY(0.001)PGGSDNYGSLSR	C9JZR2	217		CTNND1
2290	3	Y	3	73.927	0.999186	T(0.001)QY(0.999)NQVPSEDFER	P78310-7;P78310-2;P78310-6;P78310	277;318;318;318	Coxsackievirus and adenovirus receptor	CXADR
3007	2	Y	6	143.64	0.953869	AKY(0.046)PDY(0.954)EVTWANDGY	Q9NRX4	116	14 kDa phosphohistidine phosphatase	PHPT1
2180	3	Y	3	148.96	1	GHY(1)NNVSCAVFHPR	P53621;P53621-2	249;249	Coatomer subunit alpha;Xenin;Proxenin	COPA
1617	2	Y	8	76.345	0.999665	AKHDELTY(1)F	P04080	97	Cystatin-B	CSTB
1275	3	Y	5	104.88	0.999993	DGQPY(1)CEKDYHNLFSPR	F5GZ78;P49023-2;P49023;P49023-3;P49023-4	402;370;404;418;237	Paxillin	PXN
2212	2	Y	4	83.758	0.939301	S(0.013)NY(0.047)Y(0.939)DAYQAQPLATR	P57739	195	Claudin-2	CLDN2
803	4	Y	9	81.346	0.968995	DTYHPMS(0.009)EY(0.969)PT(0.014)Y(0.008)HTHGR	A0A0C4DGW3;A0A087X2A4;A0A087WWM1;P15941-7;P15941-11;P15941-8;P15941-4;P15941-3;P15941;P15941-2;A6ZIE4;A6ZIE3;B1AVQ7;A0A087X0L2;A0A0A0MRB3;A0A0A0MSH4;P15941-12;P15941-16;P15941-9;P15941-10;P15941-15;P15941-6;P15941-17	429;438;1216;209;218;227;1197;1206;1209;1218;143;167;183;193;195;236;113;120;122;157;178;184;218	Mucin-1;Mucin-1 subunit alpha;Mucin-1 subunit beta	MUC1
2585	3	Y	13	75.018	0.779534	EVCDGWSLPNPEY(0.78)Y(0.173)T(0.047)LR	Q5JVZ5;Q96JJ3	48;48	Engulfment and cell motility protein 2	ELMO2
2497	3	Y	7	72.846	0.997138	TGHGY(0.001)VY(0.997)EY(0.002)PSR	Q14511-3;Q14511;A0A087WUD2	166;166;17	Enhancer of filamentation 1;Enhancer of filamentation 1 p55	NEDD9
2284	4	Y	19	93.371	0.999999	QLFHPEQLITGKEDAANNY(1)AR	P68363;P68363-2;P68366-2;P68366;Q71U36;Q71U36-2;Q13748;Q13748-2;F8VS66;Q9BQE3;F5H5D3	103;103;88;103;103;68;103;103;103;103;173	Tubulin alpha-1B chain;Tubulin alpha-4A chain;Tubulin alpha-1A chain;Tubulin alpha-3C/D chain;Tubulin alpha-1C chain	TUBA1B;TUBA4A;TUBA1A;TUBA3C;TUBA1C
1684	2	Y	3	90.05	0.997714	SIY(0.998)Y(0.002)ITGESK	P08238;Q58FF8	484;260	Heat shock protein HSP 90-beta;Putative heat shock protein HSP 90-beta 2	HSP90AB1;HSP90AB2P
988	2	Y	4	80.96	0.969038	EPIY(0.969)T(0.031)LPAIISK	E9PJK4;A6NI28	342;376	Rho GTPase-activating protein 42	ARHGAP42
3051	4	Y	21	76.899	0.999999	LPQGLPAHPRPVTAYDGFVQY(1)IPFDDPR	Q9P266	423	Junctional protein associated with coronary artery disease	KIAA1462
1272	4	Y	22	102.66	0.943104	TSPDHPTSLPEPDYS(0.002)EFQS(0.055)HPY(0.943)HR	F5GYU8;Q6UXY8-2;Q6UXY8	118;118;118	Transmembrane channel-like protein;Transmembrane channel-like protein 5	TMC5
2846	3	Y	3	71.531	0.987374	AS(0.013)Y(0.987)FICHDQETIKK	Q96G03	481	Phosphoglucomutase-2	PGM2
1748	2	Y	9	102.52	0.986514	VGFQYEGT(0.013)Y(0.987)K	P11413;P11413-3;P11413-2	507;537;553	Glucose-6-phosphate 1-dehydrogenase	G6PD
2592	3	Y	19	70.114	0.991362	SGFEPPGDFPFEDY(0.002)S(0.007)QHIY(0.991)R	S4R347;Q5T0N5-3;Q5T0N5-4;Q5T0N5-2;Q5T0N5-5;Q5T0N5	291;291;291;291;291;291	Formin-binding protein 1-like	FNBP1L
3112	3	Y	3	105.99	1	LFY(1)HIVDSDEVSTK	Q9UQE7	560	Structural maintenance of chromosomes protein 3	SMC3
371	4	S	19	80.355	0.601286	VAEQEMQLEPIT(0.024)DERVY(0.375)ES(0.601)IGQYGGETVK	Q8N3R9-2;Q8N3R9	211;245	MAGUK p55 subfamily member 5	MPP5
1342	4	Y	12	48.392	0.71355	T(0.005)ET(0.042)S(0.124)AS(0.114)PHCPVY(0.714)VPDPTSTIKPGPNSHNSNTPGIR	H0Y3C5;J3KPD6;P08631-3;P08631-2;P08631-4;P08631	51;51;30;30;51;51	Tyrosine-protein kinase HCK	HCK
2643	3	Y	2	77.776	0.999385	IY(0.999)S(0.001)LSSQPIDHEGIK	Q6VY07;Q6VY07-2	251;251	Phosphofurin acidic cluster sorting protein 1	PACS1
2738	3	Y	6	91.845	1	FLFPEY(1)ILDPEPQPTR	Q8NC60	77	Nitric oxide-associated protein 1	NOA1
2041	4	Y	19	40.8	0.737227	TTET(0.014)GFNIFT(0.247)QHEALHRPY(0.737)GCDVEPQALNEAIR	P42684-7;P42684-8;P42684-6	59;59;59	Abelson tyrosine-protein kinase 2	ABL2
881	3	Y	14	91.969	0.990068	PGSSIPGSPGHT(0.01)IY(0.99)AK	F8W8M4;A0A0A0MRL6;O14639-2;O14639-6;O14639;O14639-3;O14639-5	313;341;313;341;373;57;85	Actin-binding LIM protein 1	ABLIM1
2276	3	Y	11	44.511	0.868988	YEPVLFEEKHY(0.869)Y(0.131)K	P63252	336	Inward rectifier potassium channel 2	KCNJ2
882	3	Y	7	49.095	0.719614	T(0.46)S(0.471)S(0.065)ES(0.037)IY(0.72)S(0.153)RPGS(0.049)S(0.045)IPGS(0.001)PGHTIYAK	F8W8M4;A0A0A0MRL6;O14639-2;O14639-6;O14639;O14639-3;O14639-5	297;325;297;325;357;41;69	Actin-binding LIM protein 1	ABLIM1
1135	3	Y	2	87.519	0.977802	T(0.022)Y(0.978)FPHFDLSHGSAQVK	CON__P01966;G3V1N2;P69905	43;11;43	Hemoglobin subunit alpha	HBA2;HBA1
1842	3	Y	3	71.879	0.997731	ACY(0.998)RDMS(0.002)SFPETK	P19174;P19174-2	977;977	1-phosphatidylinositol 4,5-bisphosphate phosphodiesterase gamma-1	PLCG1
819	4	Y	16	82.01	0.999999	DGHPLSPERDHLEGLY(1)AK	A0A087WYL6;A0A087X1S9;Q8TEW8-6;Q8TEW8-3;Q8TEW8-2;Q8TEW8	857;864;931;931;938;1000	Partitioning defective 3 homolog B	PARD3B
2570	3	Y	7	83.758	0.999449	DEDDEAY(0.999)GKPVKY(0.001)DPSFR	Q53GD3-4;Q53GD3	13;13	Choline transporter-like protein 4	SLC44A4
3069	4	Y	8	97.69	0.999954	RNLEEDDY(1)LHKDTGETSMLK	Q9UHE8	27	Metalloreductase STEAP1	STEAP1
2073	2	Y	2	126.52	0.999992	VY(1)SYFECR	P43490;A0A0C4DFS8	34;34	Nicotinamide phosphoribosyltransferase	NAMPT
2312	2	Y	1	136.96	1	Y(1)LEEIATQMR	Q01813;Q01813-2	487;479	ATP-dependent 6-phosphofructokinase, platelet type	PFKP
1739	2	Y	6	107.09	0.999612	GYISPY(1)FINTSK	P10809	227	60 kDa heat shock protein, mitochondrial	HSPD1
2205	3	Y	11	60.621	0.997212	GLPPS(0.002)NHHAVY(0.997)DVPPS(0.001)VSK	P56945-5;P56945-8;P56945;P56945-7;P56945-2;P56945-6;P56945-4	304;306;306;324;324;352;158	Breast cancer anti-estrogen resistance protein 1	BCAR1
571	2	T	10	44.511	0.579663	DIVHS(0.008)GLAY(0.412)T(0.58)MER	P00367;P00367-3;P00367-2	513;380;346	Glutamate dehydrogenase 1, mitochondrial	GLUD1
2248	2	Y	10	88.596	1	KQEGTPEGLY(1)L	P62191;P62191-2	439;366	26S protease regulatory subunit 4	PSMC1
1770	4	Y	1	79.467	1	Y(1)PALHKPENQDIDWGALEGETR	P13796	374	Plastin-2	LCP1
3009	3	Y	6	168.79	0.965436	IHVY(0.02)GY(0.965)S(0.015)MAYGPAQHAISTEK	Q9NRX4	93	14 kDa phosphohistidine phosphatase	PHPT1
2380	5	Y	31	74.869	0.696459	KQPHGGQQKPSYGSGYQSHQGQQQSYNQS(0.001)PY(0.696)S(0.273)NY(0.029)GPPQGK	Q12906;Q12906-7	764;768	Interleukin enhancer-binding factor 3	ILF3
1667	3	Y	5	113.53	1	IKEKY(1)IDQEELNK	P07900;P07900-2;P08238;Q58FF8	284;406;276;198	Heat shock protein HSP 90-alpha;Heat shock protein HSP 90-beta;Putative heat shock protein HSP 90-beta 2	HSP90AA1;HSP90AB1;HSP90AB2P
1716	2	Y	9	66.056	0.999997	SAYFAEKLY(1)K	P09525;Q6P452;P09525-2	255;235;173	Annexin A4;Annexin	ANXA4
1822	3	Y	4	73.13	0.981496	AAAY(0.981)NLVQHGIT(0.019)NLCVIGGDGSLTGANIFR	P17858;P17858-2	103;150	ATP-dependent 6-phosphofructokinase, liver type	PFKL
2665	4	Y	13	73.928	0.988029	LVHGLVVKDPS(0.009)IY(0.988)DT(0.003)LESVR	Q7Z6J2-2;Q7Z6J2	94;237	General receptor for phosphoinositides 1-associated scaffold protein	GRASP
1216	4	Y	16	89.721	0.917569	EGPHPAWPQPVT(0.003)T(0.012)S(0.066)HY(0.918)AHDPS(0.001)GMFR	E9PF55;Q9HBL0;E9PGF5;A0A087WWW7	609;609;609;260	Tensin-1	TNS1
642	3	T	7	63.225	0.67073	KDLY(0.329)ANT(0.671)VLSGGTTMYPGIADR	P60709;P63261	297;297	Actin, cytoplasmic 1;Actin, cytoplasmic 1, N-terminally processed;Actin, cytoplasmic 2;Actin, cytoplasmic 2, N-terminally processed	ACTB;ACTG1
1376	2	Y	3	77.732	0.998299	GAY(0.998)S(0.002)LSIR	J3QRU1;P07947;P06241-3;P06241-2;P06241;P09769	199;194;185;185;185;180	Tyrosine-protein kinase Yes;Tyrosine-protein kinase Fyn;Tyrosine-protein kinase Fgr	YES1;FYN;FGR
2841	3	Y	15	195.36	0.819747	NLEYVSVSPTNNT(0.005)VY(0.82)AS(0.166)VT(0.008)HSNR	Q96DU3-3;Q96DU3-2;Q96DU3	174;284;285	SLAM family member 6	SLAMF6
3089	3	Y	5	92.039	1	HREQY(1)DVPQEWR	Q9UKN1-2;Q9UKN1	5270;5413	Mucin-12	MUC12
1777	2	Y	5	113.62	1	FTEIY(1)EFHK	P14598;P14598-2;A6NI72;A8MVU1	48;48;49;24	Neutrophil cytosol factor 1;Putative neutrophil cytosol factor 1B;Putative neutrophil cytosol factor 1C	NCF1;NCF1B;NCF1C
1080	3	Y	7	130.29	1	GDKQVEY(1)LDLDLDSGK	B7Z3B9;Q13480;Q13480-2	524;627;657	GRB2-associated-binding protein 1	GAB1
1182	2	Y	12	91.657	0.95562	SQEQLAAELAEY(0.956)T(0.044)AK	E7EQR4;P15311	424;424	Ezrin	EZR
1074	3	Y	3	101.3	0.999273	S(0.001)NY(0.999)NFEKPFLWLAR	B5MDF5;P62826;B4DV51	172;155;67	GTP-binding nuclear protein Ran	RAN
1883	2	Y	3	50.354	0.999917	EVY(1)ELLDSPGK	P22234;P22234-2	22;22	Multifunctional protein ADE2;Phosphoribosylaminoimidazole-succinocarboxamide synthase;Phosphoribosylaminoimidazole carboxylase	PAICS
2168	2	Y	8	59.728	0.778034	APGAIGPY(0.778)S(0.222)QAVLVDR	P52758	21	Ribonuclease UK114	HRSP12
3093	2	Y	7	167.32	1	LQLDNQY(1)AVLENQK	Q9UKY7;D6R9V8	244;142	Protein CDV3 homolog	CDV3
1575	3	Y	4	73.279	0.999979	VLQY(1)HKPVQASYFETLR	O95989	131	Diphosphoinositol polyphosphate phosphohydrolase 1	NUDT3
247	4	S	12	103.13	0.559957	VFKVDNEDIY(0.44)ES(0.56)RHEIK	P42685;P42685-2	389;247	Tyrosine-protein kinase FRK	FRK
1063	2	Y	4	120.77	0.999998	SYQY(1)LVESIR	B4DP72;Q5HYK3	209;283	2-methoxy-6-polyprenyl-1,4-benzoquinol methylase, mitochondrial	COQ5
2861	3	Y	3	132.65	0.953244	WRY(0.953)PS(0.045)LS(0.002)LHGIEGAFSGSGAK	Q96KP4;Q96KP4-2	311;227	Cytosolic non-specific dipeptidase	CNDP2
1926	3	Y	9	61.276	0.995613	LAQQY(0.001)Y(0.003)LVY(0.996)QEPIPTAQLVQR	P25787;C9JCK5	101;31	Proteasome subunit alpha type-2	PSMA2
3100	5	Y	20	106.11	0.999969	NSSYVHGGVDASGKPQEAVY(1)GQNDIHHK	Q9UN86-2;Q9UN86	56;56	Ras GTPase-activating protein-binding protein 2	G3BP2
321	3	S	21	59.975	0.666236	LCDFGSASHVADNDIT(0.007)PY(0.327)LVS(0.666)R	Q13523	852	Serine/threonine-protein kinase PRP4 homolog	PRPF4B
3072	3	Y	2	139.11	0.99621	AY(0.996)T(0.004)SPLIDMFNNPATAAPNSQR	Q9UHR4	293	Brain-specific angiogenesis inhibitor 1-associated protein 2-like protein 1	BAIAP2L1
428	3	S	3	130.15	0.998399	T(0.002)PS(0.998)FELPDAS(0.001)ERPPT(0.107)Y(0.892)CELVPR	Q9BRG2-2;Q9BRG2	96;218	SH2 domain-containing protein 3A	SH2D3A
2925	3	Y	16	130.15	0.892418	T(0.002)PS(0.998)FELPDAS(0.001)ERPPT(0.107)Y(0.892)CELVPR	Q9BRG2-2;Q9BRG2	109;231	SH2 domain-containing protein 3A	SH2D3A
1814	3	Y	15	55.705	1	VQENDGKEPPPVVNY(1)EEDAR	P16591-2;P16591	227;402	Tyrosine-protein kinase Fer	FER
2373	2	Y	7	81.972	0.999987	GSEKEEY(1)FI	S4R466;Q0VAQ4	81;95	Small cell adhesion glycoprotein	SMAGP
1306	3	Y	11	105.06	0.999951	SEQENPLFPIY(1)ENVNPEYHR	F8VU56;P23467-4;P23467-2;P23467;P23467-3	2111;1891;1891;1981;2199	Receptor-type tyrosine-protein phosphatase beta	IGFL2;PTPRB
2285	3	Y	5	81.854	0.999973	VGINY(1)QPPTVVPGGDLAK	P68363;P68363-2;P68366-2;P68366;Q71U36;Q71U36-2;Q13748;Q13748-2;Q6PEY2;Q9BQE3;F5H5D3	357;241;342;357;357;322;357;357;357;357;427	Tubulin alpha-1B chain;Tubulin alpha-4A chain;Tubulin alpha-1A chain;Tubulin alpha-3C/D chain;Tubulin alpha-3E chain;Tubulin alpha-1C chain	TUBA1B;TUBA4A;TUBA1A;TUBA3C;TUBA3E;TUBA1C
1578	3	Y	16	93.804	1	KPFSIEDVEVAPPKAY(1)EVR	P00325	35	Alcohol dehydrogenase 1B	ADH1B
1612	2	Y	6	60.598	0.95197	EGYY(0.008)GY(0.952)T(0.04)GAFR	P02787	536	Serotransferrin	TF
1087	3	Y	8	122.94	0.998859	DKEAIQAY(0.999)S(0.001)ESLMTSAPK	B7ZKQ9;Q8WTV0-4;Q8WTV0-2;Q8WTV0-3	462;455;490;390	Scavenger receptor class B member 1	SCARB1
445	3	S	3	41.115	1	RIS(1)Y(1)VQDENRDPIR	Q9NQS7-2;Q9NQS7	72;72	Inner centromere protein	INCENP
1571	3	Y	2	84.753	0.999977	GY(1)ISIPVIHEQNVTR	O95817	205	BAG family molecular chaperone regulator 3	BAG3
2298	3	Y	11	121.24	0.981012	YYDSRPGGY(0.001)GY(0.981)GY(0.018)GR	P98179	127	Putative RNA-binding protein 3	RBM3
1394	3	Y	8	81.632	0.998039	ITETES(0.001)PY(0.998)QELQGQR	X6RGC9;K7ES93;O43914-3;O43914-2;O43914	79;122;80;90;91	TYRO protein tyrosine kinase-binding protein	TYROBP
500	3	T	6	50.305	1	GVGY(1)ET(1)ILKEQK	A0A0C4DFY5;Q9NQ84;Q9NQ84-2;J9JIE0	371;326;338;11	G-protein coupled receptor family C group 5 member C	GPRC5C
2789	2	Y	12	82.651	1	GSHFFPGNNVIY(1)EK	Q8WVV4;Q8WVV4-1;Q8WVV4-3	166;166;166	Protein POF1B	POF1B
1149	3	Y	1	108.47	0.999998	Y(1)ASSANLHLPK	CON__P34955	302
2620	2	Y	9	102.4	0.999939	LALPTAALY(1)GLR	Q63HR2-5;Q63HR2-6;Q63HR2;Q63HR2-4;F8VV64;Q63HR2-2	581;705;705;715;705;705	Tensin-like C1 domain-containing phosphatase	TENC1
3044	3	Y	8	97.69	0.797247	NDVVGT(0.004)T(0.197)Y(0.797)LHLS(0.001)K	Q9NZM1-2;Q9NZM1-6;Q9NZM1;Q9NZM1-5;Q9NZM1-3	416;458;458;458;458	Myoferlin	MYOF
504	3	T	11	92.098	0.546558	ALSS(0.001)EGKPY(0.452)VT(0.547)KEELYQNLTR	A0A0D9SF54;Q13813-3;A0A0D9SGF6;Q13813;Q13813-2	2410;2405;2451;2425;2430	Spectrin alpha chain, non-erythrocytic 1	SPTAN1
1001	3	Y	2	126.09	0.999952	LY(1)GPTNFAPIINHVAR	E7ENH5;A6PVH9;Q99829;B0QZ18	386;386;386;391	Copine-1	CPNE1
2016	2	Y	7	117.79	0.999534	GFKEQIY(1)DVYR	P38919	202	Eukaryotic initiation factor 4A-III;Eukaryotic initiation factor 4A-III, N-terminally processed	EIF4A3
3054	3	Y	22	112.48	0.781965	GANDQGASGALSSDLELPENPY(0.782)S(0.218)QVK	Q9P2M7-2;Q9P2M7	99;99	Cingulin	CGN
1574	3	Y	13	78.505	0.965458	PYPKPAPS(0.006)S(0.028)GKDY(0.965)V	O95832	210	Claudin-1	CLDN1
2135	3	Y	3	93.424	0.99417	S(0.006)LY(0.994)HDISGDTSGDYRK	P50995-2;P50995	449;482	Annexin A11	ANXA11
599	3	T	17	47.082	0.596236	EILVGDVGQT(0.004)VDDPY(0.4)AT(0.596)FVK	P23528;G3V1A4;E9PK25	70;53;108	Cofilin-1	CFL1
2426	3	Y	1	85.937	0.999998	Y(1)VMGGPRPIPYAWCAPESLR	Q13470-2;Q13470	277;277	Non-receptor tyrosine-protein kinase TNK1	TNK1
413	4	S	19	40.456	0.515445	MPLS(0.013)NGQMGQPLRPQANY(0.471)S(0.515)QIHHPPQAS(0.001)VAR	Q96RT1-6;Q96RT1-4;Q96RT1-9;Q96RT1-2;Q96RT1;Q96RT1-8;B4DIP2	1230;1230;1226;1230;1271;1278;469	Protein LAP2	ERBB2IP
2299	3	Y	13	109.83	0.984415	YYDSRPGGYGY(0.016)GY(0.984)GR	P98179	129	Putative RNA-binding protein 3	RBM3
2357	2	Y	6	84.479	0.970586	LGEGT(0.025)Y(0.971)AT(0.005)VFK	Q07002;Q07002-2;Q07002-3	153;155;185	Cyclin-dependent kinase 18	CDK18
2721	3	Y	18	121.38	0.936515	ASPSPSLSSYSDPDS(0.063)GHY(0.937)CQLQPPVR	Q8N5H7-6;Q8N5H7-5;Q8N5H7-2;Q8N5H7-4;Q8N5H7;Q8N5H7-3	335;337;338;427;495;141	SH2 domain-containing protein 3C	SH2D3C
806	3	Y	12	48.527	0.754751	YVPPS(0.004)S(0.014)T(0.014)DRS(0.213)PY(0.755)EK	A0A0C4DGW3;A0A087X2A4;A0A087WWM1;P15941-7;P15941-11;P15941-8;P15941-4;P15941-3;P15941;P15941-2;A6ZIE4;A6ZIE3;B1AVQ7;A0A087X0L2;A0A0A0MRB3;A0A0A0MSH4;P15941-12;P15941-16;P15941-9;P15941-10;P15941-15;P15941-6;P15941-17	449;458;1236;229;238;247;1217;1226;1229;1238;163;187;203;213;215;256;133;140;142;177;198;204;238	Mucin-1;Mucin-1 subunit alpha;Mucin-1 subunit beta	MUC1
1094	2	Y	6	114.86	1	YSQNIY(1)IQNR	B8QGS9;Q99959-2;Q99959	631;587;631	Plakophilin-2	PKP2
1606	3	Y	13	77.185	1	VVAGVANALAHKY(1)H	P02042;P68871	146;146	Hemoglobin subunit delta;Hemoglobin subunit beta;LVV-hemorphin-7;Spinorphin	HBD;HBB
2600	2	Y	5	97.69	0.999998	SEDIY(1)ADPAAYVMR	Q5VTI5;Q9Y2H5	512;492	Pleckstrin homology domain-containing family A member 6	PLEKHA6
2055	3	Y	8	59.294	0.936391	SNGYEEAY(0.936)S(0.063)VFKK	P43034	28	Platelet-activating factor acetylhydrolase IB subunit alpha	PAFAH1B1
43	3	S	14	52.172	0.524809	LDTAS(0.005)S(0.021)NGY(0.449)QRPGS(0.525)VVAAK	E9PJK4;A6NI28	763;797	Rho GTPase-activating protein 42	ARHGAP42
579	3	T	21	43.903	0.541313	AEERPTFDYLQSVLDDFY(0.009)T(0.025)AT(0.541)EGQY(0.424)QQQP	P07948-2;P07948	483;504	Tyrosine-protein kinase Lyn	LYN
2609	2	Y	7	78.903	0.9984	FSPDS(0.002)QY(0.998)IDNR	Q5VWV2;Q8TEW0-5;Q8TEW0-3;Q8TEW0-7;Q8TEW0-6;Q8TEW0-4;Q8TEW0-11;Q8TEW0-2;Q8TEW0;F5GZI3;Q5VWU8;Q8TEW0-9;Q8TEW0-10;Q8TEW0-8	344;344;344;388;388;388;388;388;388;118;388;388;388;388	Partitioning defective 3 homolog	PARD3
1391	2	Y	5	47.302	1	AVDGY(1)VKPQIK	K7EK35;P42229;K7EM17;P42229-2;P51692	663;694;182;664;699	Signal transducer and activator of transcription;Signal transducer and activator of transcription 5A;Signal transducer and activator of transcription 5B	STAT5A;STAT5B
1581	2	Y	6	77.746	0.985813	ANNT(0.001)FY(0.986)GLS(0.013)AGVFTK	P00352	426	Retinal dehydrogenase 1	ALDH1A1
2781	2	Y	3	108.71	1	LVY(1)ENINGLSIPSASGVR	Q8WU20	306	Fibroblast growth factor receptor substrate 2	FRS2
1355	3	Y	6	75.682	0.961386	S(0.014)HRDPY(0.961)AT(0.023)S(0.002)VGHLIEK	J3KQU4;I3L4I4;O75674-2;O75674;I3L0N2;I3L3M3	11;11;11;11;11;11	TOM1-like protein 1	TOM1L1
1280	2	Y	3	85.885	1	KDY(1)FDMFAPK	F5GZ78;P49023-2;P49023;P49023-3;P49023-4	466;434;468;482;301	Paxillin	PXN
1282	4	Y	8	69.47	0.984063	ITS(0.005)S(0.005)S(0.005)AIY(0.984)DNPNLIKPIPVKPSENQQQR	F5GZK9	65		DCP1B
464	3	S	3	75.764	1	EPS(1)PVRY(1)DNLSR	Q9ULC8-2;Q9ULC8;Q9ULC8-3	445;537;537	Probable palmitoyltransferase ZDHHC8	ZDHHC8
3094	3	Y	7	75.764	0.999917	EPS(1)PVRY(1)DNLSR	Q9ULC8-2;Q9ULC8;Q9ULC8-3	449;541;541	Probable palmitoyltransferase ZDHHC8	ZDHHC8
728	3	T	15	128.38	0.552937	TPSFELPDAS(0.014)ERPPT(0.553)Y(0.433)CELVPR	Q9BRG2-2;Q9BRG2	108;230	SH2 domain-containing protein 3A	SH2D3A
53	5	S	16	160.52	0.629014	SSISSVLKDPDSNPY(0.371)S(0.629)LLDNTESDQTADTDASESHHSTNR	E7EU85;E9PFF5;B4DXZ6;P51114-3;P51114-2;P51114	393;429;465;393;478;478	Fragile X mental retardation syndrome-related protein 1	FXR1
1632	2	Y	8	125.75	1	IIQLLDDY(1)PK	P05388;F8VWS0;P05388-2;G3V210;F8VQY6;F8VRK7;Q8NHW5	24;24;24;24;24;24;24	60S acidic ribosomal protein P0;60S acidic ribosomal protein P0-like	RPLP0;RPLP0P6
1400	2	Y	1	73.279	0.999996	Y(1)VLCPSTTPSPAQPADR	M0R0W6;P30530-2;P30530	598;857;866	Tyrosine-protein kinase receptor UFO	AXL
36	3	S	14	150.7	0.698029	VQLNVFDEQGEEDS(0.698)Y(0.302)DLKGR	H9KV28;A0A0G2JH68;O60610-2;O60610-3;O60610	329;373;364;364;373	Protein diaphanous homolog 1	DIAPH1
2308	2	Y	8	66.004	0.964004	TQILAAS(0.036)Y(0.964)ELHK	Q01082;A0A087WUZ3;Q01082-2;Q01082-3	1805;1807;1805;1792	Spectrin beta chain, non-erythrocytic 1	SPTBN1
448	3	S	1	75.384	0.659041	S(0.659)VS(0.198)S(0.066)S(0.077)PWLPQDGFDPS(0.376)DY(0.624)AEPMDAVVKPR	Q9NRY4	1070	Rho GTPase-activating protein 35	ARHGAP35
2211	2	Y	3	133.86	0.959909	S(0.005)NY(0.96)Y(0.035)DAYQAQPLATR	P57739	194	Claudin-2	CLDN2
2501	4	Y	18	54.425	0.977403	RPLEQQQPHHIPT(0.011)S(0.011)APVY(0.977)QQPQQQPVAQSYGGYK	Q14847;Q14847-3;Q14847-2	171;115;171	LIM and SH3 domain protein 1	LASP1
2785	4	Y	7	48.216	1	KDNDFIY(1)HDRVPDLK	Q8WUM4;Q8WUM4-2	319;324	Programmed cell death 6-interacting protein	PDCD6IP
2691	2	Y	3	113.47	0.999167	T(0.001)IY(0.999)LSSPDSAVGVQWPR	Q86YV5	489	Tyrosine-protein kinase SgK223	SGK223
1984	2	Y	5	71.451	0.99684	VCMVY(0.997)DLY(0.003)K	P31939-2;P31939	289;290	Bifunctional purine biosynthesis protein PURH;Phosphoribosylaminoimidazolecarboxamide formyltransferase;IMP cyclohydrolase	ATIC
1723	4	Y	13	112.6	0.703301	ARPAS(0.072)S(0.072)FAHIPNY(0.703)S(0.15)NFS(0.002)SQAINPGFLDSGTIR	P09769	53	Tyrosine-protein kinase Fgr	FGR
2801	3	Y	10	83.404	0.999875	IIASLADRPY(1)EEPPQKPPR	Q92625	834	Ankyrin repeat and SAM domain-containing protein 1A	ANKS1A
78	3	S	11	138.82	0.994374	HTFSGVASVES(0.994)S(0.004)S(0.001)GEAFHVGK	CON__P12763	323
1599	2	Y	1	57.401	0.793061	Y(0.793)S(0.207)LEPVAVELK	P00558;P00558-2	76;48	Phosphoglycerate kinase 1	PGK1
909	2	Y	1	97.273	0.999973	Y(1)NTDCVQGLTHSK	M0R116;A0A0A0MT26;P13637;P13637-2;P13637-3	15;45;45;56;58	Sodium/potassium-transporting ATPase subunit alpha-3	ATP1A3
2004	3	Y	7	68.171	0.996718	VIQY(0.001)LAY(0.997)VAS(0.001)S(0.001)HK	P35579;P35579-2;Q5BKV1	193;57;193	Myosin-9	MYH9
3046	2	Y	10	174.42	1	QNHLQADNFY(1)QTV	Q9NZV1	1033	Cysteine-rich motor neuron 1 protein;Processed cysteine-rich motor neuron 1 protein	CRIM1
1956	3	Y	10	95.205	0.999964	YKPMMIITEY(1)MENGALDK	P29317	694	Ephrin type-A receptor 2	EPHA2
2264	3	Y	5	112.34	0.998652	ASGNY(0.999)AT(0.001)VISHNPETK	P62917;G3V1A1	133;133	60S ribosomal protein L8	RPL8
2136	3	Y	8	102.65	1	TPVLFDIY(1)EIKEAIK	P50995-2;P50995	246;279	Annexin A11	ANXA11
2057	3	Y	10	135.54	0.998661	EALPMDT(0.001)EVY(0.999)ES(0.058)PY(0.943)ADPEEIRPK	P43405;P43405-2	348;325	Tyrosine-protein kinase SYK	SYK
191	3	S	5	52.569	0.907522	Y(0.001)HGHS(0.908)MS(0.092)DPGVS(0.234)Y(0.766)R	Q5JPU3;P08559-3;P08559;P08559-2;P08559-4;P29803	12;262;293;300;331;291	Pyruvate dehydrogenase E1 component subunit alpha, somatic form, mitochondrial;Pyruvate dehydrogenase E1 component subunit alpha, testis-specific form, mitochondrial	PDHA1;PDHA2
1692	3	Y	13	52.569	0.765872	Y(0.001)HGHS(0.908)MS(0.092)DPGVS(0.234)Y(0.766)R	Q5JPU3;P08559-3;P08559;P08559-2;P08559-4;P29803	20;270;301;308;339;299	Pyruvate dehydrogenase E1 component subunit alpha, somatic form, mitochondrial;Pyruvate dehydrogenase E1 component subunit alpha, testis-specific form, mitochondrial	PDHA1;PDHA2
419	3	S	8	83.54	0.551877	LY(1)LQS(0.004)PHS(0.552)Y(0.443)EDPY(0.001)FDDR	Q99569;A0A0D9SF60;Q99569-2	1138;1136;1095	Plakophilin-4	PKP4
1477	2	Y	3	80.245	0.991801	T(0.008)GY(0.992)VPSNYVER	O43639;E7ERP6	50;50	Cytoplasmic protein NCK2	NCK2
3144	2	Y	4	67.08	0.992851	ECDY(0.993)S(0.007)IDGINR	Q9Y4G6;H0YN01	1665;58	Talin-2	TLN2
2916	3	Y	6	93.407	0.999583	VKEEGY(1)ELPYNPATDDYAVPPPR	Q99704;Q99704-3	398;259	Docking protein 1	DOK1
759	3	Y	7	81.448	1	EDPRADY(1)ACIAENKPT	A0A0A6YYA5;A0A024RCL9;A0A0A6YYA6;O00453-6;O00453-4;O00453-10;O00453-13;O00453-3;O00453-2;O00453;O00453-11	64;73;95;42;44;57;64;76;82;88;95	Leukocyte-specific transcript 1 protein	LST1
2029	3	Y	1	114.21	0.998309	Y(0.998)NFHGT(0.002)AEQDLPFCK	P41240	18	Tyrosine-protein kinase CSK	CSK
2574	3	Y	3	132.5	0.998762	IRY(0.999)ES(0.001)LTDPSK	Q58FF6	32	Putative heat shock protein HSP 90-beta 4	HSP90AB4P
3162	3	Y	17	89.663	0.779983	DEFTNTCPSDKEVEIAY(0.78)S(0.22)DVAK	Q9Y696	244	Chloride intracellular channel protein 4	CLIC4
2201	3	Y	2	65.895	1	VY(1)ANGQHLFDFAHR	P56470	288	Galectin-4	LGALS4
1712	3	Y	13	72.797	0.983301	RPPSAFFLFCS(0.017)EY(0.983)RPK	P09429;Q5T7C4	109;109	High mobility group protein B1	HMGB1
2840	3	Y	8	102.65	0.994284	ENDTIT(0.001)IY(0.994)S(0.004)T(0.001)INHSK	Q96DU3-3;Q96DU3-2;Q96DU3	198;308;309	SLAM family member 6	SLAMF6
633	4	T	5	91.437	0.655931	AGLQT(0.656)ADKY(0.344)AALANLDNIFSAGQGGDQGSGFGTTGK	P52594-2;P52594-3;P52594;P52594-4	283;323;323;347	Arf-GAP domain and FG repeat-containing protein 1	AGFG1
2548	3	Y	8	112.34	0.999846	THNSSLEY(1)NIFEGMECR	Q16555-2;Q16555	395;431	Dihydropyrimidinase-related protein 2	DPYSL2
1647	4	Y	4	143.57	0.999996	TKEY(1)QDLQHLDNEESDHHQLR	P07306-2;P07306	5;5	Asialoglycoprotein receptor 1	ASGR1
2315	3	Y	5	65.038	0.999795	HAQDY(1)VLTYNYEGR	Q02487	853	Desmocollin-2	DSC2
2282	3	Y	2	139.28	0.996478	AY(0.996)HEQLS(0.004)VAEITNACFEPANQMVK	P68363;P68363-2;P68366-2;P68366;Q71U36;Q71U36-2;Q13748;Q13748-2;Q6PEY2	282;166;267;282;282;247;282;282;282	Tubulin alpha-1B chain;Tubulin alpha-4A chain;Tubulin alpha-1A chain;Tubulin alpha-3C/D chain;Tubulin alpha-3E chain	TUBA1B;TUBA4A;TUBA1A;TUBA3C;TUBA3E
1439	2	Y	6	40.496	1	VCEPCY(1)EQLNR	O14964-2;O14964	216;216	Hepatocyte growth factor-regulated tyrosine kinase substrate	HGS
3152	3	Y	4	89.344	0.937676	IS(0.001)T(0.061)Y(0.938)GLPAGGIQPHPQTK	Q9Y5K6	88	CD2-associated protein	CD2AP
1151	3	Y	12	59.728	0.774615	CACSNHEPY(0.004)FGY(0.775)S(0.221)GAFK	CON__Q29443;CON__Q0IIK2	192;211
592	3	T	11	83.204	0.682746	VKETADFKVY(0.317)T(0.683)K	Q60FE5;P21333-2;P21333;Q5HY54;A0A087WWY3	480;507;507;507;480	Filamin-A	FLNA
1239	3	Y	1	93.226	0.999963	Y(1)NSPPTQLSLKPNSQSLR	E9PJC3;P78524-2;P78524;B4DDL8;P78524-3	147;117;537;50;9	Suppression of tumorigenicity 5 protein	ST5
2956	3	Y	10	60.178	1	EELEALFLPY(1)DLKR	Q9H0A0;A0A087WV29;Q9H0A0-2	820;667;748	N-acetyltransferase 10	NAT10
1841	3	Y	1	241.8	1	Y(1)ADLTEDQLPSCESLKDTIAR	P18669	142	Phosphoglycerate mutase 1	PGAM1
1743	2	Y	7	83.647	1	LDGENIY(1)IR	P11171-7;P11171-2;P11171;Q4VB86;P11171-4;P11171-3	646;627;660;418;418;437	Protein 4.1	EPB41
2178	4	Y	8	87.352	0.958722	LVTEMGT(0.032)Y(0.959)AT(0.009)QSALSSSRPTKK	P53618	521	Coatomer subunit beta	COPB1
1385	3	Y	6	61.11	0.852327	LES(0.001)LS(0.146)Y(0.852)QLSGLQK	J9JID7;Q03252	319;299	Lamin-B2	LMNB2
226	3	S	12	94.632	0.549058	IKPSSSANAIY(0.451)S(0.549)LAARPLPVPK	P22681	675	E3 ubiquitin-protein ligase CBL	CBL
2488	4	Y	11	58.246	0.825487	DASRPHVVKVY(0.825)S(0.174)EDGACR	Q14451-4;Q14451;Q14451-3;Q14451-2	73;107;130;107	Growth factor receptor-bound protein 7	GRB7
2675	3	Y	7	92.545	0.999328	KGKDGEY(0.999)EELLNSSSISSLLDAQGFSDLEK	Q86W92-2;Q86W92-3;Q86W92-4;Q86W92	336;200;322;353	Liprin-beta-1	PPFIBP1
324	3	S	4	55.453	0.518176	S(0.001)IY(0.031)S(0.518)LDKLY(0.449)PES(0.001)QGSDTAWR	Q14197	44	Peptidyl-tRNA hydrolase ICT1, mitochondrial	ICT1
732	3	T	21	122.39	0.600199	FNSYNNAGMPPFPIIIHDEPT(0.6)Y(0.4)AR	Q9H792;H0YN99	615;615	Pseudopodium-enriched atypical kinase 1	PEAK1
1811	2	Y	9	64.82	0.999999	LYDLNMPAY(1)VK	P16333-2;P16333	48;112	Cytoplasmic protein NCK1	NCK1
2054	2	Y	3	128.06	1	LIY(1)DFIEDQGGLEAVR	P42768	291	Wiskott-Aldrich syndrome protein	WAS
1210	3	Y	1	154.49	1	Y(1)GDGGSTFQSTTGHCVHMR	E9PCY7;G8JLB6;P31943	276;276;276	Heterogeneous nuclear ribonucleoprotein H;Heterogeneous nuclear ribonucleoprotein H, N-terminally processed	HNRNPH1
2991	2	Y	10	43.68	1	DVIINQEGEY(1)IK	Q9HC35-2;Q9HC35	168;226	Echinoderm microtubule-associated protein-like 4	EML4
2259	4	Y	22	55.662	0.92392	TTGIVLDS(0.002)GDGVT(0.008)HNVPIY(0.065)EGY(0.924)ALPHAIMR	P62736;P63267;P63267-2;P68032;P68133	171;170;127;171;171	Actin, aortic smooth muscle;Actin, gamma-enteric smooth muscle;Actin, alpha cardiac muscle 1;Actin, alpha skeletal muscle	ACTA2;ACTG2;ACTC1;ACTA1
176	2	S	9	163.51	0.715758	SLGSVQAPS(0.716)Y(0.284)GAR	P05783;F8VZY9	23;23	Keratin, type I cytoskeletal 18	KRT18
2866	3	Y	13	141.78	0.915634	EVTTVLQADS(0.084)AEY(0.916)AQPLVGGIVGTLHQR	Q96PD2;Q96PD2-2	621;635	Discoidin, CUB and LCCL domain-containing protein 2	DCBLD2
929	2	Y	7	91.265	0.999997	NTSDFVY(1)LK	A0A0C4DFT3;Q12959-8;Q12959-9;Q12959-5;Q12959-3;Q12959-6;Q12959-4;Q12959;Q12959-7;Q12959-2;B4E2H8;E7EQD7	366;283;283;348;366;399;366;399;399;399;348;399	Disks large homolog 1	DLG1
1410	3	Y	22	69.639	0.969758	QPGPVTNGQLQQPTTGAAS(0.03)GGY(0.97)IKR	O00161	139	Synaptosomal-associated protein 23	SNAP23
1506	3	Y	9	56.488	0.677599	S(0.008)T(0.008)LQDS(0.246)DEY(0.678)S(0.06)NPAPLPLDQHSR	O60711;O60711-2;E9PNX9	22;27;22	Leupaxin	LPXN
157	2	S	12	92.039	0.688673	LVNEAPVY(0.001)S(0.02)VY(0.29)S(0.689)K	O75886	375	Signal transducing adapter molecule 2	STAM2
219	3	S	2	107.88	0.55094	RS(0.551)Y(0.449)DVPPPPMEPDHPFYSNISK	P18669;Q8N0Y7	118;118	Phosphoglycerate mutase 1;Probable phosphoglycerate mutase 4	PGAM1;PGAM4
2529	4	Y	7	71.207	0.910477	CSDAAGY(0.91)PHAT(0.089)HDLEGPPLDAYSIQGQHTISPLDLAK	Q15365	207	Poly(rC)-binding protein 1	PCBP1
2266	3	Y	5	65.043	0.962934	CCLT(0.037)Y(0.963)CFNKPEDK	P62979	148	Ubiquitin-40S ribosomal protein S27a;Ubiquitin;40S ribosomal protein S27a	RPS27A
2294	3	Y	9	53.168	0.980382	ADTQT(0.002)Y(0.018)QPY(0.98)NKDWIK	P84090	82	Enhancer of rudimentary homolog	ERH
2854	3	Y	19	97.5	0.918333	IDSIPHLNNSTPLVDPS(0.044)VY(0.918)GY(0.037)GVQK	Q96I24	51	Far upstream element-binding protein 3	FUBP3
1187	3	Y	2	110.97	0.997748	HY(0.998)S(0.002)VVLPTVSHSGFLYK	E7EU13;Q96P48-7;Q96P48-2;Q96P48-4;Q96P48-1;Q96P48-3;Q96P48	492;431;497;492;497;737;737	Arf-GAP with Rho-GAP domain, ANK repeat and PH domain-containing protein 1	ARAP1
1154	2	Y	5	96.342	0.999441	LLVVY(0.999)PWT(0.001)QR	CON__Q3SX09;P02042;E9PFT6;P68871;P69892;P69891;E9PBW4;P02100	90;36;36;36;36;36;26;36	Hemoglobin subunit delta;Hemoglobin subunit beta;LVV-hemorphin-7;Spinorphin;Hemoglobin subunit gamma-2;Hemoglobin subunit gamma-1;Hemoglobin subunit epsilon	HBD;HBB;HBG2;HBG1;HBE1
1576	3	Y	10	147.06	0.999409	AEQSDEAVKY(0.999)Y(0.001)TLEEIQK	P00167-2;P00167;P00167-3	11;11;11	Cytochrome b5	CYB5A
2239	2	Y	3	173.37	0.884498	GS(0.116)Y(0.884)GDLGGPIITTQVTIPK	P61978;P61978-2;P61978-3	380;380;356	Heterogeneous nuclear ribonucleoprotein K	HNRNPK
1212	3	Y	14	89.468	0.967256	IGGDAGTSLNSNDY(0.967)GY(0.033)GGQK	E9PEB5;Q96AE4;Q96AE4-2	58;58;58	Far upstream element-binding protein 1	FUBP1
1794	4	Y	8	68.074	0.797259	VTEWQQT(0.198)Y(0.797)T(0.004)YDSGIHSGANTCVPSVSSK	P14923	20	Junction plakoglobin	JUP
720	2	T	12	113.76	0.664272	HVHLENAT(0.066)EY(0.269)AT(0.664)LR	Q96A22	105	Uncharacterized protein C11orf52	C11orf52
1056	3	Y	12	70.26	0.857984	EEYEMKDPT(0.003)NGY(0.858)Y(0.139)NVR	Q5W0G0;Q5W0F9;B4DN67;Q96J84-3;Q96J84;Q96J84-2	419;441;505;502;605;621	Kin of IRRE-like protein 1	KIRREL
1803	2	Y	2	92.939	0.999292	DY(0.999)S(0.001)TLTSVSSHDSR	P16144-4;P16144-2;P16144	1440;1440;1510	Integrin beta-4	ITGB4
2443	3	Y	5	54.898	0.999177	GEDFY(0.999)CVT(0.001)CHETK	Q13642-1;Q13642-5;Q13642-4;Q13642;Q5JXI2;Q13642-3	149;165;178;149;165;149	Four and a half LIM domains protein 1	FHL1
2407	3	Y	2	131.35	1	FY(1)KNEGGTWSVEK	Q13228;Q13228-4;Q13228-2;Q13228-3	278;320;214;216	Selenium-binding protein 1	SELENBP1
1685	3	Y	5	79.492	0.999999	LHQVY(1)FDAPTCR	P08247	81	Synaptophysin	SYP
703	4	T	24	51.203	0.513171	AKAPAPAPAES(0.138)GES(0.12)LAY(0.716)WPDRS(0.513)DT(0.513)EVPPLDLGWTDTGFYR	Q8NEG4	114	Protein FAM83F	FAM83F
672	4	T	23	72.073	0.552227	ADIVQQLLQQGASPNAAT(0.006)T(0.02)S(0.064)GY(0.355)T(0.552)PLHLS(0.003)AR	Q12955-5;Q12955-4;Q12955;Q12955-7	528;517;534;155	Ankyrin-3	ANK3
1830	2	Y	1	93.096	1	Y(1)VNILPYDHSR	P18433-4;P18433-2;P18433-3;P18433	262;262;271;271	Receptor-type tyrosine-protein phosphatase alpha	PTPRA
1590	3	Y	6	56.719	0.855869	NKPT(0.043)VY(0.856)GVS(0.093)PNY(0.008)DKWEMER	P00519;P00519-2	226;245	Tyrosine-protein kinase ABL1	ABL1
2065	3	Y	9	79.659	0.975687	NVLLVT(0.024)QHY(0.976)AK	P43405;P43405-2	507;484	Tyrosine-protein kinase SYK	SYK
1528	2	Y	2	63.419	0.999962	WY(1)PYNYSR	O75319	313	RNA/RNP complex-1-interacting phosphatase	DUSP11
2233	2	Y	1	47.894	0.946712	Y(0.947)S(0.046)Y(0.007)VCPDLVK	P61158;B4DXW1	231;180	Actin-related protein 3	ACTR3
82	3	S	11	138.19	0.670592	CAFSSQEPYFS(0.671)Y(0.264)S(0.065)GAFK	E7ER44	210		LTF
2942	3	Y	6	76.341	0.990103	KEEADY(0.99)S(0.01)AFGTDTLIK	Q9BYG5	101	Partitioning defective 6 homolog beta	PARD6B
1008	2	Y	2	88.021	0.999997	IY(1)ADSLKPNIPYK	A8MQ02;Q5TIG5;J3KN01;P55196-2;P55196-6;P55196-3;P55196-1;P55196;P55196-5	212;253;253;252;253;252;252;253;252	Afadin	MLLT4
1569	3	Y	5	85.672	0.999296	SQPVY(0.999)IQY(0.001)SNHR	O95758-1;O95758-6;O95758-2;O95758;O95758-5;O95758-4;O95758-7	96;99;99;127;130;133;32	Polypyrimidine tract-binding protein 3	PTBP3
733	4	T	13	119.65	0.540365	VVNLEQPLCKPY(0.458)T(0.54)VVDVS(0.001)AAMASEHLEGPVNSPK	Q9H792;H0YN99	476;476	Pseudopodium-enriched atypical kinase 1	PEAK1
1762	3	Y	4	50.94	0.990206	QKDY(0.99)ET(0.01)ATLSEIK	P12814-2;P12814-3;P12814;P12814-4;H9KV75	422;422;422;422;357	Alpha-actinin-1	ACTN1
2018	3	Y	2	60.735	0.947385	MY(0.947)T(0.053)AIPQSGSPFPGSVQDPGLHVWR	P40121-2;P40121	2;2	Macrophage-capping protein	CAPG
2597	3	Y	9	70.197	0.950791	NEGFY(0.001)ADPY(0.951)LY(0.049)HEGR	Q5T5P2;Q5T5P2-9;Q5T5P2-2;Q5T5P2-7;Q5T5P2-10;Q5T5P2-3;Q5T5P2-4;Q5T5P2-8;Q5T5P2-6	397;317;397;397;397;115;115;115;115	Sickle tail protein homolog	KIAA1217
623	3	T	2	91.414	0.607078	GT(0.607)GY(0.391)IKT(0.002)ELISVSEVHPSR	P42224;P42224-2;J3KPM9	699;699;701	Signal transducer and activator of transcription 1-alpha/beta;Signal transducer and activator of transcription	STAT1
1651	2	Y	9	83.081	1	WTAPEALNY(1)GR	P07332;P07332-4;P07332-3;P07332-2;E7ENM8;P16591-2;P16591;W0S4B9;P16591-3	734;664;676;606;593;559;734;323;365	Tyrosine-protein kinase Fes/Fps;Tyrosine-protein kinase;Tyrosine-protein kinase Fer	FES;FER;Pe1Fe10
776	2	Y	4	129.85	0.999988	VHAY(1)IISYLK	A0A087WUA5;Q9H223;Q9NZN4;Q9NZN4-2	312;312;309;173	EH domain-containing protein 4;EH domain-containing protein 2	EHD4;EHD2
2008	3	Y	9	149.07	0.791007	ANTAQEQQY(0.791)GS(0.209)HEENLPADLEALQR	P36383	324	Gap junction gamma-1 protein	GJC1
922	3	Y	1	62.088	0.970741	Y(0.971)RFQS(0.029)NHMDMVR	A0A0A6YYL1;P49914-2;P49914	59;59;83	5-formyltetrahydrofolate cyclo-ligase	MTHFS
1729	3	Y	21	188.24	1	TGCIPSNYVAPVDSIQAEEWY(1)FGK	P09769	145	Tyrosine-protein kinase Fgr	FGR
770	3	Y	3	74.325	0.99999	KPY(1)QLIAQDNETEKPIDSETK	A0A087X0U3;A0A087WT87;P43003-2;P43003	411;477;478;523	Excitatory amino acid transporter 1	SLC1A3
2496	2	Y	2	88.596	1	LY(1)QVPNPQAAPR	Q14511-3;Q14511;Q14511-2	92;92;92	Enhancer of filamentation 1;Enhancer of filamentation 1 p55	NEDD9
1049	2	Y	5	87.806	0.999993	GTGLY(1)ELWK	B4DKA4;Q9H9T3-4;Q9H9T3-5;Q9H9T3-2;Q9H9T3	257;210;237;315;329	Elongator complex protein 3	ELP3
1468	3	Y	4	73.927	0.996655	S(0.001)T(0.001)AY(0.997)EDY(0.001)YYHPPPR	O43390;O43390-2;O43390-3;O43390-4;B4DT28	431;434;393;333;292	Heterogeneous nuclear ribonucleoprotein R	HNRNPR
1326	2	Y	2	89.047	1	LY(1)QVEYAFK	G3V5Z7;P60900;G3V295;G3V3I1;G3V3U4	23;23;23;23;23	Proteasome subunit alpha type;Proteasome subunit alpha type-6	PSMA6
1387	2	Y	2	83.862	1	NY(1)ISAWELQR	K7EKX5;K7EIR0;Q9BV38	61;61;61	WD repeat-containing protein 18	WDR18
844	6	Y	33	88.814	0.792293	SFENKPPAHIAASHLSEPAKPAHSQNQSNFS(0.017)S(0.058)Y(0.792)S(0.058)S(0.074)K	A0A087X0K9;G5E9E7;Q07157-2;G3V1L9;Q07157	1306;1322;1318;1398;1398	Tight junction protein ZO-1	TJP1
1331	2	Y	5	80.688	1	EVKEY(1)AQVFR	G3XAM7;A0A0A0MRI5;P26232-4;P26232-6;P26232-2;P26232-5;P26232;A0A0A0MTJ6;P26232-3;A0A087WZL6	419;33;49;96;417;451;417;33;417;49	Catenin alpha-2	CTNNA1;CTNNA2
6	4	S	16	50.627	0.66602	RYEPIQATPPPPPLPS(0.666)QY(0.212)AQPS(0.083)QPVT(0.01)S(0.012)AS(0.012)LHIHS(0.005)K	A0A087X0K9;G5E9E7;Q07157-2;G3V1L9;Q07157	1341;1357;1353;1433;1433	Tight junction protein ZO-1	TJP1
135	3	S	7	67.668	0.983881	STGPGAS(0.984)LGT(0.019)GY(0.144)DRKDY(0.854)V	O15551	209	Claudin-3	CLDN3
1062	2	Y	6	98.105	0.999997	TPYEAY(1)DPIGK	Q5W0G0;Q5W0F9;B4DN67;Q96J84-3;Q96J84;Q96J84-2	538;560;624;621;724;740	Kin of IRRE-like protein 1	KIRREL
283	2	S	11	44.511	0.623668	QPIIFENPMY(0.376)S(0.624)AR	P98164	4527	Low-density lipoprotein receptor-related protein 2	LRP2
2662	3	Y	7	70.089	0.99868	YKAPT(0.001)DY(0.999)CFVLK	Q7Z5R6	380	Amyloid beta A4 precursor protein-binding family B member 1-interacting protein	APBB1IP
1203	3	Y	11	111.12	1	ARPATDSFDDY(1)PPR	F8VSC7;E7EX17;P23588-2;P23588	211;211;172;211	Eukaryotic translation initiation factor 4B	EIF4B
1023	2	Y	2	156.17	1	QY(1)EQQTYQVIPEVIK	B0QY89;Q9Y262-2;Q9Y262	83;40;40	Eukaryotic translation initiation factor 3 subunit L	EIF3L
2081	2	Y	3	112.17	0.999441	T(0.001)LY(0.999)DFPGNDAEDLPFK	P46109	132	Crk-like protein	CRKL
3132	2	Y	3	86.756	0.999954	GQY(1)HTLQAGFSSR	Q9Y446;Q9Y446-2	84;99	Plakophilin-3	PKP3
3079	4	Y	7	46.415	0.68929	VS(0.07)S(0.166)T(0.382)HY(0.689)Y(0.689)LLPERPPY(0.003)LDKYEK	Q9UJM3	395	ERBB receptor feedback inhibitor 1	ERRFI1
563	3	T	12	49.559	0.538052	NIDNPALADIY(0.462)T(0.538)EHAHQVVVAK	O75083	55	WD repeat-containing protein 1	WDR1
2773	3	Y	2	120.21	0.998841	EY(0.999)S(0.001)QNLTSEPTLLQHR	Q8TE67-2;Q8TE67;Q8TE67-3;A0A087X104	16;16;16;16	Epidermal growth factor receptor kinase substrate 8-like protein 3	EPS8L3
1057	3	Y	10	104.24	0.976685	FSYTSQHS(0.023)DY(0.977)GQR	Q5W0G0;Q5W0F9;B4DN67;Q96J84-3;Q96J84;Q96J84-2	559;581;645;642;745;761	Kin of IRRE-like protein 1	KIRREL
954	3	Y	7	98.281	1	VRPCVVY(1)GGADIGQQIR	A0A0D9SFB3;A0A0D9SG12;A0A0D9SF53;O00571;O00571-2;O15523-2;O15523	301;301;301;301;285;296;299	ATP-dependent RNA helicase DDX3X;ATP-dependent RNA helicase DDX3Y	DDX3X;DDX3Y
1041	2	Y	9	94.309	1	ALELDPNLY(1)R	B1PS43;P35749-4;P35749-3;P35749;P35749-2;P35580;P35580-5;P35580-2;P35580-3;P35580-4	768;761;768;761;768;761;770;777;782;792	Myosin-11;Myosin-10	MYH11;MYH10
1627	2	Y	3	87.184	0.999971	AAY(1)FGIYDTAK	P05141	191	ADP/ATP translocase 2;ADP/ATP translocase 2, N-terminally processed	SLC25A5
2310	3	Y	5	73.279	1	VDKLY(1)AGLKDLAEER	Q01082;A0A087WUZ3;Q01082-2;Q01082-3	1680;1682;1680;1667	Spectrin beta chain, non-erythrocytic 1	SPTBN1
780	3	Y	1	55.912	1	Y(1)VRPGGGFEPNFMLFEK	A0A087WUQ6;P07203	97;98	Glutathione peroxidase 1	GPX1
1833	4	Y	6	41.621	0.998596	LGHDPY(0.999)RLGHDAY(0.001)R	P18583-10;P18583-3;P18583-4;P18583-7;P18583;P18583-5;P18583-9;P18583-6	935;935;935;895;935;935;975;935	Protein SON	SON
1383	4	Y	1	44.564	0.864467	Y(0.864)RPENT(0.132)PEPVS(0.001)T(0.001)S(0.001)VS(0.001)HY(0.001)GAEPTTVSPCPSSSAK	J3QRU1;P07947	21;16	Tyrosine-protein kinase Yes	YES1
1206	2	Y	1	100.02	0.999996	Y(1)AYNISLK	E9PC74;Q13144	583;583	Translation initiation factor eIF-2B subunit epsilon	EIF2B5
2213	3	Y	7	102.65	0.998704	SNYY(0.001)DAY(0.999)QAQPLATR	P57739	198	Claudin-2	CLDN2
2601	3	Y	8	55.04	1	AVEEQIEY(1)LQKK	Q5VTR2	713	E3 ubiquitin-protein ligase BRE1A	RNF20
2880	2	Y	10	115.34	0.99999	ESPESEGPIY(1)EGLIL	Q96QK1	791	Vacuolar protein sorting-associated protein 35	VPS35
666	3	T	10	55.094	0.538698	MQNHGY(0.001)ENPT(0.539)Y(0.448)KY(0.012)LEQMQI	Q06481-5;Q06481-4;Q06481-2;Q06481-3;Q06481-6;Q06481	513;686;698;742;752;754	Amyloid-like protein 2	APLP2
802	4	Y	3	53.565	0.973964	DT(0.013)Y(0.974)HPMS(0.012)EY(0.001)PTYHTHGR	A0A0C4DGW3;A0A087X2A4;A0A087WWM1;P15941-7;P15941-11;P15941-8;P15941-4;P15941-3;P15941;P15941-2;A6ZIE4;A6ZIE3;B1AVQ7;A0A087X0L2;A0A0A0MRB3;A0A0A0MSH4;P15941-12;P15941-16;P15941-9;P15941-10;P15941-15;P15941-6;P15941-17	423;432;1210;203;212;221;1191;1200;1203;1212;137;161;177;187;189;230;107;114;116;151;172;178;212	Mucin-1;Mucin-1 subunit alpha;Mucin-1 subunit beta	MUC1
923	2	Y	4	106.42	0.97817	AFS(0.021)Y(0.978)Y(0.001)GPLR	A0A0B4J1Z1;C9JAB2;Q16629-3;Q16629-2;Q16629-4;Q16629	33;33;33;33;33;33	Serine/arginine-rich splicing factor 7	SRSF7
2116	5	Y	23	68.074	0.841959	GHGNYQNCPVVRPHAT(0.002)HS(0.002)S(0.006)Y(0.069)GT(0.061)Y(0.842)VT(0.018)LAPK	Q5VXC0;P49796-9;P49796-5;P49796-4;P49796-6;P49796	169;262;431;262;439;543	Regulator of G-protein signaling 3	RGS3
1176	2	Y	1	78.548	1	Y(1)GNIIAYDHSR	E7EPS8;P28827;P28827-2;Q5TG12;E9PGC5;Q15262;Q15262-2;Q15262-3;Q15262-4	867;929;942;929;943;916;917;917;933	Receptor-type tyrosine-protein phosphatase mu;Receptor-type tyrosine-protein phosphatase kappa	PTPRM;PTPRK
940	3	Y	12	86.772	0.999897	HTPPTIGGSLPY(1)R	B7Z836;E7EW77;A0A0C4DG21;F8WAL6;Q9NYB9-3;Q9NYB9-2;Q9NYB9-4;Q9NYB9;E9PEZ7	248;338;365;371;259;304;365;371;316	Abl interactor 2	ABI2
3151	3	Y	11	78.674	0.987178	DTCYSPKPS(0.012)VY(0.987)LS(0.001)TPSSASK	Q9Y5K6	548	CD2-associated protein	CD2AP
2381	5	Y	34	77.531	0.97131	KQPHGGQQKPSYGSGYQSHQGQQQSYNQSPY(0.007)S(0.022)NY(0.971)GPPQGK	Q12906;Q12906-7	767;771	Interleukin enhancer-binding factor 3	ILF3
724	2	T	12	87.654	0.528217	ATGNQPPPLVGT(0.528)Y(0.298)NT(0.153)LLS(0.021)R	Q96PD2;Q96PD2-2	714;728	Discoidin, CUB and LCCL domain-containing protein 2	DCBLD2
1817	3	Y	1	113.51	0.978908	Y(0.979)AY(0.021)FNGCSSPTAPLSPMSPPGYK	P17302	265	Gap junction alpha-1 protein	GJA1
341	2	S	8	52.482	1	LILLQVAS(1)R	Q2VIQ3	1001	Chromosome-associated kinesin KIF4B	KIF4B
2639	2	Y	3	80.412	0.816816	S(0.173)AY(0.817)QT(0.01)IDSAEAPADPFAVPEGR	Q6RW13-2;Q6RW13	126;133	Type-1 angiotensin II receptor-associated protein	AGTRAP
1089	2	Y	9	66.989	0.971095	AAPGAPAEY(0.971)GY(0.029)IR	B8QGS9;Q99959-2;Q99959	10;10;10	Plakophilin-2	PKP2
906	2	Y	1	78.342	1	Y(1)VDILPYDYNR	X6R433;A0A0A0MT22;P08575-2;P08575;A0A075B788	522;683;520;681;635	Receptor-type tyrosine-protein phosphatase C	PTPRC
1754	2	Y	3	97.734	0.999964	AAY(1)FGVYDTAK	P12235;V9GYG0;P12236	191;191;191	ADP/ATP translocase 1;ADP/ATP translocase 3;ADP/ATP translocase 3, N-terminally processed	SLC25A4;SLC25A6
1614	5	Y	8	55.662	0.710611	ALS(0.271)DHHIY(0.711)LEGT(0.018)LLKPNMVTPGHACTQK	P04075;H3BQN4;J3KPS3;P04075-2	223;223;227;277	Fructose-bisphosphate aldolase A	ALDOA
558	2	T	10	71.601	0.604016	STGPGAS(0.002)LGT(0.604)GY(0.426)DRKDY(0.969)V	O15551	212	Claudin-3	CLDN3
1037	3	Y	12	64.454	0.806175	NPRPGEENGKDY(0.806)Y(0.193)FVT(0.001)R	B1ANG9;Q16774;Q16774-2;Q16774-3;B1ANH6	74;53;74;74;53	Guanylate kinase	GUK1
1201	3	Y	13	71.882	0.739914	SLGTGAPVIES(0.06)PY(0.74)GET(0.182)IS(0.018)PEDAPESISK	E9PID8;E7EWR4;P33240-2;P33240	115;115;115;115	Cleavage stimulation factor subunit 2	CSTF2
2401	3	Y	7	108.71	0.999953	DGVNKDY(1)EETELISTTANYR	Q13123;Q9H4P6	114;114	Protein Red	IK
1985	2	Y	7	67.334	1	VVACNLY(1)PFVK	P31939-2;P31939	103;104	Bifunctional purine biosynthesis protein PURH;Phosphoribosylaminoimidazolecarboxamide formyltransferase;IMP cyclohydrolase	ATIC
276	3	S	1	99.069	0.574424	S(0.574)Y(0.426)ELPDGQVITIGNER	P60709;P62736;P63261;Q6S8J3;Q562R1;Q9BYX7;P63267;P63267-2;P68032;P68133	239;241;239;939;240;239;240;197;241;241	="Actin, cytoplasmic 1;Actin, cytoplasmic 1, N-terminally processed;Actin, aortic smooth muscle;Actin, cytoplasmic 2;Actin, cytoplasmic 2, N-terminally processed;POTE ankyrin domain family member E;Beta-actin-like protein 2;Putative beta-actin-like protei	ACTB;ACTA2;ACTG1;POTEE;ACTBL2;POTEKP;ACTG2;ACTC1;ACTA1
349	2	S	15	92.01	0.952517	ISHS(0.003)LY(0.993)S(0.004)GIEGLDES(0.953)PS(0.047)R	Q5VWV2;Q8TEW0-5;Q8TEW0-3;Q8TEW0-7;Q8TEW0-6;Q8TEW0-4;Q8TEW0-11;Q8TEW0-2;Q8TEW0;F5GZI3;Q5VWU8;Q8TEW0-9;Q8TEW0-10;Q8TEW0-8;B1AP52	671;671;671;715;715;728;715;728;728;445;728;715;728;728;166	Partitioning defective 3 homolog	PARD3
2084	2	Y	5	55.258	1	MKLDY(1)ILGLK	P46781;B5MCT8;C9JM19	96;96;96	40S ribosomal protein S9	RPS9
1847	3	Y	4	69.03	0.98911	NLPY(0.989)KVT(0.011)QDELK	P19338	402	Nucleolin	NCL
3004	3	Y	8	96.247	0.998404	QQNHT(0.002)LDY(0.998)NLAPGPLGR	Q9NR61	615	Delta-like protein 4	DLL4
2394	3	Y	3	69.03	0.992376	SLY(0.992)T(0.006)S(0.001)MARPPLPR	Q12965	989	Unconventional myosin-Ie	MYO1E
796	3	Y	1	78.814	0.999991	Y(1)ESLELCRPVLQQGR	A0A087WVQ6;Q00610-2;Q00610	434;430;430	Clathrin heavy chain 1	CLTC
3062	2	Y	7	95.183	0.824267	VSLEEIY(0.824)S(0.161)GCT(0.014)K	Q9UDY4	172	DnaJ homolog subfamily B member 4	DNAJB4
3133	2	Y	1	58.98	0.827387	Y(0.827)S(0.173)LVSEQLEPAATSTYR	Q9Y446;Q9Y446-2	195;210	Plakophilin-3	PKP3
1185	3	Y	16	120.9	0.998641	CVDYITQCGLTS(0.001)EGIY(0.999)RK	E7EU13;Q96P48-7;Q96P48-2;Q96P48-4;Q96P48-1;Q96P48-3;Q96P48;A0A0A0MSJ2;Q96P48-5	747;686;752;747;752;992;992;232;232	Arf-GAP with Rho-GAP domain, ANK repeat and PH domain-containing protein 1	ARAP1
895	3	Y	2	60.307	0.99641	VY(0.996)GT(0.004)IKPAFNQNSAAK	E7EUA2;A6NHU9;A0A0A0MSQ6;Q9UPX8-4;Q9UPX8;Q9UPX8-3	321;329;329;322;538;917	SH3 and multiple ankyrin repeat domains protein 2	SHANK2
1052	3	Y	4	129.46	1	NRDY(1)DDIDDDDPFNPQAWR	B4DKD1;Q9BSA4-2;Q9BSA4	403;103;424	Protein tweety homolog;Protein tweety homolog 2	TTYH2
87	3	S	5	116.55	0.7156	NYQS(0.042)S(0.716)S(0.242)PLPT(0.001)VGS(0.001)S(0.004)Y(0.044)S(0.016)S(0.049)PDY(0.745)S(0.14)LQHFS(0.001)SSPESQAR	E9PF55;Q9HBL0;E9PGF5;A0A087WWW7;H0Y4U1	1121;1134;1113;764;245	Tensin-1	TNS1
2391	3	Y	3	50.897	0.974607	GVY(0.975)QY(0.025)HWQSHNVK	Q12965;H0YN00	7;7	Unconventional myosin-Ie	MYO1E
1229	4	Y	2	124.51	0.843163	S(0.157)Y(0.843)ADQSTLHAEDPLSITFMDQHNFSPR	Q5TG12;E9PGC5;Q15262;Q15262-2;Q15262-3;Q15262-4	806;816;805;806;806;806	Receptor-type tyrosine-protein phosphatase kappa	PTPRK
978	3	Y	4	54.834	0.999766	DRRY(1)DEVPSDLPYQDTTIR	A1BQX2;A0A0G2JQ38;Q8N4S9;Q8N4S9-2;Q8N4S9-3	14;14;14;14;14	MARVEL domain-containing protein 2	MARVELD2
1362	3	Y	8	82.069	0.999063	KVEEPSIY(0.999)ES(0.001)VR	J3KNB3;Q9UN19-2;Q9UN19	139;139;139	Dual adapter for phosphotyrosine and 3-phosphotyrosine and 3-phosphoinositide	DAPP1
543	3	T	11	117.38	0.64831	SSSLEMTPY(0.344)NT(0.648)PQLS(0.007)PATTPANKK	F8W9S7;Q14C86-3;Q14C86-4;Q14C86-5;Q14C86-2;Q14C86;Q14C86-6;B0QZ65;A0A0A0MQV8;B4DGD8	462;462;462;462;462;462;462;462;321;462	GTPase-activating protein and VPS9 domain-containing protein 1	GAPVD1
1954	2	Y	9	72.2	0.979928	WTAPEAIS(0.02)Y(0.98)R	P29317	791	Ephrin type-A receptor 2	EPHA2
834	2	Y	6	90.412	0.897624	YYEGY(0.102)Y(0.898)AAGPGY(0.001)GGR	A0A087WZF1;Q93052;C9JUT4	279;301;301	Lipoma-preferred partner	LPP
1859	2	Y	15	69.979	0.999995	GLESTTLADKDGEIY(1)CK	P21291;E9PP21	166;133	Cysteine and glycine-rich protein 1	CSRP1
2071	3	Y	3	136.26	1	DVY(1)KEHFQDDVFNEK	P43490;A0A0C4DFS8	87;87	Nicotinamide phosphoribosyltransferase	NAMPT
2249	2	Y	7	101.89	0.996288	QWYES(0.004)HY(0.996)ALPLGR	P62241;Q5JR95	117;97	40S ribosomal protein S8	RPS8
3071	3	Y	6	80.488	0.881306	AAVHT(0.119)Y(0.881)GIASVPNQPLKK	Q9UHI6;E9PJ60	462;70	Probable ATP-dependent RNA helicase DDX20	DDX20
3143	3	Y	15	154.65	0.943873	NSNYCLPSYTAY(0.008)KNY(0.944)DY(0.038)S(0.01)EPGR	Q9Y4E8-2;Q9Y4E8-3;Q9Y4E8	245;249;274	Ubiquitin carboxyl-terminal hydrolase 15	USP15
2370	2	Y	2	102.4	0.852905	Y(0.147)Y(0.853)ACEALYNIVK	Q08AM6;H3BUU8	112;112	Protein VAC14 homolog	VAC14
1328	2	Y	3	95.477	0.677842	Y(0.322)GY(0.678)EIPVDMLCK	G3V5Z7;P60900;G3V295;G3V3I1;P60900-2;P60900-3	107;107;107;107;88;28	Proteasome subunit alpha type;Proteasome subunit alpha type-6	PSMA6
1432	2	Y	2	107.78	0.999803	NY(1)GSYSTQASAAAATAELLK	O14828;O14828-2	83;57	Secretory carrier-associated membrane protein 3	SCAMP3
2743	3	Y	13	67.646	1	GQPALWDKDVPVY(1)KPR	Q8NE62	585	Choline dehydrogenase, mitochondrial	CHDH
607	3	T	5	114.96	0.561902	MQQY(0.438)T(0.562)EHFMAAGYTAIEK	P29317	922	Ephrin type-A receptor 2	EPHA2
2347	2	Y	11	64.52	0.996859	IQNTGDY(0.001)Y(0.002)DLY(0.997)GGEK	Q06124-2;Q06124;Q06124-3	66;66;66	Tyrosine-protein phosphatase non-receptor type 11	PTPN11
2326	3	Y	7	61.963	0.999965	EGDNVNY(1)DWIHWDPEHSYEFK	Q04446;E9PGM4	173;132	1,4-alpha-glucan-branching enzyme	GBE1
900	3	Y	1	78.69	1	Y(1)KPVCNQVECHPYFNR	A0A0A0MSS8;P42330;S4R3Z2;P42330-2	184;184;161;65	Aldo-keto reductase family 1 member C3	AKR1C3
2434	2	Y	1	49.715	1	Y(1)ADLPGIAR	Q13561;Q13561-3;Q13561-2;F8W1I6;F8W0U6	6;6;6;6;6	Dynactin subunit 2	DCTN2
1937	3	Y	5	48.568	0.997773	KLHEY(0.998)NT(0.002)QFQEK	P27986-5;P27986-3;P27986-2;P27986;P27986-4	89;152;182;452;452	Phosphatidylinositol 3-kinase regulatory subunit alpha	PIK3R1
994	3	Y	12	70.783	0.982053	EGQEDQGLT(0.006)KDY(0.982)GNS(0.012)PLHR	A6NLN1;P26599;P26599-2;P26599-3;A0A0D9SF20	426;430;449;456;96	Polypyrimidine tract-binding protein 1	PTBP1
2499	3	Y	5	52.52	0.959459	GDKGY(0.959)VPS(0.041)VFIPISTIR	Q14765	693	Signal transducer and activator of transcription 4	STAT4
2515	3	Y	7	95.183	0.999569	ARQEELY(1)SELQAR	Q15149-7;Q15149-8;Q15149-9;Q15149-5;Q15149-4;Q15149-6;Q15149-3;Q15149-2;Q15149	3193;3203;3211;3225;3225;3229;3248;3252;3362	Plectin	PLEC
1530	2	Y	7	116.05	1	PGTYVIY(1)VR	O75369-6;O75369-3;O75369-2;O75369-9;O75369;O75369-8;E7EN95;O75369-7;O75369-5;O75369-4	1687;1687;1687;1687;1687;1718;1518;1518;1687;1687	Filamin-B	FLNB
1725	3	Y	8	84.173	0.989404	KLDMGGY(0.01)Y(0.989)ITTR	P09769	209	Tyrosine-protein kinase Fgr	FGR
2420	5	Y	36	72.657	0.579343	ADSQEPSHFDSQQPAVLEEEEVMIAHAHPQEVY(0.421)NEY(0.579)VPR	Q13433;Q13433-2	531;256	Zinc transporter ZIP6	SLC39A6
162	3	S	15	117.4	0.835292	YSPIYSPDPYYAS(0.037)ES(0.835)EY(0.115)WT(0.01)Y(0.002)HGSPK	O94929-2;O94929-3;A0A0C4DGA7;O94929	374;390;452;485	Actin-binding LIM protein 3	ABLIM3
1207	3	Y	7	153.75	0.999524	GITHIGY(1)TDLPSR	E9PCX7;Q13423	242;373	NAD(P) transhydrogenase, mitochondrial	NNT
2328	3	Y	7	72.433	0.996764	LLEIDPY(0.997)LKPY(0.003)AVDFQR	Q04446	37	1,4-alpha-glucan-branching enzyme	GBE1
2398	2	Y	7	57.288	0.999995	VGLGLGY(1)LELPQINYK	Q13045-3;Q13045;Q13045-2	726;737;682	Protein flightless-1 homolog	FLII
1786	3	Y	13	75.224	0.98876	LTESPCALVAS(0.005)QY(0.989)GWS(0.006)GNMER	P14625	652	Endoplasmin	HSP90B1
1756	5	Y	29	107.04	0.952292	HGGYKPSDEHKTDLNPDNLQGGDDLDPNY(0.952)VLS(0.02)S(0.027)R	P12277	125	Creatine kinase B-type	CKB
496	2	T	10	130.27	0.566397	MQQNGYENPT(0.566)Y(0.434)KFFEQMQN	A0A0A0MRG2;E9PG40	651;705		APP
373	5	S	26	149.52	0.565025	AVSALATESGHPDSQKPPTHPGT(0.007)S(0.029)DS(0.565)Y(0.312)S(0.087)APR	Q8N8Z6	695	Discoidin, CUB and LCCL domain-containing protein 1	DCBLD1
1789	4	Y	5	89.391	0.53317	Y(0.467)GPQY(0.533)GHPPPPPPPPEYGPHADSPVLMVYGLDQSK	P14866;P14866-2	363;230	Heterogeneous nuclear ribonucleoprotein L	HNRNPL
284	2	S	12	86.772	0.694601	GYFEYIEENKY(0.305)S(0.695)R	Q00839-2;Q00839	248;267	Heterogeneous nuclear ribonucleoprotein U	HNRNPU
3163	3	Y	4	63.682	1	DFQY(1)VDRDGKDQGVNVR	Q9Y6I3-3;Q9Y6I3;Q9Y6I3-1	111;111;222	Epsin-1	EPN1
2919	2	Y	9	68.657	0.999995	KTAGLSDLY(1)	Q99816-2;Q99816	285;390	Tumor susceptibility gene 101 protein	TSG101
3052	4	Y	10	88.09	0.999982	KQENVSQEIY(1)EDVEDLKNNSK	Q9P2B7-2;Q9P2B7	292;292	UPF0501 protein KIAA1430	KIAA1430
334	4	S	21	60.635	0.619159	FNVANGGPAPDVVS(0.001)DKIY(0.38)QIS(0.619)K	Q15124;Q15124-2	156;156	Phosphoglucomutase-like protein 5	PGM5
3155	3	Y	4	96.591	0.943981	NKPY(0.944)IS(0.056)WPSSGGSEPSVTVPLR	Q9Y5S2	1638	Serine/threonine-protein kinase MRCK beta	CDC42BPB
947	3	Y	6	100.43	1	IRPGEY(1)EQFESTIGFK	A0A0D9SG07;A0A0C4DH22;Q9H4G0-4;Q9H4G0-3;Q9H4G0-2;Q9H4G0	281;343;312;246;281;343	Band 4.1-like protein 1	EPB41L1
1045	2	Y	1	115.71	1	Y(1)DLTVPFAR	B3KWE1;P12081-3;P12081-2;P12081-4;P12081;P49590-2;P49590	60;89;89;129;129;105;130	Histidine--tRNA ligase, cytoplasmic;Probable histidine--tRNA ligase, mitochondrial	HARS;HARS2
346	4	S	6	60.527	0.528302	AAIDKS(0.528)Y(0.471)DKPAVDDDDEGMET(0.001)LEEDTEESSR	Q5VWV2;Q8TEW0-5;Q8TEW0-3;Q8TEW0-7;Q8TEW0-6;Q8TEW0-4;Q8TEW0-11;Q8TEW0-2;Q8TEW0;F5GZI3;Q5VWU8;Q8TEW0-9;Q8TEW0-10;Q8TEW0-8	872;857;842;886;886;932;916;929;932;645;899;886;898;929	Partitioning defective 3 homolog	PARD3
2289	3	Y	21	97.5	0.779577	SYIGSNHSSLGSMSPSNMEGY(0.78)S(0.22)K	P78310-7;P78310-2;P78310-6;P78310	272;313;313;313	Coxsackievirus and adenovirus receptor	CXADR
726	3	T	10	140.35	0.553608	NNYALNTT(0.029)AT(0.554)Y(0.416)AEPY(0.001)RPIQYR	Q99569;A0A0D9SF60;Q99569-2	477;476;477	Plakophilin-4	PKP4
2072	2	Y	4	58.433	1	GWNY(1)ILEK	P43490;A0A0C4DFS8	103;103	Nicotinamide phosphoribosyltransferase	NAMPT
2979	2	Y	1	110.92	1	Y(1)QEVWTSSTSPR	Q9H792;H0YN99	531;531	Pseudopodium-enriched atypical kinase 1	PEAK1
2807	4	Y	10	89.979	0.99128	QQS(0.002)T(0.002)T(0.001)LSTLY(0.991)PS(0.003)T(0.001)SSLLTNHQHEGR	Q92783-2;Q92783	198;198	Signal transducing adapter molecule 1	STAM
2970	3	Y	18	67.928	0.984845	VKIEPGVDPDDTYNET(0.015)PY(0.985)EK	Q9H4A4;A6NKB8	414;375	Aminopeptidase B	RNPEP
1620	3	Y	11	74.732	0.996821	GPS(1)WDPFRDWY(0.997)PHS(0.003)R	P04792;F8WE04	23;23	Heat shock protein beta-1	HSPB1
1011	2	Y	3	130.01	1	NPY(1)AHISIPR	B8A4K4;A8MQ03	52;12	Cysteine-rich tail protein 1	CYSRT1
835	3	Y	7	113.4	0.963472	DILDREY(0.963)Y(0.035)S(0.002)VQQHR	H2E272;A0A087WZG2;Q04912-2;Q04912	92;1132;1189;1238	Macrophage-stimulating protein receptor;Macrophage-stimulating protein receptor alpha chain;Macrophage-stimulating protein receptor beta chain	MST1R
1760	2	Y	7	137.89	0.997893	HYGYS(0.002)LY(0.998)SAIK	P12429;D6RA82	300;261	Annexin A3;Annexin	ANXA3
1648	2	Y	7	95.264	0.982997	EEADGVY(0.983)AAS(0.017)GGLR	P07332;P07332-4;P07332-3;P07332-2;E7ENM8	713;643;655;585;572	Tyrosine-protein kinase Fes/Fps;Tyrosine-protein kinase	FES
2617	3	Y	17	93.812	0.999959	LVGMDPEQASVTNQNEY(1)AR	Q5W0Z9-4;Q5W0Z9-3;Q5W0Z9;B4DRN8	312;312;312;249	Probable palmitoyltransferase ZDHHC20;Palmitoyltransferase	ZDHHC20
79	5	S	3	51.469	0.999743	RAS(1)GPPGNEHLY(1)ENLCVLEASPTLHGGEPEPHEGPGSR	D6RAM3;Q7L591	333;389	Docking protein 3	DOK3
2161	3	Y	10	54.073	0.980804	FMS(0.007)VQRPGPY(0.981)DRPGT(0.013)AR	P52597	210	Heterogeneous nuclear ribonucleoprotein F;Heterogeneous nuclear ribonucleoprotein F, N-terminally processed	HNRNPF
2698	3	Y	8	116.6	0.96709	IAEENLT(0.033)Y(0.967)AELELIKPHR	Q8IW00	289	V-set and transmembrane domain-containing protein 4	VSTM4
1978	2	Y	4	42.317	0.995547	VPDY(0.996)WY(0.004)PQDLQAR	P30711	83	Glutathione S-transferase theta-1	GSTT1
1848	2	Y	5	81.017	0.846279	SISLY(0.846)Y(0.15)T(0.004)GEK	P19338	462	Nucleolin	NCL
1866	3	Y	15	83.312	0.990941	LQVEPAVDT(0.005)S(0.005)GVQCY(0.991)GPGIEGQGVFR	Q60FE5;P21333-2;P21333;Q5HY54;A0A087WWY3	1234;1261;1261;1261;1234	Filamin-A	FLNA
1192	4	Y	11	92.38	1	KEPFFHGHDNY(1)DQLVR	E7EU96;Q5U5J2;P68400;P68400-2	239;239;239;103	Casein kinase II subunit alpha	CSNK2A1
2320	3	Y	10	81.92	0.999914	SVFALTNGIY(1)PHK	Q02878	282	60S ribosomal protein L6	RPL6
1459	3	Y	8	73.918	0.816646	NLAMEAT(0.183)Y(0.817)INHNFS(0.001)QQCLR	O15371-2;O15371-3;O15371	269;303;318	Eukaryotic translation initiation factor 3 subunit D	EIF3D
1687	2	Y	1	67.981	1	Y(1)FPAFEK	P08263;P09210;A0A087WXM2;Q16772;Q5JW85;A0A087WYQ6;Q7RTV2	132;132;132;132;82;132;132	Glutathione S-transferase A1;Glutathione S-transferase A1, N-terminally processed;Glutathione S-transferase A2;Glutathione S-transferase A3;Glutathione S-transferase;Glutathione S-transferase A5	GSTA1;GSTA2;GSTA3;GSTA5
2985	3	Y	11	106.6	0.974813	GGNRPNTGPLY(0.975)T(0.025)EADR	Q9HAU0-6;Q9HAU0-3;Q9HAU0-5;Q9HAU0;Q9HAU0-2;Q9HAU0-4;Q9HAU0-8;A0JP02	404;398;398;398;398;398;290;156	Pleckstrin homology domain-containing family A member 5	PLEKHA5
625	3	T	13	75.764	0.542342	IFSTLNEFVS(0.024)HY(0.433)T(0.542)K	P42685;P42685-2	194;52	Tyrosine-protein kinase FRK	FRK
2917	3	Y	17	65.833	0.974934	VKEEGYELPY(0.001)NPAT(0.024)DDY(0.975)AVPPPR	Q99704;Q99704-3	409;270	Docking protein 1	DOK1
2385	3	Y	24	162.61	0.714435	LSTEHSSVSEYHPADGYAFS(0.008)S(0.054)NIY(0.714)T(0.223)R	Q12929;Q12929-2	498;238	Epidermal growth factor receptor kinase substrate 8	EPS8
2546	2	Y	7	49.298	0.963501	GT(0.022)RDDEY(0.964)DY(0.014)LFK	Q15907;H3BSC1;P62491-2;Q15907-2;P62491;B4DQU5	8;8;8;8;8;8	Ras-related protein Rab-11B;Ras-related protein Rab-11A	RAB11B;RAB11A
1514	3	Y	13	112.82	0.94778	LWMEAMDGKEPIY(0.948)HS(0.05)PIT(0.002)K	O60890	370	Oligophrenin-1	OPHN1
337	3	S	18	163.29	0.93542	GIQLY(0.998)DT(0.002)PYEPEGQSVDS(0.935)DS(0.05)ES(0.012)T(0.003)VSPR	Q15464	310	SH2 domain-containing adapter protein B	SHB
2399	2	Y	2	110.38	0.999284	DY(0.999)Y(0.001)VSTAVCR	Q13103	109	Secreted phosphoprotein 24	SPP2
2912	3	Y	11	70.718	0.955275	IAPCPS(0.007)QDS(0.021)LY(0.955)S(0.017)DPLDSTSAQAGEGVQR	Q99704;Q99704-3	315;176	Docking protein 1	DOK1
782	3	Y	10	69.864	0.999993	TFHTIGFCPY(1)GPR	A0A087WUU9;Q07352	208;169	Zinc finger protein 36, C3H1 type-like 1	ZFP36L1
2291	3	Y	11	56.121	0.98721	EITQDTNDIT(0.013)Y(0.987)ADLNLPK	P78324-4;P78324	428;429	Tyrosine-protein phosphatase non-receptor type substrate 1	SIRPA
910	3	Y	15	68.42	0.939763	LNDGHFMPVLGFGT(0.06)Y(0.94)APAEVPK	A0A0A0MT30;Q04828;P52895;B4DK69;P52895-2	24;24;24;24;24	Aldo-keto reductase family 1 member C1;Aldo-keto reductase family 1 member C2	AKR1C1;AKR1C2
2472	2	Y	5	64.82	0.999818	FDTIY(1)QILLK	Q14258	278	E3 ubiquitin/ISG15 ligase TRIM25	TRIM25
3123	3	Y	6	81.632	0.9947	LFQQIY(0.995)S(0.005)DGSDEVKR	Q9Y2Z0-2;Q9Y2Z0	285;317	Suppressor of G2 allele of SKP1 homolog	SUGT1
1361	2	Y	9	128.99	1	FSDEPPEVY(1)GDFEPLVAK	J3KN66;Q5JTV8;Q5JTV8-3;Q5JTV8-2	67;67;67;67	Torsin-1A-interacting protein 1	TOR1AIP1
3076	3	Y	13	107.78	0.764438	VLPSKEEPVNT(0.03)VY(0.764)S(0.205)EVQFADK	Q9UIB8-7;Q9UIB8-3;Q9UIB8-2;Q9UIB8	185;299;310;316	SLAM family member 5	CD84
949	3	Y	3	102.52	0.999982	GFY(1)DKDSSGWSSSK	A0A0D9SFB3;A0A0D9SG12;A0A0D9SF53;O00571;A0A087WX09;B4DLA0	53;53;53;53;53;53	ATP-dependent RNA helicase DDX3X	DDX3X
2560	3	Y	11	53.448	0.999986	KVSSLPLLLPY(1)WR	Q2TAA2-2;Q2TAA2	116;229	Isoamyl acetate-hydrolyzing esterase 1 homolog	IAH1
755	2	Y	9	68.536	0.999853	LGQALTEVY(1)AK	A0A024R4E5;Q00341	358;358	Vigilin	HDLBP
2429	3	Y	7	79.875	0.988073	LQDEANY(0.988)HLY(0.009)GS(0.003)R	Q13546-2;Q13546	338;384	Receptor-interacting serine/threonine-protein kinase 1	RIPK1
2061	3	Y	4	62.055	1	IKS(1)Y(1)S(1)FPKPGHR	P43405	296	Tyrosine-protein kinase SYK	SYK
1171	3	Y	8	66.004	0.983355	ELPGHT(0.008)GY(0.983)LS(0.008)CCR	E7EP32;P62879;P62879-2;Q9HAV0	101;145;45;145	Guanine nucleotide-binding protein G(I)/G(S)/G(T) subunit beta-2;Guanine nucleotide-binding protein subunit beta-4	GNB2;GNB4
1197	3	Y	11	54.343	1	CNEQPNRVEIY(1)EK	E7EVJ5;Q96F07-2;Q96F07;H7C229;Q7L576	82;108;108;108;108	Cytoplasmic FMR1-interacting protein 2;Cytoplasmic FMR1-interacting protein 1	CYFIP2;CYFIP1
1419	3	Y	5	84.365	1	IRDQY(1)LVWLTQK	O00459	577	Phosphatidylinositol 3-kinase regulatory subunit beta	PIK3R2
2493	3	Y	3	45.885	0.990821	DVY(0.991)DIPPS(0.002)HT(0.002)T(0.002)QGVY(0.002)DIPPSSAK	Q14511-3;Q14511;A0A087WUD2	177;177;28	Enhancer of filamentation 1;Enhancer of filamentation 1 p55	NEDD9
509	3	T	14	65.184	0.598851	LWLEAMDGKEPIY(0.381)T(0.599)LPAIIS(0.02)K	E9PJK4;A6NI28	343;377	Rho GTPase-activating protein 42	ARHGAP42
2618	3	Y	4	51.473	0.999991	APGY(1)REVVILEDPGLPALYPCPACEEK	Q63HR2-5;Q63HR2-6;Q63HR2;Q63HR2-4;F8VV64;Q63HR2-2	549;673;673;683;673;673	Tensin-like C1 domain-containing phosphatase	TENC1
3110	5	Y	9	47.803	0.94923	AGDNS(0.014)QS(0.033)VY(0.949)IPMS(0.001)PGAHHFDS(0.001)LGY(0.002)PSTTLPVHR	Q9UQC2-2;Q9UQC2	438;476	GRB2-associated-binding protein 2	GAB2
1699	3	Y	2	94.767	1	GY(1)AFIEYEHER	P08621-3;P08621-2;P08621	146;146;146	U1 small nuclear ribonucleoprotein 70 kDa	SNRNP70
1642	3	Y	12	53.3	0.999995	SRPEFMLPVHFY(1)GK	P06737-2;P06737;E9PK47	170;204;204	Glycogen phosphorylase, liver form;Phosphorylase	PYGL
2990	4	Y	21	53.496	0.64636	KAELLDNEKPAAVVAPIT(0.038)T(0.098)GY(0.646)T(0.218)VK	Q9HB71-3;Q9HB71	28;71	Calcyclin-binding protein	CACYBP
1772	3	Y	1	55.588	0.999973	Y(1)LCAGAVDFYNNLENFNVDKEAGER	P13807-2;P13807	148;212	Glycogen [starch] synthase, muscle	GYS1
2336	2	Y	4	64.565	0.999991	AAAY(1)LDPNLNHTPNSSTK	Q05397-7;Q05397;E7ESA6;Q05397-5;E5RG54;E5RFW9	5;5;49;5;5;5	Focal adhesion kinase 1	PTK2
849	2	Y	1	92.606	1	Y(1)QINNISTVPK	A0A087X0K9;G5E9E7;Q07157-2;G3V1L9;Q07157	1510;1526;1522;1602;1602	Tight junction protein ZO-1	TJP1
1661	2	Y	4	105.03	0.999995	SSFY(1)VNGLTLGGQK	P07737;K7EJ44	60;24	Profilin-1	PFN1
1905	2	Y	4	110.08	0.993342	YALY(0.993)DAT(0.003)Y(0.004)ETK	P23528;G3V1A4;E9PK25;Q9Y281-3;Q9Y281	85;68;123;68;85	Cofilin-1;Cofilin-2	CFL1;CFL2
2419	4	Y	3	57.21	0.99981	ALY(1)LQQRPEDETELHPTLNADDQECKR	Q13315	2969	Serine-protein kinase ATM	ATM
3120	3	Y	13	126.02	0.995112	ASESSKPWPDAT(0.004)Y(0.995)GT(0.001)GSASR	Q9Y2W1	228	Thyroid hormone receptor-associated protein 3	THRAP3
1012	3	Y	9	55.724	1	VMEVMPLMY(1)DLKVPR	A8MT40;Q8NCN5;H3BQG3	342;442;442	Pyruvate dehydrogenase phosphatase regulatory subunit, mitochondrial	PDPR
2010	2	Y	4	68.355	0.999686	IALY(1)ETPTGWK	P36871;P36871-2;P36871-3	353;371;156	Phosphoglucomutase-1	PGM1
3027	3	Y	14	106.93	0.94932	DSSSQENMVEDCLY(0.949)ET(0.051)VK	Q9NWQ8	181	Phosphoprotein associated with glycosphingolipid-enriched microdomains 1	PAG1
933	4	Y	9	79.382	0.969083	RPVSPY(0.016)S(0.014)GY(0.969)NGQLLTSVYQPTEMALMHK	A0A0C4DFY5;Q9NQ84;Q9NQ84-2;J9JIE0	406;361;373;46	G-protein coupled receptor family C group 5 member C	GPRC5C
1728	3	Y	8	172.37	0.673297	T(0.003)GCIPS(0.323)NY(0.673)VAPVDSIQAEEWYFGK	P09769	132	Tyrosine-protein kinase Fgr	FGR
2886	3	Y	6	50.088	0.999719	AGEEHY(1)NCISALHK	Q96S55-2;Q96S55;Q96S55-3;Q96S55-4	475;500;280;116	ATPase WRNIP1	WRNIP1
348	3	S	3	116.2	0.984716	RIS(0.985)HS(0.12)LY(0.893)S(0.002)GIEGLDESPSR	Q5VWV2;Q8TEW0-5;Q8TEW0-3;Q8TEW0-7;Q8TEW0-6;Q8TEW0-4;Q8TEW0-11;Q8TEW0-2;Q8TEW0;F5GZI3;Q5VWU8;Q8TEW0-9;Q8TEW0-10;Q8TEW0-8;B1AP52	658;658;658;702;702;715;702;715;715;432;715;702;715;715;153	Partitioning defective 3 homolog	PARD3
2562	4	Y	20	40.208	0.974514	EQCPY(0.003)T(0.007)S(0.016)EDECIKDFDEKEY(0.975)QELNELQK	Q460N5-4;Q460N5-1;Q460N5;Q460N5-3;Q460N5-5	1472;1391;1472;1189;468	Poly [ADP-ribose] polymerase 14	PARP14
2311	3	Y	14	61.537	0.989082	NESCSENYT(0.001)T(0.002)DFIY(0.989)QLY(0.005)S(0.002)EEGK	Q01813;Q01813-2;B1APP8	651;643;69	ATP-dependent 6-phosphofructokinase, platelet type	PFKP
879	2	Y	2	133.47	1	MY(1)VDPSEINPSMPQR	A0A0A0MRF9;P16885	759;759	1-phosphatidylinositol 4,5-bisphosphate phosphodiesterase gamma-2	PLCG2
2798	3	Y	7	46.069	1	MQDIPIY(1)ANVHK	Q8WZ64	77	Arf-GAP with Rho-GAP domain, ANK repeat and PH domain-containing protein 2	ARAP2
2561	4	Y	5	53.625	0.981293	KELT(0.017)Y(0.981)QNT(0.002)DLSEIKEEEQVK	Q32MZ4-3;Q32MZ4-2;Q32MZ4	541;573;597	Leucine-rich repeat flightless-interacting protein 1	LRRFIP1
2519	2	Y	3	44.925	0.998666	GIY(0.999)QS(0.001)LEGAVQAGQLK	Q15149-7;Q15149-8;Q15149-9;Q15149-5;Q15149-4;Q15149-6;Q15149-3;Q15149-2;Q15149	311;321;329;343;343;347;366;370;480	Plectin	PLEC
1060	3	Y	13	76.759	0.933336	LSHSSGYAQLNT(0.033)Y(0.933)S(0.033)R	Q5W0G0;Q5W0F9;B4DN67;Q96J84-3;Q96J84;Q96J84-2	467;489;553;550;653;669	Kin of IRRE-like protein 1	KIRREL
2638	3	Y	5	79.148	0.999671	THFDY(1)QFGYR	Q6PKG0-3;Q6PKG0	284;361	La-related protein 1	LARP1
2635	3	Y	5	71.558	0.999461	T(0.001)NHIY(0.999)VSSDDIK	Q6P2Q9	2091	Pre-mRNA-processing-splicing factor 8	PRPF8
2922	3	Y	7	66.267	1	LKNNKEY(1)LEFR	Q9BPW8	148	Protein NipSnap homolog 1	NIPSNAP1
3098	3	Y	7	51.566	1	AQPVPHY(1)GVPFKPQIPEAR	Q9ULW0;Q9ULW0-2	519;555	Targeting protein for Xklp2	TPX2
3150	3	Y	4	49.188	0.790608	DT(0.004)CY(0.791)S(0.204)PKPS(0.198)VY(0.721)LS(0.055)T(0.017)PS(0.006)S(0.002)AS(0.002)K	Q9Y5K6	541	CD2-associated protein	CD2AP
655	2	T	8	107.09	0.725271	EHALLAY(0.275)T(0.725)LGVK	P68104;Q5VTE0;A0A087WV01;Q05639	142;142;142;142	Elongation factor 1-alpha 1;Putative elongation factor 1-alpha-like 3;Elongation factor 1-alpha 2	EEF1A1;EEF1A1P5;EEF1A2
2538	3	Y	11	119.46	0.999956	FYDANYDGKEY(1)DPVEAR	Q15555-2;Q15555-4;Q15555-5;Q15555-3;Q15555	167;114;124;155;167	Microtubule-associated protein RP/EB family member 2	MAPRE2
977	2	Y	16	125.73	0.974532	TFNLTAGSLEST(0.001)EPIY(0.975)VY(0.024)K	A0A0G2JPZ1;H3BND4;Q6P996-3;Q6P996-4;Q6P996-5;Q6P996	662;695;586;649;650;677	Pyridoxal-dependent decarboxylase domain-containing protein 1	PDXDC1
2944	3	Y	13	63.979	0.993875	EEGSAHLAVPGVY(0.994)FT(0.006)CPLTGATLR	Q9BZV1-2;Q9BZV1	69;122	UBX domain-containing protein 6	UBXN6
1969	4	Y	21	94.059	0.499999	MAGFDGSAWDEEEEEPPDHQY(0.5)Y(0.5)NDFPGKEPPLGGVVDMR	X6R6D0;P29353-5;P29353-3;P29353-2;P29353-7;P29353;P29353-6	120;135;194;239;239;349;349	SHC-transforming protein 1	SHC1
1970	4	Y	22	94.059	0.499999	MAGFDGSAWDEEEEEPPDHQY(0.5)Y(0.5)NDFPGKEPPLGGVVDMR	X6R6D0;P29353-5;P29353-3;P29353-2;P29353-7;P29353;P29353-6	121;136;195;240;240;350;350	SHC-transforming protein 1	SHC1
2987	4	Y	8	107.71	0.661647	LNSLPS(0.052)EY(0.662)ES(0.272)GS(0.014)ACPAQTVHYRPINLSSSENK	Q9HAU0-6;Q9HAU0-3;Q9HAU0-5;Q9HAU0;Q9HAU0-2;Q9HAU0-4;Q9HAU0-8;A0JP02	359;353;353;353;353;353;245;111	Pleckstrin homology domain-containing family A member 5	PLEKHA5
959	2	Y	8	53.751	1	QGFVPAAY(1)VK	A0A0D9SF54;Q13813-3;A0A0D9SGF6;Q13813;Q13813-2	1020;1020;1020;1020;1020	Spectrin alpha chain, non-erythrocytic 1	SPTAN1
3153	3	Y	1	101.89	0.999996	Y(1)FSLKPEEKDEK	Q9Y5K6	361	CD2-associated protein	CD2AP
77	3	S	8	145.55	0.521566	HTFSGVAS(0.522)VES(0.464)S(0.013)S(0.001)GEAFHVGK	CON__P12763	320
2456	3	Y	13	56.681	0.987646	VYAPAS(0.001)T(0.001)LVDQPY(0.988)ANEGT(0.009)VVVTER	Q14126	979	Desmoglein-2	DSG2
2364	3	Y	14	136.62	0.999508	VFTSSTISGGYAEY(1)ALAADHTVYK	Q08257;Q08257-3	106;106	Quinone oxidoreductase	CRYZ
2604	2	Y	6	74.92	1	ENGFIY(1)FQK	Q5VW32-2;Q5VW32	299;331	BRO1 domain-containing protein BROX	BROX
2581	3	Y	10	102.57	1	RDNEVDGQDY(1)HFVVSR	Q5JUW8;Q92796-3;Q92796-2;Q92796	705;222;368;673	Disks large homolog 3	DLG3
1158	2	Y	4	93.614	1	ADGY(1)EPPVQESV	D6RAT0;P61247;D6R9B6	219;256;137	40S ribosomal protein S3a	RPS3A
2573	3	Y	12	80.236	0.769356	AEDPSQPDS(0.003)AGY(0.769)T(0.219)ALHY(0.003)AS(0.006)R	Q53RE8	65	Ankyrin repeat domain-containing protein 39	ANKRD39
982	3	Y	7	63.682	1	EQAIGEY(1)EDLRAENQK	A0MZ66-4;A0MZ66;A0MZ66-3;A0MZ66-2	24;24;24;24	Shootin-1	KIAA1598
2124	3	Y	10	58.98	0.612741	DSAYQS(0.002)IT(0.033)HY(0.613)RPVS(0.176)AS(0.176)R	P50402;Q5HY57	167;132	Emerin	EMD
2218	2	Y	5	87.181	1	GQFDY(1)ALV	P60606	79	Cortexin-1	CTXN1
2871	2	Y	1	183.72	0.999989	Y(1)SGSYNDYLR	Q96PK6	648	RNA-binding protein 14	RBM14
1162	3	Y	6	47.548	0.782626	VRIDEY(0.783)DY(0.203)S(0.014)KPIQGQQK	D6RFM5;P31040;P31040-2;A0A087X1I3;P31040-3	523;604;556;459;459	Succinate dehydrogenase [ubiquinone] flavoprotein subunit, mitochondrial	SDHA
2471	3	Y	10	52.862	0.928932	VDQSAVGFEY(0.929)QGKT(0.071)EK	Q14247-3;Q14247;Q14247-2	141;141;141	Src substrate cortactin	CTTN
3157	3	Y	5	88.548	0.901815	MREDY(0.902)DS(0.098)VEQDGDEPGPQR	Q9Y5S9-2;Q9Y5S9	53;54	RNA-binding protein 8A	RBM8A
705	4	T	17	80.166	0.579346	AY(0.004)S(0.003)QEEIT(0.013)QGFEET(0.258)GDT(0.579)LY(0.354)APY(0.638)S(0.075)T(0.075)HFQLQNQPPQK	Q8NFJ5	315	Retinoic acid-induced protein 3	GPRC5A
294	4	S	23	48.118	0.584379	KPPRPGAPGHLGSLASLSS(0.001)PADS(0.584)Y(0.415)NEGVK	Q05397-7;Q05397;E7ESA6;E9PEI4;Q05397-5;B4DWJ1;Q05397-6;Q05397-2	851;897;941;525;907;207;205;724	Focal adhesion kinase 1	PTK2
1168	3	Y	5	57.936	0.992125	S(0.002)VQLY(0.992)GPT(0.005)NFAPVINHVAR	E7ENV7;Q86YQ8-2;Q86YQ8	398;79;410	Copine-8	CPNE8
961	3	Y	3	41.704	1	KLY(1)KPEVQLR	H9KV28;A0A0G2JH68;O60610-2;O60610-3;O60610	729;773;752;764;773	Protein diaphanous homolog 1	DIAPH1
218	4	S	2	72.359	0.889478	FS(0.889)GWY(0.111)DADLSPAGHEEAKR	P18669	23	Phosphoglycerate mutase 1	PGAM1
924	3	Y	7	92.518	0.934195	LS(0.002)ADS(0.063)GY(0.934)IIPLPDIDPVPEEEDLGKR	A0A0B4J203;P16234	778;1018	Platelet-derived growth factor receptor alpha	PDGFRA
912	3	Y	12	74.732	0.983265	TFNSELYS(0.001)LNDY(0.983)KPPIS(0.016)K	A0A0A0MT33;Q9UPN6	95;17	Protein SCAF8	SCAF8
21	3	S	5	134.68	0.639734	LS(0.021)ADS(0.64)GY(0.34)IIPLPDIDPVPEEEDLGKR	A0A0B4J203;P16234	776;1016	Platelet-derived growth factor receptor alpha	PDGFRA
44	5	S	19	78.272	0.614346	CRDDSFFGETS(0.001)HNY(0.003)HKFDS(0.614)EY(0.382)ER	A8MXP9;P43243;D6REM6	248;248;248	Matrin-3	MATR3
821	3	Y	6	145.88	0.999847	IPLNPY(1)LNLHSLLPASNLAGK	A0A087WZ13;E9PAU2;Q8IY67-2	509;526;509	Ribonucleoprotein PTB-binding 1	RAVER1
1035	2	Y	2	86.497	1	IY(1)IDPFTYEDPNEAVR	B1AKC9;P29323-2;P29323-3;P29323;P54762-5;P54762	591;596;597;596;155;594	Ephrin type-B receptor 2;Ephrin type-B receptor 1	EPHB2;EPHB1
2906	2	Y	10	88.021	1	VSDAVQPNNY(1)LIR	Q99569;A0A0D9SF60;E7EST6;Q99569-2	114;114;114;114	Plakophilin-4	PKP4
643	3	T	9	50.088	0.545333	FAGDKGY(0.455)LT(0.545)KEDLR	P60903	27	Protein S100-A10	S100A10
762	2	Y	13	183.75	1	SSPAADAQEENLY(1)AAVK	D9IDM6;D9IDM5;A0A0G2JNQ6;A0A087WSV6;A0A0G2JP64;F6TER3;Q8NHL6-4;Q8NHL6-3;A8MVE2;A0A0G2JQ46;A0A0B4J1W1;A0A0G2JQ44;A0A087WSX8;A0A0G2JNM2;A0A0G2JQ15;Q8NHL6;Q8NHL6-2	533;533;534;534;550;583;533;534;517;517;533;534;534;550;551;533;534	Leukocyte immunoglobulin-like receptor subfamily B member 1	LILRB1;PODNL1
255	3	S	18	79.69	0.619315	SAADEVDGLGVARPHY(0.381)GS(0.619)VLDNER	P46940;H0YLE8	19;19	Ras GTPase-activating-like protein IQGAP1	IQGAP1
1952	2	Y	11	76.759	1	VIGAGEFGEVY(1)KGMLK	P29317	628	Ephrin type-A receptor 2	EPHA2
1613	3	Y	7	61.265	0.999756	GAGAFGY(1)FEVTHDITK	P04040	84	Catalase	CAT
1766	3	Y	3	99.044	0.999724	EKY(1)GIVDYMIEQSGPPSK	P13667	273	Protein disulfide-isomerase A4	PDIA4
2713	2	Y	3	75.819	0.998886	NLY(0.999)GT(0.001)SIDSVR	Q8N3R9-2;Q8N3R9	522;556	MAGUK p55 subfamily member 5	MPP5
211	3	S	12	65.428	0.997605	TFGGAPGFPLGS(0.998)PLS(0.002)S(0.001)PVFPR	P17661	28	Desmin	DES
1759	3	Y	16	59.339	0.981133	QLEETNNDYETADGGY(0.981)MT(0.019)LNPR	P12318-2;P12318	287;288	Low affinity immunoglobulin gamma Fc region receptor II-a	FCGR2A
2175	4	Y	5	68.168	0.999999	AIRDY(1)QGPLKEHEVTIFVR	P53396-2;P53396;P53396-3	364;364;103	ATP-citrate synthase	ACLY
1674	4	Y	10	65.043	0.852201	HIAEDS(0.148)DRKY(0.852)EEVAR	P07951-2;Q5TCU3;CON__Q3SX28;Q5TCU8;P07951;P07951-3	162;162;162;162;162;126	Tropomyosin beta chain	TPM2
828	3	Y	3	99.044	0.829762	KT(0.14)Y(0.83)IT(0.03)DPVSAPCAPPLQPK	A0A087WZF1;Q93052;C9JUT4	333;355;355	Lipoma-preferred partner	LPP
2680	2	Y	8	43.897	1	CCCPEALY(1)AAGK	S4R3V8;Q86X29-3;Q86X29-4;Q86X29;Q86X29-2	261;290;290;309;272	Lipolysis-stimulated lipoprotein receptor	LSR
1659	2	Y	4	76.073	0.995282	ISVY(0.995)Y(0.004)NEATGGK	Q5JP53;P07437	32;50	Tubulin beta chain	TUBB
3134	2	Y	16	120.9	0.763497	YSLVSEQLEPAAT(0.012)S(0.047)T(0.177)Y(0.763)R	Q9Y446;Q9Y446-2	210;225	Plakophilin-3	PKP3
1393	3	Y	13	62.781	0.991881	FACNGT(0.008)VIEHPEY(0.992)GEVIQLQGDQR	K7EM18;P41567;O60739	79;79;79	Eukaryotic translation initiation factor 1;Eukaryotic translation initiation factor 1b	EIF1;EIF1B
1938	4	Y	14	77.469	0.726549	LNEWLGNENT(0.006)EDQY(0.727)S(0.268)LVEDDEDLPHHDEK	P27986-5;P27986-3;P27986-2;P27986	244;307;337;607	Phosphatidylinositol 3-kinase regulatory subunit alpha	PIK3R1
1403	3	Y	3	101.56	0.991511	GS(0.008)Y(0.992)VSIHSSGFR	O00148;O00148-2;O00148-3;Q13838;Q13838-2;Q5STU3	38;38;38;39;39;39	ATP-dependent RNA helicase DDX39A;Spliceosome RNA helicase DDX39B	DDX39A;DDX39B
1757	2	Y	7	70.942	0.999992	VLTPELY(1)AELR	P12277	39	Creatine kinase B-type	CKB
2150	4	Y	1	76.161	0.984903	Y(0.985)CLT(0.014)PEY(0.001)PELGEPAHNHHAHNYYNSA	P51911;P51911-2;B7Z7E1	272;252;222	Calponin-1	CNN1
2539	2	Y	1	62.287	0.965803	Y(0.966)LY(0.034)HGQTLETLGGK	Q15582	448	Transforming growth factor-beta-induced protein ig-h3	TGFBI
976	3	Y	20	91.276	0.993891	EATEPPPSQEREPPAEPS(0.006)IY(0.994)APLAIH	A0A0G2JNY7;O75023-2;O75023;O75023-3;A0A0G2JPM8;A0A0G2JNP3	484;485;584;585;637;637	Leukocyte immunoglobulin-like receptor subfamily B member 5	LILRB5
2692	3	Y	12	80.813	0.999177	ASPQT(0.001)PGKENIY(0.999)EGDLGLGGYELK	Q8IVB4	622	Sodium/hydrogen exchanger 9	SLC9A9
2693	2	Y	4	45.368	0.787152	ILQY(0.787)S(0.195)EPY(0.018)K	Q8IVF2-3;Q8IVF2	80;180	Protein AHNAK2	AHNAK2
2360	2	Y	5	53.08	1	WDDPY(1)Y(1)DIAR	Q07960	64	Rho GTPase-activating protein 1	ARHGAP1
3160	2	Y	2	68.398	1	GY(1)LPLPR	Q9Y5Y0	22	Feline leukemia virus subgroup C receptor-related protein 1	FLVCR1
1745	3	Y	12	69.92	1	ARPEYMLPVHFY(1)GR	P11216	204	Glycogen phosphorylase, brain form	PYGB
2557	4	Y	1	57.366	0.999843	Y(1)GNQVSEHTLGTVHTHSAHFK	Q16853-2;Q16853	507;507	Membrane primary amine oxidase	AOC3
336	2	S	10	94.569	0.56151	DKVTIADDY(0.438)S(0.562)DPFDAK	Q15464;Q15464-2	247;247	SH2 domain-containing adapter protein B	SHB
971	3	Y	17	93.166	0.767428	QMDTEAAASEAPQDVT(0.227)Y(0.767)AQLHS(0.004)FT(0.001)LR	A0A0G2JM57;A0A0G2JML1;A0A0G2JM84;A0A0G2JPU4;A0A0G2JNL1;Q8NHJ6-2;Q8NHJ6;Q8NHJ6-3	411;412;412;413;442;411;412;413	Leukocyte immunoglobulin-like receptor subfamily B member 4	LILRB4
1451	2	Y	6	58.699	0.841443	TFSPT(0.158)Y(0.841)GLLR	O15061;A0A075B7B1;O15061-2;H0YL34	432;432;432;146	Synemin	SYNM
2687	3	Y	5	82.59	0.790595	CPPAY(0.791)T(0.209)MVGLHNLEPR	Q86YV5	159	Tyrosine-protein kinase SgK223	SGK223
551	2	T	10	70.942	0.693839	EYDQLYEEY(0.306)T(0.694)R	O00459;E9PFP1	468;468	Phosphatidylinositol 3-kinase regulatory subunit beta	PIK3R2
2430	3	Y	10	57.434	0.780737	LQDEANY(0.01)HLY(0.781)GS(0.21)R	Q13546-2;Q13546	341;387	Receptor-interacting serine/threonine-protein kinase 1	RIPK1
2402	2	Y	6	65.252	0.900694	VVNPY(0.099)Y(0.901)LR	Q13131;Q13131-2	442;457	5'-AMP-activated protein kinase catalytic subunit alpha-1	PRKAA1
2046	3	Y	11	45.28	1	HGHY(1)FVALFDY(1)QAR	P42685	53	Tyrosine-protein kinase FRK	FRK
972	2	Y	5	105.65	1	GGGPY(1)DAPGGDDSYI	A0A0G2JP44;A0A0G2JMW3;Q9HBB8-2;Q9HBB8-4;Q9HBB8	641;835;641;829;835	Cadherin-related family member 5	CDHR5
1024	3	Y	2	74.789	0.999998	VY(1)EIQDIYENSWTK	B0QY89;Q9Y262-2;Q9Y262	132;89;89	Eukaryotic translation initiation factor 3 subunit L	EIF3L
1476	3	Y	2	74.516	0.999999	NY(1)VVVLSDGPALHPAHAPQISYTGPSSSGR	O43639	251	Cytoplasmic protein NCK2	NCK2
1415	3	Y	11	123.12	0.985831	LLKEGEEPT(0.008)VY(0.986)S(0.006)DEEEPKDESAR	O00264;O00264-2	180;128	Membrane-associated progesterone receptor component 1	PGRMC1
582	3	T	2	41.905	0.565326	GT(0.565)VRDY(0.427)PDFS(0.007)PSVDAEAIQK	P12429	11	Annexin A3	ANXA3
1256	4	Y	6	74.287	0.936238	RNDS(0.063)IY(0.936)EASSLYGISAMDGVPFTLHPR	E9PQA6;Q96EY5-2;Q96EY5-3;Q96EY5	204;164;204;204	Multivesicular body subunit 12A	MVB12A
2171	3	Y	24	71.06	0.806163	VSGDYGHPVYIVQEMPPQS(0.001)PANIY(0.806)Y(0.193)KV	P52799;P98172	330;343	Ephrin-B2;Ephrin-B1	EFNB2;EFNB1
2526	3	Y	9	141.18	0.995584	YDEDAKRPY(0.996)FT(0.004)VDEAEAR	Q15223	468	Nectin-1	PVRL1
1755	2	Y	7	59.198	0.945041	AAYFGVY(0.945)DT(0.055)AK	P12235;V9GYG0;P12236	195;195;195	ADP/ATP translocase 1;ADP/ATP translocase 3;ADP/ATP translocase 3, N-terminally processed	SLC25A4;SLC25A6
1913	3	Y	8	123.12	0.820896	QLIIEDPY(0.821)Y(0.177)GNDS(0.002)DFETVYQQCVR	P24666;P24666-3;P24666-2	132;98;132	Low molecular weight phosphotyrosine protein phosphatase	ACP1
1428	2	Y	8	117.7	1	IYSLNEGY(1)AK	O00757	216	Fructose-1,6-bisphosphatase isozyme 2	FBP2
1554	3	Y	10	81.526	0.980776	VHTDFTPSPY(0.981)DT(0.017)DS(0.002)LK	S6FRS6;Q9NSI8;Q9NSI8-3;O94885	110;179;247;570	SAM domain-containing protein SAMSN-1;SAM and SH3 domain-containing protein 1	SAMSN1;SASH1
1096	2	Y	1	75.311	1	Y(1)AFVMFK	B9ZVT1;Q8IXT5	326;326	RNA-binding protein 12B	RBM12B
1795	3	Y	10	45.558	0.601715	VTEWQQT(0.024)Y(0.06)T(0.223)Y(0.602)DS(0.066)GIHS(0.01)GANT(0.011)CVPS(0.002)VS(0.001)SK	P14923	22	Junction plakoglobin	JUP
1932	3	Y	11	68.168	0.999587	KQTIDNSQGAY(1)QEAFDISK	P27348	149	14-3-3 protein theta	YWHAQ
1899	3	Y	8	106.38	0.960378	AIETDKEY(0.96)Y(0.038)T(0.001)VKDDR	P23458	1034	Tyrosine-protein kinase JAK1	JAK1
1277	4	Y	19	56.172	0.886071	ECFTPFVNGS(0.01)FFEHDGQPY(0.886)CEVHY(0.104)HER	F5GZ78;P49023-2;P49023;P49023-3;P49023-4	520;488;522;536;355	Paxillin	PXN
2952	2	Y	4	158.11	0.999934	SGDY(1)STMEGPELR	Q9C0H5;Q9C0H5-2	448;448	Rho GTPase-activating protein 39	ARHGAP39
1406	3	Y	10	66.393	1	GHFFVEDQIY(1)CEK	O00151	306	PDZ and LIM domain protein 1	PDLIM1
243	3	S	11	95.926	0.544388	ANTAQEQQY(0.456)GS(0.544)HEENLPADLEALQR	P36383	326	Gap junction gamma-1 protein	GJC1
1382	3	Y	21	48.077	0.996825	NGYIPSNYVAPADS(0.003)IQAEEWY(0.997)FGK	J3QRU1;P07947	164;159	Tyrosine-protein kinase Yes	YES1
2337	3	Y	15	81.315	0.982975	CIGEGQFGDVHQGIY(0.983)MS(0.017)PENPALAVAIK	Q05397-7;Q05397;E7ESA6;E9PEI4;Q05397-5;Q05397-4;Q05397-3;E5RI29;Q05397-2	441;441;485;69;441;260;260;69;260	Focal adhesion kinase 1	PTK2
3018	3	Y	6	66.925	0.999909	MKDCEY(1)QQISPGAAPLPAS(1)PGAR	Q9NUE0	6	Palmitoyltransferase ZDHHC18	ZDHHC18
1199	3	Y	4	52.247	0.996705	HRIY(0.997)EY(0.003)VESR	E7EVX8;Q8WWY3-3;Q8WWY3-2;Q8WWY3-4;Q8WWY3	205;125;205;205;205	U4/U6 small nuclear ribonucleoprotein Prp31	PRPF31
859	4	Y	4	102.72	0.796497	RPQY(0.796)S(0.204)NPPVQGEVMEGADNQGAGEQGRPVR	A0A087X1S2	205
1271	3	Y	14	66.022	0.999803	TRPDYPGSLAEPNY(1)PR	F5GYU8;Q6UXY8-2;Q6UXY8	74;74;74	Transmembrane channel-like protein;Transmembrane channel-like protein 5	TMC5
3088	2	Y	8	69.261	0.948082	SPQNET(0.001)LY(0.948)S(0.051)VLKA	Q9UKJ1-3;Q9UKJ1	225;298	Paired immunoglobulin-like type 2 receptor alpha	PILRA
2341	2	Y	1	85.676	1	Y(1)MEDSTYYK	Q05397-7;Q05397;E7ESA6;E9PEI4;Q05397-5;Q05397-4;Q05397-3;Q05397-2	570;570;614;198;570;418;418;418	Focal adhesion kinase 1	PTK2
1994	2	Y	7	46.494	0.898996	VNPDT(0.083)GY(0.899)INY(0.018)DQLEENAR	P34896-2;P34896;P34896-3;P34896-4	180;180;180;42	Serine hydroxymethyltransferase, cytosolic	SHMT1
860	2	Y	6	53.775	1	LVPVGY(1)GIR	A0A087X1X7;E9PRY8;P29692-2;P29692;P29692-3;E9PQZ1;P29692-4	604;654;604;238;214;195;219	Elongation factor 1-delta	EEF1D
2020	3	Y	14	55.128	0.930751	KEPEAFDWSPVVT(0.069)Y(0.931)VCDLEGNR	P40261	113	Nicotinamide N-methyltransferase	NNMT
671	4	T	10	79.59	0.52327	MEY(0.464)GPRPADT(0.523)PPAPS(0.012)PPPTPAPVPVPLPPSTPAPVPVSK	Q12929;Q12929-2	620;360	Epidermal growth factor receptor kinase substrate 8	EPS8
2133	3	Y	5	43.946	0.753174	QIT(0.02)S(0.211)Y(0.753)GET(0.016)CPGLEQYAIK	P50990-2;P50990;P50990-3	407;426;353	T-complex protein 1 subunit theta	CCT8
773	3	Y	1	61.265	0.997943	Y(0.998)VRPGGGY(0.002)QPTFTLVQK	A0A087WTS0;P18283	87;88	Glutathione peroxidase 2	GPX2
2293	3	Y	8	107.47	0.909222	SQGLS(0.084)QLY(0.909)HNQS(0.007)QGLLSQLQGQSK	P78344	439	Eukaryotic translation initiation factor 4 gamma 2	EIF4G2
1236	3	Y	4	62.287	0.950438	EQLY(0.95)S(0.04)T(0.01)ILSHQCQR	E9PIP3;Q9Y4H4	105;108	G-protein-signaling modulator 3	GPSM3
554	2	T	12	69.352	0.671337	HADAEMT(0.026)GY(0.303)VVT(0.671)R	O15264;O15264-2;Q5R3E6	185;185;107	Mitogen-activated protein kinase 13	MAPK13
2836	3	Y	12	50.897	0.997102	ILGIPVIVT(0.003)EQY(0.997)PK	Q96CN7	160	Isochorismatase domain-containing protein 1	ISOC1
622	4	T	22	50.752	0.592594	YCRPESQEHPEADPGAAPY(0.407)LKT(0.593)K	P40763-2	707	Signal transducer and activator of transcription 3	STAT3
2918	3	Y	3	71.03	1	EAY(1)EEPPEQLR	Q99795	281	Cell surface A33 antigen	GPA33
2628	2	Y	4	57.434	0.962985	IAAY(0.963)AY(0.028)S(0.009)ALSQIR	Q6IAA8	138	Ragulator complex protein LAMTOR1	LAMTOR1
1563	3	Y	17	74.819	0.733742	YSPIYSPDPYYAS(0.002)ES(0.08)EY(0.734)WT(0.08)Y(0.093)HGS(0.011)PK	O94929-2;O94929-3;A0A0C4DGA7;O94929	376;392;454;487	Actin-binding LIM protein 3	ABLIM3
842	4	Y	1	50.627	0.997602	Y(0.998)EPIQAT(0.002)PPPPPLPSQYAQPSQPVTSASLHIHSK	A0A087X0K9;G5E9E7;Q07157-2;G3V1L9;Q07157	1327;1343;1339;1419;1419	Tight junction protein ZO-1	TJP1
1824	3	Y	11	52.814	0.987301	FNS(0.121)GS(0.446)S(0.446)DDVRY(0.987)VNAFK	P17948;P17948-6;P17948-5;H9N1E7;P17948-7;P17948-8	1213;338;431;308;218;236	Vascular endothelial growth factor receptor 1	FLT1
2838	3	Y	6	55.755	1	ELEDAY(1)WKDDDKHVMR	Q96CT7	38	Coiled-coil domain-containing protein 124	CCDC124
326	2	S	4	96.153	0.92967	LPS(0.07)S(0.93)PVY(1)EDAASFK	Q14247-3;Q14247;Q14247-2	381;418;381	Src substrate cortactin	CTTN
534	2	T	9	42.426	0.716257	AGSLPNY(0.283)AT(0.716)INGK	E9PF55;Q9HBL0;E9PGF5;A0A087WWW7;H0Y4U1	1393;1406;1385;1036;517	Tensin-1	TNS1
1947	3	Y	4	110.6	0.751994	MQQY(0.752)T(0.248)EHFMAAGYTAIEK	P29317	921	Ephrin type-A receptor 2	EPHA2
2228	2	Y	2	66.994	0.99995	AY(1)AYLFK	P61019;E9PKL7;P61019-2	3;3;3	Ras-related protein Rab-2A	RAB2A
1496	3	Y	4	67.019	1	LKDY(1)AFIHFDER	O60506-2;O60506;O60506-4;O60506-3;B7Z645;O60506-5	338;373;338;373;275;221	Heterogeneous nuclear ribonucleoprotein Q	SYNCRIP
1469	3	Y	7	70.889	0.832259	STAY(0.001)EDY(0.832)Y(0.141)Y(0.025)HPPPR	O43390;O43390-2;O43390-3;O43390-4;B4DT28	434;437;396;336;295	Heterogeneous nuclear ribonucleoprotein R	HNRNPR
1079	3	Y	11	58.268	0.998226	APSASVDSS(0.001)LY(0.998)NLPR	B7Z3B9;Q13480;Q13480-2	156;259;259	GRB2-associated-binding protein 1	GAB1
1650	2	Y	7	64.121	1	IQPEAEY(1)QGFLR	P07332;P07332-4;P07332-3;P07332-2;E7ENM8;E9PIJ7	261;261;203;203;203;261	Tyrosine-protein kinase Fes/Fps;Tyrosine-protein kinase	FES
1486	3	Y	20	132.14	0.981994	QALLGDSGSQNWSTGT(0.011)T(0.007)DKY(0.982)GR	O43752-2;O43752	39;140	Syntaxin-6	STX6
2331	3	Y	10	52.866	0.899934	YGWLAAPQAY(0.9)VS(0.1)EKHEGNK	Q04446;E9PGM4	603;562	1,4-alpha-glucan-branching enzyme	GBE1
2935	4	Y	7	48.899	0.950892	LGAQS(0.049)VY(0.951)HLHIHVLGGR	Q9BX68	146	Histidine triad nucleotide-binding protein 2, mitochondrial	HINT2
2762	3	Y	6	66.467	0.985285	NY(0.014)GGVY(0.985)VGLPSEAVNMVSSQTK	Q8TAD7	42	Overexpressed in colon carcinoma 1 protein	OCC1
466	3	S	17	54.855	0.776331	TAKPFPGSVNQPAT(0.015)PFS(0.776)PT(0.208)R	Q9UMS6;Q9UMS6-4;Q9UMS6-2;Q9UMS6-3	604;573;604;604	Synaptopodin-2	SYNPO2
1886	3	Y	9	59.893	0.748405	GFGDGY(0.252)NGY(0.748)GGGPGGGNFGGSPGYGGGR	P22626;P22626-2	247;235	Heterogeneous nuclear ribonucleoproteins A2/B1	HNRNPA2B1
1046	3	Y	14	49.537	0.993623	SLEATDSAFDNPDY(0.994)WHS(0.006)R	B3KWG5;F8VW56;P21860-5;P21860-4;P21860	448;569;685;1269;1328	Receptor tyrosine-protein kinase erbB-3	ERBB3
1313	2	Y	3	84.508	0.854477	S(0.146)GY(0.854)AFVDYPDQNWAIR	F8W930;Q9Y6M1-1;Q9Y6M1	40;40;40	Insulin-like growth factor 2 mRNA-binding protein 2	IGF2BP2
1551	3	Y	19	87.319	0.701147	SLLSHEFQDETDTEEET(0.049)LY(0.701)S(0.201)S(0.049)KH	O75976;O75976-2	1376;1129	Carboxypeptidase D	CPD
183	3	S	17	80.316	0.578197	RGFFICDQPYEPVS(0.093)PY(0.329)S(0.578)CK	P07814	691	Bifunctional glutamate/proline--tRNA ligase;Glutamate--tRNA ligase;Proline--tRNA ligase	EPRS
1800	3	Y	13	87.138	0.999995	FMQASEDLLKEHY(1)VDLK	P15531;P15531-2;Q32Q12;P22392-2;J3KPD9;E7ERL0;E5RHP0	52;77;77;52;52;77;52	Nucleoside diphosphate kinase A;Nucleoside diphosphate kinase;Nucleoside diphosphate kinase B	NME1;NME1-NME2;NME2
950	4	Y	11	63.823	0.995287	KGADS(0.001)LEDFLY(0.995)HEGY(0.003)ACTSIHGDR	A0A0D9SFB3;A0A0D9SG12;A0A0D9SF53;O00571;O00571-2;O15523-2;O15523	462;462;462;462;446;457;460	ATP-dependent RNA helicase DDX3X;ATP-dependent RNA helicase DDX3Y	DDX3X;DDX3Y
1796	3	Y	1	64.298	0.999998	Y(1)KPAVNQIECHPYLTQEK	P15121;E9PCX2	178;178	Aldose reductase	AKR1B1
1733	3	Y	3	124.43	0.999248	QLY(0.999)NKY(0.001)PDAVATWLNPDPSQK	P10451-4;P10451-5;P10451-2;P10451	33;33;33;33	Osteopontin	SPP1
2200	4	Y	24	72.935	0.764238	AGEDVGAPPDHLWVHQEGIY(0.236)RDEY(0.764)QR	P56278	25	Protein p13 MTCP-1	MTCP1
1408	3	Y	13	45.193	0.747407	VIT(0.007)NQY(0.043)NNPAGLY(0.747)S(0.098)S(0.098)ENIS(0.007)NFNNALESK	O00151	151	PDZ and LIM domain protein 1	PDLIM1
2001	4	Y	8	81.055	0.978365	AQQAADKY(0.978)LY(0.022)VDKNFINNPLAQADWAAK	P35579;Q5BKV1	9;9	Myosin-9	MYH9
3146	2	Y	4	70.197	0.993698	S(0.006)DDY(0.994)MPMSPASVSAPK	Q9Y4H2	675	Insulin receptor substrate 2	IRS2
621	4	T	23	69.088	0.53839	YCRPESQEHPEADPGSAAPY(0.462)LKT(0.538)K	P40763-3;P40763;G8JLH9	708;708;610	Signal transducer and activator of transcription 3;Signal transducer and activator of transcription	STAT3
1290	4	Y	14	49.595	0.999932	RPWHEYEHNFQIMY(1)K	J3KNB8;F5H538;Q9Y6R4-2;Q9Y6R4	1502;1552;1506;1556	Mitogen-activated protein kinase kinase kinase 4	MAP3K4
311	2	S	2	63.29	0.999996	GS(1)PHY(0.997)FS(0.003)PFRPY	Q13242	211	Serine/arginine-rich splicing factor 9	SRSF9
2510	3	Y	15	66.893	0.999998	HNDVVPTMAQGVIEY(1)KEK	Q15120;Q15120-2	133;133	[Pyruvate dehydrogenase (acetyl-transferring)] kinase isozyme 3, mitochondrial	PDK3
2216	3	Y	14	64.249	0.970772	LGHVVMGNNAVS(0.029)PY(0.971)QQVIEK	P60228;E5RGA2	401;308	Eukaryotic translation initiation factor 3 subunit E	EIF3E
1854	3	Y	2	104.24	1	LY(1)FLQCETCHSR	P20042	298	Eukaryotic translation initiation factor 2 subunit 2	EIF2S2
1193	3	Y	17	56.29	0.980411	WDEMNILAT(0.011)Y(0.008)HPADKDY(0.98)GLMK	E7EUI7;P41236	63;63	Protein phosphatase inhibitor 2	PPP1R2
1266	3	Y	3	60.334	0.999976	KEY(1)AMVDPEDISITELYR	F5GXW1;Q8N1I0-2;Q8N1I0;Q8N1I0-3	155;167;167;167	Dedicator of cytokinesis protein 4	DOCK4
1839	3	Y	2	44.848	0.783021	S(0.213)Y(0.783)DVPPPPMEPDHPFY(0.003)SNIS(0.001)K	P18669;Q8N0Y7	119;119	Phosphoglycerate mutase 1;Probable phosphoglycerate mutase 4	PGAM1;PGAM4
2911	4	Y	16	44.178	0.867244	NHS(0.001)GPGPCICFENLT(0.106)Y(0.867)NQAAS(0.014)DS(0.006)GS(0.006)CGHVPVS(0.001)PK	Q99650	861	Oncostatin-M-specific receptor subunit beta	OSMR
3064	3	Y	13	184.56	0.949206	CAGCDELIFS(0.008)NEY(0.949)T(0.043)QAENQNWHLK	Q9UGI8-2;Q9UGI8	304;313	Testin	TES
874	3	Y	10	66.246	0.989846	NYILDQTNVY(0.99)GS(0.01)AQR	A0A0A0MRA5;B7Z4B8;Q9BUJ2-4;Q9BUJ2-2;Q9BUJ2;Q9BUJ2-3	410;421;410;510;510;396	Heterogeneous nuclear ribonucleoprotein U-like protein 1	HNRNPUL1
502	3	T	21	165.85	0.550655	ATFHTPFSHLGQSPEGCS(0.112)S(0.07)Y(0.267)T(0.551)FPK	A0A0C4DGA2;O75521-2;O75521	256;251;286	Enoyl-CoA delta isomerase 2, mitochondrial	ECI2
921	2	Y	4	67.997	0.999993	QCFY(1)EDIAQGTK	A0A0A6YYA0;Q86XR7-2;Q9Y3B3-2;Q9Y3B3	50;50;50;50	Transmembrane emp24 domain-containing protein 7	TMED7
960	4	Y	9	58.693	0.992079	TGQPMIHIY(0.992)LDKET(0.008)GKPK	A0A0D9SFL3;B0QYK0;C9JGE3;Q01844-2;Q01844-6;Q01844-3;Q01844;Q01844-5	329;363;365;328;345;400;401;406	RNA-binding protein EWS	EWSR1
527	3	T	14	54.668	0.804911	LNGPQDHS(0.001)HLLY(0.822)S(0.373)T(0.805)IPR	C9JZR2	98		CTNND1
24	3	S	3	90.412	0.512294	NS(0.097)S(0.512)Y(0.39)FVEWIPNNVK	A0A0B4J269;Q13509;Q13509-2;P04350;Q5JP53;P07437;Q5ST81;P68371;Q13885;Q9BUF5;Q9BVA1	686;339;267;339;321;339;267;339;339;339;339	Tubulin beta-3 chain;Tubulin beta-4A chain;Tubulin beta chain;Tubulin beta-4B chain;Tubulin beta-2A chain;Tubulin beta-6 chain;Tubulin beta-2B chain	TUBB3;TUBB4A;TUBB;TUBB4B;TUBB2A;TUBB6;TUBB2B
499	3	T	21	71.071	0.507919	NT(0.039)PY(0.823)KT(0.138)LEPVKPPT(0.001)VPNDY(0.301)MT(0.508)S(0.19)PAR	A0A0A0MRT6;Q8IZP0-2;Q8IZP0-4;Q8IZP0-6;B6VEX4;Q8IZP0-11;Q8IZP0-10;Q8IZP0-8;Q8IZP0-7;Q8IZP0-12;Q8IZP0;Q8IZP0-3;Q8IZP0-5;Q8IZP0-9	210;210;215;215;215;151;210;215;215;232;215;215;210;215	Abl interactor 1	ABI1
939	2	Y	1	56.043	1	Y(1)VDIAIPCNNK	A0A0C4DG17;P08865;A6NE09	161;156;156	40S ribosomal protein SA	RPSA;RPSAP58
1034	3	Y	11	43.208	0.85341	FLEDDTS(0.001)DPT(0.063)Y(0.853)T(0.063)S(0.02)ALGGK	B1AKC9;P29323-2;P29323-3;P29323	775;780;781;780	Ephrin type-B receptor 2	EPHB2
974	3	Y	15	98.292	1	EESAEQVDDPPEPVY(1)ANIER	A0A0G2JRG8;A0A0G2JNY3;E9PIR1;Q6ZUM4	228;228;228;228	Rho GTPase-activating protein 27	ARHGAP27
2799	2	Y	2	89.624	1	IY(1)QWINELSSPETR	Q92600-3;Q92600;Q92600-2;F8WBZ6	23;23;23;23	Cell differentiation protein RCD1 homolog	RQCD1
2234	3	Y	4	46.318	0.95282	GAT(0.047)Y(0.953)GKPVHHGVNQLK	P61313;P61313-2	81;81	60S ribosomal protein L15	RPL15
1113	2	Y	1	91.961	1	Y(1)LQEIYNSNNQK	C9JEU5;C9JC84	135;135		FGG
546	3	T	14	95.197	0.588604	LKEESRDEES(0.001)PY(0.312)AT(0.589)S(0.098)LYHS	H0YK98;Q8IV50-2;Q8IV50	103;119;210	LysM and putative peptidoglycan-binding domain-containing protein 2	LYSMD2
1009	3	Y	12	85.554	0.999995	IYADSLKPNIPY(1)K	A8MQ02;Q5TIG5;J3KN01;P55196-2;P55196-6;P55196-3;P55196-1;P55196;P55196-5	222;263;263;262;263;262;262;263;262	Afadin	MLLT4
1173	2	Y	5	76.82	0.999999	NLEGY(1)VGFANLPNQVYR	E7ES33;E7EPK1;Q16181-2;Q16181	10;30;29;30	Septin-7	SEPT7
1268	3	Y	2	102.52	0.999997	VY(1)LLYRPGHYDILYK	F5GYN4;J3KR44;F5H6Q1;Q96FW1;F5H3F0;Q96FW1-2	228;259;267;258;157;302	Ubiquitin thioesterase OTUB1	OTUB1
1532	5	Y	4	66.474	0.999996	KPGY(1)HAPVALLNDIPQSTEQYDPFAEHRPPK	O75533;B4DGZ4;O75533-2	84;84;84	Splicing factor 3B subunit 1	SF3B1
1278	3	Y	7	60.157	1	EQNDKPY(1)CQNCFLK	F5GZ78;P49023-2;P49023;P49023-3;P49023-4	579;547;581;595;414	Paxillin	PXN
1901	2	Y	12	87.388	0.940801	VVQDFIDIFS(0.059)DY(0.941)ANFK	P23469-3;P23469-2;P23469	611;638;696	Receptor-type tyrosine-protein phosphatase epsilon	PTPRE
2269	3	Y	6	86.539	0.741881	GEYNVY(0.742)S(0.208)T(0.049)FQS(0.001)HEPEFDYLK	P63151;P63151-2;Q66LE6;E5RIY1;Q00005-6;Q00005;Q00005-2;Q00005-3;Q00005-4;Q00005-5;Q00005-7	74;84;80;74;59;70;73;76;128;136;176	Serine/threonine-protein phosphatase 2A 55 kDa regulatory subunit B alpha isoform;Serine/threonine-protein phosphatase 2A 55 kDa regulatory subunit B delta isoform;Serine/threonine-protein phosphatase 2A 55 kDa regulatory subunit B beta isoform	PPP2R2A;PPP2R2D;PPP2R2B
1735	3	Y	10	57.366	0.912151	QIS(0.005)ES(0.013)T(0.013)NHIY(0.912)S(0.057)NLANCSPNR	P10721-2;P10721	932;936	Mast/stem cell growth factor receptor Kit	KIT
1456	2	Y	6	63.682	0.99997	GALADY(1)EGKDVATR	O15231-2;O15231-5;O15231-4;O15231-7;O15231;O15231-3;O15231-8;O15231-6;H7BZT5	171;187;349;379;408;409;411;440;411	Zinc finger protein 185	ZNF185
793	2	Y	4	62.714	1	IAAY(1)LFK	A0A087WVQ6;Q00610-2;Q00610;J3KS13	1517;1513;1513;450	Clathrin heavy chain 1	CLTC
3008	3	Y	4	180.86	0.977692	IHVY(0.978)GY(0.019)S(0.003)MAYGPAQHAISTEK	Q9NRX4	91	14 kDa phosphohistidine phosphatase	PHPT1
2757	3	Y	16	152.06	0.951363	LLVCNIDGCLTNGHIY(0.951)VS(0.048)GDQK	Q8NFW8	292	N-acylneuraminate cytidylyltransferase	CMAS
1446	3	Y	7	62.94	0.937157	SEDS(0.013)T(0.05)IY(0.937)DLLKDPVSLR	O15013-7;O15013-4;O15013-5;O15013-6;O15013	1244;1278;1282;1306;1307	Rho guanine nucleotide exchange factor 10	ARHGEF10
1251	3	Y	10	77.062	0.999987	NHQLYCNDCY(1)LR	E9PMS6;E9PMT2;F8WD26;J3KP06;Q8WWI1-3;Q8WWI1	1264;1387;1620;1657;1338;1672	LIM domain only protein 7	LMO7
1036	3	Y	8	61.444	0.943271	IY(0.001)IDPFT(0.056)Y(0.943)EDPNEAVR	B1AKC9;P29323-2;P29323-3;P29323;P54762-5;P54762	597;602;603;602;161;600	Ephrin type-B receptor 2;Ephrin type-B receptor 1	EPHB2;EPHB1
2586	2	Y	9	87.184	1	IADYGIAQY(1)CCR	Q5S007	2023	Leucine-rich repeat serine/threonine-protein kinase 2	LRRK2
2823	2	Y	2	90.15	0.981354	S(0.019)Y(0.981)LYFTQFK	Q969H8;M0QYN0	102;102	UPF0556 protein C19orf10	C19orf10
1673	2	Y	9	50.897	1	VENCPDELY(1)DIMK	P07948-2;P07948	452;473	Tyrosine-protein kinase Lyn	LYN
1621	3	Y	3	58.32	0.97069	EIY(0.971)T(0.029)HFT(0.001)CATDTK	P04899;P04899-4;P04899-6;P04899-3;P04899-5;P04899-2;P08754;P63096;P63096-2	321;321;269;284;305;305;320;320;268	Guanine nucleotide-binding protein G(i) subunit alpha-2;Guanine nucleotide-binding protein G(k) subunit alpha;Guanine nucleotide-binding protein G(i) subunit alpha-1	GNAI2;GNAI3;GNAI1
3128	3	Y	16	77.221	0.953736	SGESVEEVPLY(0.028)GNLHY(0.954)LQT(0.018)GR	Q9Y3P8;A0A087WXW3	95;123	Signaling threshold-regulating transmembrane adapter 1	SIT1
1907	2	Y	7	83.204	0.971792	LVPSS(0.005)S(0.023)Y(0.972)VAVAPVK	P23634-5;P23634-4;P23634-3;P23634-2	1091;1103;1127;1139	Plasma membrane calcium-transporting ATPase 4	ATP2B4
1850	3	Y	11	41.088	1	REPFFHGQDNY(1)DQLVR	P19784	240	Casein kinase II subunit alpha'	CSNK2A2
1083	3	Y	7	69.03	1	AIENCEY(1)AFNLKK	B7Z5N5;Q15796-2;Q15796	121;121;151	Mothers against decapentaplegic homolog 2	SMAD2
2397	3	Y	15	75.064	0.998906	VPLAHPEDMDPS(0.001)DNY(0.999)AEPIDTIFK	Q13017-2;Q13017;A0A0A0MSK6	1091;1091;1091	Rho GTPase-activating protein 5	ARHGAP5
1982	3	Y	14	97.384	0.979525	NVVHQLSVTLEDLY(0.98)NGAT(0.02)R	P31689;P31689-2	119;119	DnaJ homolog subfamily A member 1	DNAJA1
1819	3	Y	6	92.265	0.986277	HQIQS(0.004)Y(0.986)T(0.01)CEIDALK	P17661	331	Desmin	DES
2611	3	Y	3	53.255	0.983988	NNY(0.984)Y(0.089)S(0.306)S(0.306)RFS(0.306)PDS(0.007)QY(0.003)IDNR	Q5VWV2;Q8TEW0-5;Q8TEW0-3;Q8TEW0-7;Q8TEW0-6;Q8TEW0-4;Q8TEW0-11;Q8TEW0-2;Q8TEW0;F5GZI3;Q5VWU8;Q8TEW0-9;Q8TEW0-10;Q8TEW0-8	333;333;333;377;377;377;377;377;377;107;377;377;377;377	Partitioning defective 3 homolog	PARD3
1897	5	Y	6	66.606	1	QHHPPY(1)HQQHHQGPPPGGPGGR	P23246-2;P23246	251;251	Splicing factor, proline- and glutamine-rich	SFPQ
1085	3	Y	10	45.28	0.903269	VLEDDPEAAY(0.903)T(0.048)T(0.048)R	F8W9W0;C9JXA2;E9PG71;F8VP57;B7ZKW7;B7ZKJ3;P54764-2;P54756-3;P29320;P54764;P54756-2;P54756	670;779;779;834;812;834;728;765;779;779;811;833	Ephrin type-A receptor 4;Ephrin type-A receptor 5;Ephrin type-A receptor 3	EPHA5;EPHA3;EPHA4
2821	3	Y	7	64.377	0.845657	IAS(0.111)GRPY(0.846)NPS(0.043)MSKPDGWGVTK	Q93088;E5RJH0	363;210	Betaine--homocysteine S-methyltransferase 1	BHMT
695	4	T	3	123.86	0.997318	EPT(0.997)EEKEEEDIY(0.003)EVLPDEEHDLEEDESGTR	Q86WV1-2;Q86WV1	262;262	Src kinase-associated phosphoprotein 1	SKAP1
984	3	Y	7	62.357	0.743441	FNPET(0.238)DY(0.743)LT(0.017)GT(0.001)DGKK	A2A274;Q99798	538;513	Aconitate hydratase, mitochondrial	ACO2
2712	3	Y	9	74.853	0.972951	DQEVAGRDY(0.973)HFVS(0.027)R	Q8N3R9-2;Q8N3R9	494;528	MAGUK p55 subfamily member 5	MPP5
102	4	S	7	64.27	0.532711	VHY(0.467)ARPS(0.533)HPPPDPPILEGAVGGNEAR	F8W9S7;Q14C86-3;Q14C86-4;Q14C86-5;Q14C86-2;Q14C86;Q14C86-6	830;851;830;825;851;851;878	GTPase-activating protein and VPS9 domain-containing protein 1	GAPVD1
1546	2	Y	3	46.768	0.993859	S(0.003)LY(0.994)PS(0.002)S(0.001)EIQLNNK	O75886;O75886-2	192;192	Signal transducing adapter molecule 2	STAM2
2319	2	Y	2	48.423	1	LY(1)ANMFER	Q02790	411	Peptidyl-prolyl cis-trans isomerase FKBP4;Peptidyl-prolyl cis-trans isomerase FKBP4, N-terminally processed	FKBP4
901	3	Y	13	57.288	0.999998	YKPVCNQVECHPY(1)FNR	A0A0A0MSS8;P42330;S4R3Z2;P42330-2	196;196;173;77	Aldo-keto reductase family 1 member C3	AKR1C3
979	3	Y	4	45.916	0.999916	HREY(1)MEQQEINEPSLSSK	A1BQX2;A0A0G2JQ38;Q8N4S9;Q8N4S9-2	261;261;377;377	MARVEL domain-containing protein 2	MARVELD2
1431	3	Y	2	108.08	0.999735	VY(1)DSVQSSGPMVVTSLTEELKK	O14544	358	Suppressor of cytokine signaling 6	SOCS6
2808	3	Y	9	63.185	0.951922	ELKDPDQLY(0.952)T(0.039)T(0.009)LK	Q92830-2;Q92830	324;734	Histone acetyltransferase KAT2A	KAT2A
1700	3	Y	6	72.891	1	HHNQPY(1)CGIAPYIR	P08621-3;P08621-2;P08621	38;38;38	U1 small nuclear ribonucleoprotein 70 kDa	SNRNP70
2089	3	Y	16	131.77	0.789187	SAADEVDGLGVARPHY(0.789)GS(0.211)VLDNER	P46940;H0YLE8	17;17	Ras GTPase-activating-like protein IQGAP1	IQGAP1
2530	5	Y	22	63.433	0.925485	CSDAAGYPHATHDLEGPPLDAY(0.925)S(0.071)IQGQHT(0.003)IS(0.001)PLDLAK	Q15365	222	Poly(rC)-binding protein 1	PCBP1
1960	3	Y	18	87.352	0.637717	AYGPYSVTNCGEHDT(0.214)T(0.148)EY(0.638)KLR	P29350-2;P29350;P29350-3;P29350-4	351;390;392;390	Tyrosine-protein phosphatase non-receptor type 6	PTPN6
1381	3	Y	3	88.239	0.980795	NGY(0.981)IPS(0.009)NY(0.01)VAPADSIQAEEWYFGK	J3QRU1;P07947	146;141	Tyrosine-protein kinase Yes	YES1
2095	3	Y	7	102.52	1	ELKGELY(1)CLPCHDK	P48059-3;P48059;P48059-4;P48059-2;P48059-5;Q7Z4I7;Q7Z4I7-3;Q7Z4I7-5;Q7Z4I7-2;A0A087X2F9;Q7Z4I7-4	242;180;184;192;217;185;180;207;209;93;33	LIM and senescent cell antigen-like-containing domain protein 1;LIM and senescent cell antigen-like-containing domain protein 2	LIMS1;LIMS2
1417	3	Y	2	87.719	1	FY(1)GPQVNNISHTK	O00401	175	Neural Wiskott-Aldrich syndrome protein	WASL
2374	3	Y	13	44.238	0.969435	ENSEELQLPENPY(0.969)AQPS(0.03)PIR	Q0VF96	108	Cingulin-like protein 1	CGNL1
2856	2	Y	3	109.79	1	FIY(1)GNQDLFATSQSK	Q96J02-3;Q96J02-2;Q96J02	269;379;420	E3 ubiquitin-protein ligase Itchy homolog	ITCH
573	3	T	15	68.481	0.579211	SAFSNLFGGEPLS(0.092)Y(0.329)T(0.579)R	P02786;F8WBE5	21;21	Transferrin receptor protein 1;Transferrin receptor protein 1, serum form	TFRC
2297	3	Y	1	68.972	0.874212	Y(0.874)Y(0.126)DSRPGGYGYGYGR	P98179	117	Putative RNA-binding protein 3	RBM3
56	2	S	7	52.576	0.548564	LVQSPNS(0.549)Y(0.451)FMDVK	Q5T4L4;C9JLI6;H0YMV8;Q71UM5;P42677	30;30;46;30;30	40S ribosomal protein S27;40S ribosomal protein S27-like	RPS27;RPS27L
3140	2	Y	7	58.952	0.993905	VS(0.003)QMAQY(0.994)FEPLT(0.003)LAAVGAASK	Q9Y490	1737	Talin-1	TLN1
1588	3	Y	10	48.216	0.834792	INT(0.001)AS(0.014)DGKLY(0.835)VS(0.066)S(0.066)ES(0.018)R	P00519;P00519-2	185;204	Tyrosine-protein kinase ABL1	ABL1
2850	3	Y	5	58.32	0.996447	GEALY(0.996)GY(0.004)CNLKDK	Q96H79	179	Zinc finger CCCH-type antiviral protein 1-like	ZC3HAV1L
2946	2	Y	5	48.794	1	LGAVY(1)GFVR	Q9BZV1-2;Q9BZV1	310;363	UBX domain-containing protein 6	UBXN6
1138	3	Y	5	57.175	0.96443	RHPDY(0.964)S(0.036)VVLLLR	CON__P02768-1;P02768;A0A0C4DGB6;B7WNR0;D6RHD5;C9JKR2;P02768-2	365;365;365;250;215;173;173	Serum albumin	ALB
2690	2	Y	8	132.97	0.987507	QEDAPVVY(0.988)LGS(0.012)FR	Q86YV5	132	Tyrosine-protein kinase SgK223	SGK223
2624	4	Y	9	65.248	0.974537	LKGCS(0.002)NEPY(0.975)FGS(0.024)LTALVCQHSITPLALPCK	Q68CZ2;Q68CZ2-2	1256;1016	Tensin-3	TNS3
2109	3	Y	8	56.956	0.988018	LLDAVDT(0.012)Y(0.988)IPVPAR	P49411	246	Elongation factor Tu, mitochondrial	TUFM
1591	4	Y	12	68.952	0.996147	NKPTVYGVS(0.004)PNY(0.996)DKWEMER	P00519;P00519-2	232;251	Tyrosine-protein kinase ABL1	ABL1
2686	2	Y	2	70.028	0.976949	S(0.023)Y(0.977)GPLDMYR	Q86Y82	3	Syntaxin-12	STX12
2900	3	Y	3	65.374	0.950669	S(0.007)S(0.041)Y(0.951)AS(0.001)QHSQLGQDLR	Q99569;A0A0D9SF60;Q99569-2	390;390;390	Plakophilin-4	PKP4
2941	2	Y	6	62.287	0.942882	SGENPY(0.943)AS(0.057)IDISK	Q9BYF1	781	Angiotensin-converting enzyme 2;Processed angiotensin-converting enzyme 2	ACE2
2554	2	Y	3	83.456	0.999915	NLY(1)SGDYYR	Q16832	736	Discoidin domain-containing receptor 2	DDR2
1851	3	Y	11	92.01	0.995464	RLEPVVSDAIY(0.995)DS(0.004)KAPNASNLK	P19838-3;P19838;P19838-2	60;240;241	Nuclear factor NF-kappa-B p105 subunit;Nuclear factor NF-kappa-B p50 subunit	NFKB1
1895	4	Y	11	82.609	0.999999	DKLESEMEDAY(1)HEHQANLLR	P23246-2;P23246	527;527	Splicing factor, proline- and glutamine-rich	SFPQ
2963	3	Y	5	74.987	0.999917	YQDVY(1)VELSHIK	Q9H2D6-5;Q9H2D6-7;Q9H2D6-3;Q9H2D6-2;Q9H2D6	553;612;2153;2227;2325	TRIO and F-actin-binding protein	TRIOBP
1055	4	Y	11	47.68	0.976539	VT(0.001)WY(0.004)CCGPT(0.017)VY(0.977)DAS(0.002)HMGHAR	B4DKY1;P49589-2;P49589;P49589-3	73;60;60;143	Cysteine--tRNA ligase, cytoplasmic	CARS
899	3	Y	18	46.415	0.733749	NLHYFNSDSFASHPNY(0.016)PY(0.734)S(0.243)DEY(0.006)	A0A0A0MSS8;P42330;S4R3Z2;P42330-2	319;319;296;200	Aldo-keto reductase family 1 member C3	AKR1C3
1512	2	Y	9	130.56	0.999631	KESYSVYVY(1)K	U3KQK0;Q99880;Q99879;Q99877;Q93079;Q5QNW6;P62807;P58876;P57053;O60814;Q5QNW6-2	43;43;43;43;43;43;43;43;43;43;43	Histone H2B;Histone H2B type 1-L;Histone H2B type 1-M;Histone H2B type 1-N;Histone H2B type 1-H;Histone H2B type 2-F;Histone H2B type 1-C/E/F/G/I;Histone H2B type 1-D;Histone H2B type F-S;Histone H2B type 1-K	HIST1H2BN;HIST1H2BL;HIST1H2BM;HIST1H2BH;HIST2H2BF;HIST1H2BC;HIST1H2BD;H2BFS;HIST1H2BK
2984	4	Y	19	110.17	0.958485	ERPISMINEASNYNVT(0.004)S(0.013)DY(0.958)AVHPMS(0.025)PVGR	Q9HAU0-6;Q9HAU0-3;Q9HAU0-5;Q9HAU0;Q9HAU0-2;Q9HAU0-4;Q9HAU0-8	134;134;134;134;134;134;26	Pleckstrin homology domain-containing family A member 5	PLEKHA5
2506	3	Y	6	65.423	0.77415	ADFDT(0.225)Y(0.774)DDRAYSSFGGGR	Q15056-2;Q15056	7;7	Eukaryotic translation initiation factor 4H	EIF4H
815	3	Y	3	79.492	1	CGY(1)PGHLTFECR	A0A087WXZ8;Q8N9Q2	20;20	Protein SREK1IP1	SREK1IP1
2405	3	Y	6	52.172	1	GFGFVY(1)FQNHDAADK	Q13151	145	Heterogeneous nuclear ribonucleoprotein A0	HNRNPA0
2182	3	Y	6	42.242	1	KEIADY(1)LAAGKDER	P53990-2;P53990-3;P53990;P53990-4;P53990-5	43;43;43;43;56	IST1 homolog	IST1
2166	3	Y	18	117.65	1	GIRPFPSEETTENDDDVY(1)R	P52735-3;P52735-2;P52735	142;142;142	Guanine nucleotide exchange factor VAV2	VAV2
1142	2	Y	3	60.76	0.999937	YLY(1)EIAR	CON__P02768-1;P02768;A0A0C4DGB6;B7WNR0;D6RHD5;CON__P02769	164;164;164;49;14;163	Serum albumin	ALB
966	4	Y	25	50.986	0.761598	DTQSEDRVELDSQSPHDEDPQAVT(0.238)Y(0.762)APVK	A0A0G2JPE4;A0A0G2JLT7;A0A0G2JLR8;F8W6G6;A0A0G2JNB8;A0A0G2JN67;D3YTC4;F8WCY4;A0A0G2JPR9;A0A0G2JMG1;A0A0G2JQ21;A0A0G2JMM1;O75022;O75022-2	543;543;543;555;560;560;543;560;560;560;560;560;543;560	Leukocyte immunoglobulin-like receptor subfamily B member 3	LILRB3;LILRA6
1241	3	Y	6	49.595	0.941048	LKET(0.054)GY(0.941)VVERPS(0.002)T(0.002)T(0.002)K	E9PQN2;E9PKI6;E9PK91;Q9NYF8-3;Q9NYF8-2;Q9NYF8	464;466;466;464;464;466	Bcl-2-associated transcription factor 1	BCLAF1
1825	3	Y	7	56.746	0.79079	DDKHGS(0.209)Y(0.791)EDAVHSGALND	P17987;E7EQR6;F5H282	545;390;321	T-complex protein 1 subunit alpha	TCP1
379	2	S	7	43.297	1	LAAAVFS(1)LAIK	Q8NBU5-2;Q8NBU5	179;179	ATPase family AAA domain-containing protein 1	ATAD1
694	3	T	15	59.585	0.567702	LVHGLVVKDPS(0.037)IY(0.344)DT(0.568)LES(0.051)VR	Q7Z6J2-2;Q7Z6J2	96;239	General receptor for phosphoinositides 1-associated scaffold protein	GRASP
2409	3	Y	5	55.724	0.998718	GS(0.999)PHY(0.999)FS(0.002)PFRPY	Q13242	214	Serine/arginine-rich splicing factor 9	SRSF9
1498	3	Y	3	41.621	0.995286	LHY(0.995)GDLT(0.004)DSTCLVK	O60547-2;O60547	54;84	GDP-mannose 4,6 dehydratase	GMDS
550	3	T	3	137.26	0.659142	VIT(0.659)NQY(0.341)NNPAGLYSSENISNFNNALESK	O00151	141	PDZ and LIM domain protein 1	PDLIM1
2271	3	Y	1	78.326	1	Y(1)EDICPSTHNMDVPNIK	P63241;P63241-2;I3L504;Q6IS14;F8WCJ1;C9J7B5;Q9GZV4	69;99;69;69;69;69;69	Eukaryotic translation initiation factor 5A-1;Eukaryotic translation initiation factor 5A-1-like;Eukaryotic translation initiation factor 5A-2	EIF5A;EIF5AL1;EIF5A2
2775	4	Y	5	56.527	0.994707	CNT(0.005)LY(0.995)FHKDHMDLR	Q8TED9-4;Q8TED9-2;Q8TED9	61;446;446	Actin filament-associated protein 1-like 1	AFAP1L1
1645	2	Y	6	72.928	0.967305	ESYS(0.017)IY(0.967)VY(0.016)K	Q8N257;Q16778;P33778;P23527;P06899;Q6DRA6;Q6DN03	41;41;41;41;41;41;41	Histone H2B type 3-B;Histone H2B type 2-E;Histone H2B type 1-B;Histone H2B type 1-O;Histone H2B type 1-J;Putative histone H2B type 2-D;Putative histone H2B type 2-C	HIST3H2BB;HIST2H2BE;HIST1H2BB;HIST1H2BO;HIST1H2BJ;HIST2H2BD;HIST2H2BC
182	3	S	16	48.997	0.943761	LSLEGDHS(0.002)T(0.002)PPS(0.063)AY(0.989)GS(0.944)VK	P07355;P07355-2;A6NMY6;H0YMU9;H0YLV6;H0YKN4	26;44;26;26;26;26	Annexin A2;Putative annexin A2-like protein;Annexin	ANXA2;ANXA2P2
683	4	T	2	55.575	0.505022	AT(0.505)T(0.505)PPNQGRPDS(0.99)PVY(1)ANLQELK	Q1RLN5;Q8IWW6-3;Q8IWW6-2;Q8IWW6-4;Q8IWW6	230;230;230;230;230	Rho GTPase-activating protein 12	ARHGAP12
1067	3	Y	6	54.764	0.712084	KIGDEY(0.712)FT(0.288)FITDCKDPK	B4DUR8;P49368-2;P49368	314;321;359	T-complex protein 1 subunit gamma	CCT3
1862	3	Y	3	62.861	0.992411	T(0.008)VY(0.992)FAEEVQCEGNSFHK	P21291;E9PS42	18;18	Cysteine and glycine-rich protein 1	CSRP1
2075	2	Y	1	66.246	0.999994	Y(1)LLETSGNLDGLEYK	P43490;A0A0C4DFS8	175;175	Nicotinamide phosphoribosyltransferase	NAMPT
583	3	T	7	51.03	0.602015	LNFS(0.008)HGT(0.602)HEY(0.369)HAET(0.022)IK	P14618;H3BQ34;P14618-2	80;80;80	Pyruvate kinase PKM;Pyruvate kinase	PKM
2036	2	Y	2	86.898	1	LY(1)VDFPQHLR	P42226;Q5FBW6	19;19	Signal transducer and activator of transcription 6	STAT6
3095	3	Y	7	113.99	0.978223	KTEIIS(0.022)Y(0.978)PRPNFK	Q9ULD2-5;Q9ULD2-2;Q9ULD2	502;502;502	Microtubule-associated tumor suppressor 1	MTUS1
980	3	Y	10	80.236	0.995708	SPLNS(0.001)CKDPY(0.996)GGS(0.003)EGTFSSR	A1BQX2;A0A0G2JQ38;Q8N4S9;Q8N4S9-2;Q8N4S9-3	137;137;137;137;137	MARVEL domain-containing protein 2	MARVELD2
957	3	Y	9	97.271	0.959449	NQALNT(0.04)DNY(0.959)GHDLAS(0.001)VQALQR	A0A0D9SF54;Q13813-3;A0A0D9SGF6;Q13813;Q13813-2	1241;1241;1261;1261;1261	Spectrin alpha chain, non-erythrocytic 1	SPTAN1
2741	2	Y	6	68.846	1	GFGGIY(1)GVGK	Q8NDH3-2;Q8NDH3;Q8NDH3-3;Q8NDH3-5;Q8NDH3-4	229;229;229;181;201	Probable aminopeptidase NPEPL1	NPEPL1
863	2	Y	7	64.52	1	NAEDCLY(1)ELPENIR	A0A087X2F5;Q9NZ63	72;147	Uncharacterized protein C9orf78	C9orf78
2580	3	Y	6	71.558	0.999528	GRPDPY(1)AYIPLNR	Q5JTH9-2;Q5JTH9-3;Q5JTH9	1151;1190;1251	RRP12-like protein	RRP12
619	3	T	4	85.563	0.552186	LEET(0.552)KEY(0.448)QEPEVPESNQK	P33981-2;P33981	371;371	Dual specificity protein kinase TTK	TTK
111	3	S	8	49.298	0.544234	APSTWEES(0.544)GLRY(0.456)DK	I3L0T6	90		RNMTL1
3097	4	Y	19	53.998	0.753095	CSVVVS(0.002)QPNKENWCQDHLY(0.753)NS(0.245)LGR	Q9ULL1	1163	Pleckstrin homology domain-containing family G member 1	PLEKHG1
856	3	Y	6	97.502	0.999727	ESEGLY(1)GQPGDETYQDIFR	A0A087X1H5;Q15057	741;742	Arf-GAP with coiled-coil, ANK repeat and PH domain-containing protein 2	ACAP2
1628	2	Y	7	49.448	0.962698	AAY(0.027)FGIY(0.963)DT(0.01)AK	P05141	195	ADP/ATP translocase 2;ADP/ATP translocase 2, N-terminally processed	SLC25A5
3068	3	Y	2	55.314	1	IY(1)CKPHFNQLFK	Q9UHB6;Q9UHB6-4;F8VS07;F8VQE1;Q9UHB6-3;Q9UHB6-2;Q9UHB6-5	437;438;134;276;135;277;278	LIM domain and actin-binding protein 1	LIMA1;TRMT1
1467	3	Y	3	57.175	0.997506	HAY(0.998)VS(0.002)FKPCMTR	O43164-2;O43164	42;42	E3 ubiquitin-protein ligase Praja-2	PJA2
2274	3	Y	1	58.885	0.83727	Y(0.837)T(0.163)VQDESHSEWVSCVR	P63244;J3KPE3;D6RHH4	140;96;140	Guanine nucleotide-binding protein subunit beta-2-like 1;Guanine nucleotide-binding protein subunit beta-2-like 1, N-terminally processed	GNB2L1
616	3	T	7	69.188	0.990437	NQET(0.117)Y(0.892)ET(0.99)LKHEKPPQ	P30273	78	High affinity immunoglobulin epsilon receptor subunit gamma	FCER1G
2427	3	Y	1	46.209	0.868829	Y(0.869)KCS(0.131)VCPDYDLCSVCEGK	Q13501;E7EMC7;Q13501-2	140;140;56	Sequestosome-1	SQSTM1
1334	2	Y	7	74.987	0.761124	ASSES(0.007)S(0.193)Y(0.761)LS(0.039)ILPK	G5E9V3;Q86SQ0-2;Q86SQ0-3;Q86SQ0;E9PGF6	567;567;594;567;153	Pleckstrin homology-like domain family B member 2	PHLDB2
1823	3	Y	4	82.01	0.784647	CHDY(0.785)Y(0.147)T(0.034)T(0.034)EFLYNLYSSEGK	P17858;P17858-2	633;680	ATP-dependent 6-phosphofructokinase, liver type	PFKL
2160	2	Y	4	48.527	0.827211	DLS(0.169)Y(0.827)CLS(0.004)GMYDHR	P52597	266	Heterogeneous nuclear ribonucleoprotein F;Heterogeneous nuclear ribonucleoprotein F, N-terminally processed	HNRNPF
2943	2	Y	3	87.696	0.992586	KWY(0.993)T(0.007)IFK	Q9BZL1	48	Ubiquitin-like protein 5	UBL5
2203	2	Y	4	42.843	0.955308	EET(0.045)Y(0.955)DVPPAFAK	P56945-5;P56945-8;P56945;P56945-7;P56945-2;P56945-6;P56945-4;P56945-3	325;327;327;345;345;373;179;345	Breast cancer anti-estrogen resistance protein 1	BCAR1
1677	3	Y	11	46.318	1	LIVGLMRPPAY(1)CDAK	P08133;P08133-2;E5RI05	95;63;95	Annexin A6;Annexin	ANXA6
2064	2	Y	6	49.3	0.839757	LRNY(0.024)Y(0.136)Y(0.84)DVVN	P43405;P43405-2	631;608	Tyrosine-protein kinase SYK	SYK
1003	4	Y	10	53.281	0.957319	QS(0.002)S(0.012)VT(0.012)VVS(0.015)QY(0.957)DNLEDY(0.001)HSLPQHQR	A7KAX9-2;A7KAX9	1674;2023	Rho GTPase-activating protein 32	ARHGAP32
2480	4	Y	5	45.679	0.953433	HVS(0.026)AY(0.953)GPGLS(0.021)HGMVNKPATFTIVTK	Q14315;Q14315-2	1865;1832	Filamin-C	FLNC
2716	2	Y	8	72.34	0.999998	SNSAWQIY(1)LQR	Q8N4C8-4;Q8N4C8	686;706	Misshapen-like kinase 1	MINK1
2053	2	Y	5	50.305	0.946761	LIAS(0.053)Y(0.947)CNVGDIEGASK	P42704;B8ZZ38;A0A0C4DG06	207;207;207	Leucine-rich PPR motif-containing protein, mitochondrial	LRPPRC
2491	4	Y	4	41.218	0.899743	DT(0.088)IY(0.9)QVPPS(0.268)Y(0.268)QNQGIY(0.268)QVPT(0.088)GHGT(0.088)QEQEVY(0.032)QVPPSVQR	Q14511-3;Q14511;Q14511-2	106;106;106	Enhancer of filamentation 1;Enhancer of filamentation 1 p55	NEDD9
1065	2	Y	11	48.568	0.9575	VLGS(0.001)GAFGT(0.042)VY(0.957)K	B4DTR1;J3QLU9;P04626-3;P04626-2;P04626-5;P04626-4;P04626;P00533;E9PFD7;Q504U8;A0A0A0MSE1;P04626-6	459;735;49;125;705;720;735;727;682;682;674;719	Receptor tyrosine-protein kinase erbB-2;Epidermal growth factor receptor	ERBB2;EGFR
1364	3	Y	7	60.196	0.993579	FDFLCQY(0.994)HKPAS(0.006)K	J3KQ32;Q9NTK5;Q9NTK5-3	97;77;77	Obg-like ATPase 1	OLA1
1923	2	Y	2	84.753	0.999284	GY(0.999)S(0.001)FSLTTFSPSGK	P25787;H3BT36	6;6	Proteasome subunit alpha type-2	PSMA2
2052	4	Y	15	76.519	0.948878	EGNQEVPFDVPELWY(0.949)EDEKHS(0.046)LNS(0.002)S(0.001)S(0.001)AS(0.001)TTEPDFQK	P42704	1016	Leucine-rich PPR motif-containing protein, mitochondrial	LRPPRC
1813	3	Y	14	60.764	0.945545	ESHGKPGEYVLS(0.001)VY(0.946)S(0.053)DGQR	P16591-2;P16591;W0S4B9;P16591-3	322;497;86;128	Tyrosine-protein kinase Fer	FER;Pe1Fe10
1225	3	Y	1	61.78	0.99937	Y(0.999)WY(0.001)KPEISR	E9PF55;Q9HBL0;E9PGF5;A0A087WWW7;H0Y4U1	1449;1462;1441;1092;573	Tensin-1	TNS1
810	3	Y	9	118.31	0.999398	YVDEY(0.001)RNDY(0.999)CEGYVPR	E7ES88;B7ZL31;A0A087WX74;Q9HAZ1	80;80;80;80	Dual specificity protein kinase CLK4	CLK4
1942	3	Y	13	45.916	0.996224	VNNSTMLGAS(0.001)GDY(0.996)ADFQY(0.002)LK	P28070	102	Proteasome subunit beta type-4	PSMB4
2108	3	Y	13	102.73	1	HYAHTDCPGHADY(1)VK	P49411	133	Elongation factor Tu, mitochondrial	TUFM
2950	3	Y	5	105.9	0.819346	DYEIY(0.819)RDY(0.169)S(0.012)ADGQLLHYR	Q9C0H5;Q9C0H5-2	186;186	Rho GTPase-activating protein 39	ARHGAP39
1521	2	Y	7	57.525	0.96132	YAPS(0.019)GFY(0.961)IAS(0.019)GDVSGK	O75083	72	WD repeat-containing protein 1	WDR1
1441	2	Y	3	74.841	0.999996	LAY(1)VAPTIPR	O14974-5;O14974-4;O14974-3;O14974-2;O14974	409;496;496;496;496	Protein phosphatase 1 regulatory subunit 12A	PPP1R12A
2329	3	Y	16	70.452	0.756127	NSADGLNMFDGT(0.003)DS(0.225)CY(0.756)FHS(0.016)GPR	Q04446;E9PGM4	310;269	1,4-alpha-glucan-branching enzyme	GBE1
761	3	Y	13	60.949	0.922559	QSPHDEDPQAVT(0.077)Y(0.923)AEVK	D9IDM6;D9IDM5;A0A0G2JNQ6;A0A087WSV6;A0A0G2JP64;F6TER3;Q8NHL6-4;Q8NHL6-3;A0A0G2JPM8;A0A0G2JMX5	563;563;564;564;580;613;563;564;555;547	Leukocyte immunoglobulin-like receptor subfamily B member 1	LILRB1;PODNL1
1577	3	Y	11	121.44	0.807277	AEQSDEAVKY(0.165)Y(0.807)T(0.027)LEEIQK	P00167-2;P00167;P00167-3	12;12;12	Cytochrome b5	CYB5A
2446	2	Y	6	96.143	0.99509	LPTT(0.002)GY(0.995)LVY(0.002)R	Q13671-2;Q13671;E9PNR2	636;698;532	Ras and Rab interactor 1	RIN1
2855	3	Y	21	68.445	0.797351	IDSIPHLNNSTPLVDPS(0.014)VY(0.189)GY(0.797)GVQK	Q96I24	53	Far upstream element-binding protein 3	FUBP3
1543	4	Y	11	92.01	0.995642	SPLAEHRPDAY(0.996)QDVS(0.004)IHGTLPR	O75815	42	Breast cancer anti-estrogen resistance protein 3	BCAR3
904	2	Y	8	90.15	0.594127	NLY(1)AGDY(0.406)Y(0.594)R	A0A0G2JNZ7;A0A0A0MSX3	651;651
1706	2	Y	7	59.198	0.759642	NFAT(0.008)S(0.039)LY(0.76)S(0.193)MIK	P08758;D6RBL5;D6RBE9	297;237;197	Annexin A5;Annexin	ANXA5
2324	3	Y	10	62.861	0.974401	ADELS(0.004)EKQVY(0.974)DAHT(0.022)K	Q03135-2	11	Caveolin-1	CAV1
2094	3	Y	9	56.569	1	LVRPPVQVY(1)GIEGR	P48047	35	ATP synthase subunit O, mitochondrial	ATP5O
807	3	Y	7	48.998	0.999544	ERDYPFY(1)ER	A0A087WWP4;Q96T37-4;Q96T37-2;Q96T37-3;Q96T37	292;292;336;336;336	Putative RNA-binding protein 15	RBM15
3039	3	Y	10	84.159	0.999911	CTTDENKVPY(1)FNAPVYLENK	Q9NY12-2;Q9NY12	97;97	H/ACA ribonucleoprotein complex subunit 1	GAR1
1479	2	Y	5	57.434	0.989231	AKEIY(0.989)MT(0.01)FLSSK	O43665-2;O43665;O43665-3	80;86;94	Regulator of G-protein signaling 10	RGS10
1688	2	Y	1	74.611	0.999535	Y(1)AMVYGYNAAYNR	P08493;P08493-2	82;107	Matrix Gla protein	MGP
2685	3	Y	9	55.128	0.833917	GNNNVMS(0.078)NY(0.834)EAY(0.07)KPS(0.009)T(0.009)GAMGDR	Q86XP3;Q86XP3-2;A0A0A0MSJ0	682;563;563	ATP-dependent RNA helicase DDX42	DDX42
2771	4	Y	6	70.615	0.999997	KKQDLY(1)MWLSNSPHGPSAK	Q8TDN6	127	Ribosome biogenesis protein BRX1 homolog	BRIX1
2889	2	Y	6	69.979	0.775204	AQS(0.003)PS(0.217)Y(0.775)VIS(0.003)T(0.001)GVSPSR	Q99569;A0A0D9SF60;Q99569-2	224;224;224	Plakophilin-4	PKP4
1804	4	Y	9	45.916	0.909401	MTTTS(0.001)AAAY(0.909)GT(0.068)HLS(0.021)PHVPHR	P16144-4;P16144-2;P16144;P16144-3	1399;1399;1469;1399	Integrin beta-4	ITGB4
2761	3	Y	2	67.11	0.93933	NY(0.939)GGVY(0.061)VGLPSEAVNMVSSQTK	Q8TAD7	38	Overexpressed in colon carcinoma 1 protein	OCC1
1356	2	Y	1	66.056	1	Y(1)NLPLDIQNR	J3KQU4;I3L4I4;O75674-2;O75674;I3L3T4;I3NI44;O75674-3	109;102;109;109;74;32;32	TOM1-like protein 1	TOM1L1
483	3	S	7	41.513	0.531355	MREDY(0.469)DS(0.531)VEQDGDEPGPQR	Q9Y5S9-2;Q9Y5S9	55;56	RNA-binding protein 8A	RBM8A
1287	3	Y	2	51.436	1	FY(1)EEVHDLER	F8W0J6;F5H4R6;P55209-2;P55209;F8VV59;B7Z9C2;F8W543;P55209-3;Q99733;Q99733-2	96;96;96;96;55;55;33;55;85;85	Nucleosome assembly protein 1-like 1;Nucleosome assembly protein 1-like 4	NAP1L1;NAP1L4
2621	3	Y	25	112.85	0.991509	YGHPGYPALVTYSYGGAVPS(0.002)Y(0.007)CPAY(0.992)GR	Q63HR2-5;Q63HR2-6;Q63HR2;Q63HR2-4	678;802;802;812	Tensin-like C1 domain-containing phosphatase	TENC1
167	3	S	6	102.21	0.946661	GS(0.053)HQIS(0.947)LDNPDY(1)QQDFFPK	P00533;E9PFD7	1166;1121	Epidermal growth factor receptor	EGFR
2197	2	Y	9	127.27	0.646859	DQLLLGPT(0.338)Y(0.647)AT(0.015)PK	P55084-2;P55084;B5MD38;F5GZQ3	335;357;234;342	Trifunctional enzyme subunit beta, mitochondrial;3-ketoacyl-CoA thiolase	HADHB
2369	2	Y	1	84.479	0.5	Y(0.5)Y(0.5)ACEALYNIVK	Q08AM6;H3BUU8	111;111	Protein VAC14 homolog	VAC14
85	4	S	23	71.604	0.88893	HPGAHQGNLASGLHSNAIAS(0.004)PGS(0.889)PS(0.107)LGR	E9PF55;Q9HBL0;E9PGF5;A0A087WWW7;H0Y4U1	1284;1297;1276;927;408	Tensin-1	TNS1
1583	2	Y	6	81.632	0.99965	LYSNAY(1)LNDLAGCIK	P00352;Q5SYQ9	119;119	Retinal dehydrogenase 1	ALDH1A1
1567	3	Y	4	49.076	0.998599	ENPY(0.999)ANAGKNPDEVS(0.001)YAGDNFVR	O95391	297	Pre-mRNA-splicing factor SLU7	SLU7
1734	2	Y	1	46.249	0.999342	Y(0.999)PDAVAT(0.001)WLNPDPSQK	P10451-4;P10451-5;P10451-2;P10451	36;36;36;36	Osteopontin	SPP1
1422	4	Y	15	99.319	0.983628	INEWLGIKNET(0.016)EDQY(0.984)ALMEDEDDLPHHEER	O00459	605	Phosphatidylinositol 3-kinase regulatory subunit beta	PIK3R2
2564	2	Y	10	105.99	0.978258	SCSSGPAGPY(0.978)LLS(0.022)K	Q494U1-3;Q494U1-2;Q494U1	483;518;570	Pleckstrin homology domain-containing family N member 1	PLEKHN1
604	2	T	1	78.324	0.683146	T(0.683)RDQY(0.317)LMWLTQK	P27986-5;P27986-3;P27986-2;P27986;P27986-4	213;276;306;576;576	Phosphatidylinositol 3-kinase regulatory subunit alpha	PIK3R1
2287	2	Y	10	92.611	1	EFTPPVQAAY(1)QK	P68871	131	Hemoglobin subunit beta;LVV-hemorphin-7;Spinorphin	HBB
1535	2	Y	6	66.267	0.999906	RGDVIY(1)ILSK	O75563	325	Src kinase-associated phosphoprotein 2	SKAP2
2303	2	Y	5	40.727	0.999605	GYFEY(1)IEENK	Q00839-2;Q00839	241;260	Heterogeneous nuclear ribonucleoprotein U	HNRNPU
2280	3	Y	7	143.57	1	LPLQDVY(1)KIGGIGTVPVGR	P68104;A0A087WVQ9;P68104-2;Q5VTE0;Q05639	254;233;233;254;254	Elongation factor 1-alpha 1;Putative elongation factor 1-alpha-like 3;Elongation factor 1-alpha 2	EEF1A1;EEF1A1P5;EEF1A2
2130	3	Y	7	47.774	0.95479	TGLY(0.001)NY(0.044)Y(0.955)DDEKEK	P50454;E9PPV6;E9PKH2	246;246;29	Serpin H1	SERPINH1
990	3	Y	7	63.691	0.777936	NT(0.222)CEHIY(0.778)EFPQLSEDVIR	A6NIH7	205	Protein unc-119 homolog B	UNC119B
1799	3	Y	8	45.614	0.915865	Y(0.001)VS(0.013)LIT(0.015)S(0.053)Y(0.916)QPFS(0.001)LEK	P15260	311	Interferon gamma receptor 1	IFNGR1
1570	4	Y	13	90.907	0.958782	EGHPVY(0.041)PQLRPGY(0.959)IPIPVLHEGAENR	O95817	93	BAG family molecular chaperone regulator 3	BAG3
2542	3	Y	12	47.499	0.927118	VNFCPLPS(0.073)EQCY(0.927)QAPGGPEDR	Q15654	55	Thyroid receptor-interacting protein 6	TRIP6
1737	3	Y	7	86.539	0.999985	CEFQDAY(1)VLLSEKK	P10809	243	60 kDa heat shock protein, mitochondrial	HSPD1
2797	3	Y	7	47.155	0.936	T(0.004)T(0.004)S(0.015)S(0.034)AIY(0.936)MNLAS(0.007)HIQPGTVNR	Q8WXI9	317	Transcriptional repressor p66-beta	GATAD2B
1808	3	Y	11	91.655	0.99873	SPEEGAET(0.001)PVY(0.999)LALLPPDAEGPHGQFVSEK	P16152	253	Carbonyl reductase [NADPH] 1	CBR1
1039	3	Y	8	64.104	0.99225	IVGS(0.008)KPLY(0.992)VALAQR	B1ANR0;Q13310-2;Q13310;Q13310-3	364;364;364;364	Polyadenylate-binding protein 4	PABPC4
997	3	Y	11	72.315	0.999694	NNCPFSADENY(1)RPLAK	A6NNN6;E7ETA6;Q15154-2;Q15154	966;965;965;965	Pericentriolar material 1 protein	PCM1
2408	3	Y	13	57.525	0.966327	LVQAS(0.034)EELLREHY(0.966)AELR	Q13232	69	Nucleoside diphosphate kinase 3	NME3
274	3	S	5	74.649	0.570536	QPHY(0.429)S(0.571)AFGSVGEWLR	P54760	907	Ephrin type-B receptor 4	EPHB4
1708	2	Y	7	94.465	0.999996	PPYTVVY(1)FPVR	P09211;A8MX94	8;8	Glutathione S-transferase P	GSTP1
987	2	Y	1	82.279	1	Y(1)MACCLLYR	A6NHL2-2;A6NHL2;P68363;P68363-2;P68366-2;P68366;Q71U36;Q71U36-2;Q9BQE3;F5H5D3	279;319;312;196;297;312;312;277;312;382	Tubulin alpha chain-like 3;Tubulin alpha-1B chain;Tubulin alpha-4A chain;Tubulin alpha-1A chain;Tubulin alpha-1C chain	TUBAL3;TUBA1B;TUBA4A;TUBA1A;TUBA1C
2137	3	Y	4	93.776	0.992453	EFIY(0.992)Y(0.008)ADVKEPESFPFVILGNK	P51151;Q9NP90	107;107	Ras-related protein Rab-9A;Ras-related protein Rab-9B	RAB9A;RAB9B
1701	2	Y	4	119.53	0.999576	IAGY(1)VTHLMK	P0CW22;P08708;H0YN88;A0A075B716	53;53;53;53	40S ribosomal protein S17-like;40S ribosomal protein S17	RPS17L;RPS17
1106	2	Y	3	82.287	0.999458	DIY(0.999)ETDYYR	C9J5X1;P06213-2;P06213	1160;1173;1185	Tyrosine-protein kinase receptor;Insulin receptor;Insulin receptor subunit alpha;Insulin receptor subunit beta	IGF1R;INSR
2035	3	Y	3	102.73	0.999542	YLY(1)PNIDKDHAFGK	P42224;P42224-2;J3KPM9	668;668;670	Signal transducer and activator of transcription 1-alpha/beta;Signal transducer and activator of transcription	STAT1
1807	2	Y	8	52.071	0.842855	EGWPS(0.019)S(0.069)AY(0.843)GVT(0.069)K	P16152	194	Carbonyl reductase [NADPH] 1	CBR1
2478	3	Y	15	98.543	0.664891	GEVVRDFEIIDNHDY(0.665)S(0.183)Y(0.151)T(0.002)VK	Q14315;Q14315-2	926;926	Filamin-C	FLNC
2768	3	Y	1	61.477	0.672346	Y(0.672)S(0.143)T(0.143)LHT(0.032)QS(0.009)AEPPPPPEPAR	Q8TCZ2-6;Q8TCZ2-3;Q8TCZ2-2;Q8TCZ2;Q8TCZ2-5	170;171;194;243;253	CD99 antigen-like protein 2	CD99L2
1826	3	Y	20	113.31	0.935139	LVQAAQMLQSDPY(0.001)S(0.003)VPARDY(0.935)LIDGS(0.06)R	P18206-2;P18206;P18206-3	107;107;34	Vinculin	VCL
110	3	S	5	63.398	0.506999	DQPY(0.435)S(0.507)GAGDGS(0.058)GMGAVGGTPSDCR	H0YNK6;Q06418	784;829	Tyrosine-protein kinase receptor TYRO3	TYRO3
2415	3	Y	20	52.898	0.999537	NSSYVHGGLDSNGKPADAVY(1)GQK	Q13283;E5RJU8;Q13283-2	56;56;56	Ras GTPase-activating protein-binding protein 1	G3BP1
1218	3	Y	4	91.961	0.998658	HVAY(0.999)GGY(0.001)STPEDR	E9PF55;Q9HBL0;E9PGF5;A0A087WWW7;H0Y4U1	1310;1323;1302;953;434	Tensin-1	TNS1
2663	3	Y	14	84.508	0.963829	GKYPDPSEDADS(0.007)S(0.029)Y(0.964)VR	Q7Z698-2;Q7Z698	248;251	Sprouty-related, EVH1 domain-containing protein 2	SPRED2
2504	2	Y	10	48.568	1	MPEKEPPPPY(1)LPA	Q15012	230	Lysosomal-associated transmembrane protein 4A	LAPTM4A
831	2	Y	1	89.231	0.499999	Y(0.5)Y(0.5)EGYYAAGPGYGGR	A0A087WZF1;Q93052;C9JUT4	274;296;296	Lipoma-preferred partner	LPP
832	2	Y	2	89.231	0.499999	Y(0.5)Y(0.5)EGYYAAGPGYGGR	A0A087WZF1;Q93052;C9JUT4	275;297;297	Lipoma-preferred partner	LPP
1973	3	Y	18	60.764	0.912256	CLTTDEYDGHS(0.005)T(0.018)Y(0.012)PS(0.052)HQY(0.912)Q	P30043;M0R192	205;162	Flavin reductase (NADPH)	BLVRB
1845	2	Y	1	60.398	1	Y(1)QQPFEDFR	P19174;P19174-2	1253;1254	1-phosphatidylinositol 4,5-bisphosphate phosphodiesterase gamma-1	PLCG1
2309	4	Y	14	43.208	0.992025	TQILAAS(0.002)Y(0.006)ELHKFY(0.992)HDAK	Q01082;A0A087WUZ3;Q01082-2;Q01082-3	1811;1813;1811;1798	Spectrin beta chain, non-erythrocytic 1	SPTBN1
261	4	S	21	83.871	0.634289	LGDLNYLIYVFPDRPKDEVY(0.366)S(0.634)K	P51692	680	Signal transducer and activator of transcription 5B	STAT5B
2805	3	Y	16	63.681	0.999954	NRPPFGQGYTQPGPGY(1)R	Q92734-2;Q92734	395;399	Protein TFG	TFG
600	2	T	10	88.596	0.963351	YALYDAT(0.007)Y(0.029)ET(0.963)K	P23528;G3V1A4;E9PK25;Q9Y281-3;Q9Y281	91;74;129;74;91	Cofilin-1;Cofilin-2	CFL1;CFL2
2857	3	Y	6	101.05	0.793933	KNPDDY(0.794)T(0.206)PVNIDGAHAQR	Q96JH7	663	Deubiquitinating protein VCIP135	VCPIP1
1139	3	Y	4	49.188	0.943097	RHPY(0.943)FY(0.057)APELLFFAK	CON__P02768-1;P02768;A0A0C4DGB6;B7WNR0;D6RHD5	172;172;172;57;22	Serum albumin	ALB
3126	2	Y	1	124.42	0.981996	Y(0.982)S(0.018)EVVLDSEPK	Q9Y3P8;A0A087WXW3	148;176	Signaling threshold-regulating transmembrane adapter 1	SIT1
2379	4	Y	5	89.721	0.947698	HS(0.002)S(0.008)VY(0.948)PT(0.042)QEELEAVQNMVSHTER	Q12906;Q12906-7;Q12906-5;Q12906-4;Q12906-2;Q12906-6;Q12906-3;K7ENK6	22;22;22;22;22;22;22;22	Interleukin enhancer-binding factor 3	ILF3
2926	2	Y	12	59.709	0.999978	EGYVPQEEVPVY(1)ENK	Q9BRP8-2;Q9BRP8	44;45	Partner of Y14 and mago	WIBG
236	2	S	4	62.055	0.629483	GQES(0.629)EY(0.368)GNIT(0.002)YPPAMK	P29350-2;P29350;P29350-3;P29350-4	495;534;536;534	Tyrosine-protein phosphatase non-receptor type 6	PTPN6
2458	2	Y	9	95.57	0.780445	DGSLASNPY(0.78)S(0.198)GDLT(0.021)K	Q14157-4;Q14157-1;F8W726;Q14157-3;Q14157;Q14157-5	851;858;869;858;858;858	Ubiquitin-associated protein 2-like	UBAP2L
1	3	S	4	76.073	0.675368	ARPS(0.675)EY(0.325)DLLWVPGR	A0A087WYL6;A0A087X1S9;Q8TEW8-6;Q8TEW8-3;Q8TEW8-2;Q8TEW8;A0A087WZG6;Q8TEW8-5	911;918;985;985;992;1054;879;953	Partitioning defective 3 homolog B	PARD3B
2831	3	Y	11	84.297	1	CGLIKPCPANY(1)FAFK	Q96BQ1	65	Protein FAM3D	FAM3D
279	3	S	2	88.565	0.551019	GS(0.551)Y(0.449)GDLGGPIITTQVTIPK	P61978;P61978-2;P61978-3	379;379;355	Heterogeneous nuclear ribonucleoprotein K	HNRNPK
27	4	S	7	58.812	0.552575	RPVS(0.15)PY(0.447)S(0.553)GY(0.848)NGQLLT(0.001)S(0.001)VYQPTEMALMHK	A0A0C4DFY5;Q9NQ84;Q9NQ84-2;J9JIE0	404;359;371;44	G-protein coupled receptor family C group 5 member C	GPRC5C
476	3	S	11	67.217	0.534045	LGPGGLDDRY(0.465)S(0.534)LVS(0.001)EQLEPAAT(0.021)S(0.341)T(0.341)Y(0.297)R	Q9Y446;Q9Y446-2	196;211	Plakophilin-3	PKP3
2822	3	Y	4	67.902	0.999999	RNHY(1)LDLAGIENYTSR	Q969F2-2;Q969F2	247;247	Protein naked cuticle homolog 2	NKD2
2835	3	Y	2	75.773	0.999995	VY(1)FQSPPGAAGEGPGGADDEGPVRR	Q96C90	29	Protein phosphatase 1 regulatory subunit 14B	PPP1R14B
823	3	Y	3	44.341	0.670889	KGY(0.671)VS(0.205)LEDY(0.059)T(0.065)AFLIDKESENIK	A0A087WZE4	2333
2244	3	Y	3	61.649	0.99253	Y(0.006)QY(0.993)GGLNS(0.001)GRPVTPPR	P62140	306	Serine/threonine-protein phosphatase PP1-beta catalytic subunit	PPP1CB
58	3	S	3	82.877	1	APS(1)RQDVY(1)GPQPQVR	C9JZR2	252		CTNND1
1122	3	Y	8	82.877	1	APS(1)RQDVY(1)GPQPQVR	C9JZR2	257		CTNND1
3032	2	Y	14	75.548	1	SVDGDQGLGMEGPY(1)EVLK	Q9NWQ8	163	Phosphoprotein associated with glycosphingolipid-enriched microdomains 1	PAG1
540	2	T	12	94.09	0.634754	TGFSTSPES(0.074)PY(0.291)T(0.635)HWK	E9PKG1;H7C2I1;Q99873-3;Q99873-2;Q99873-4;Q99873;A0A087X1W2	264;310;282;286;292;300;224	Protein arginine N-methyltransferase 1	PRMT1
1877	2	Y	4	81.92	0.998839	WTEY(0.999)GLT(0.001)FTEK	P21796	67	Voltage-dependent anion-selective channel protein 1	VDAC1
1962	2	Y	14	64.52	0.999889	DSNIPGS(0.185)DY(0.815)INANY(1)IK	P29350-2;P29350;P29350-3;P29350-4	267;306;308;306	Tyrosine-protein phosphatase non-receptor type 6	PTPN6
1033	4	Y	12	65.887	0.593161	ADS(0.002)EY(0.811)T(0.21)DKLQHY(0.593)T(0.166)S(0.166)GHMT(0.05)PGMK	B1AKC9;P29323-2;P29323-3;P29323	579;584;585;584	Ephrin type-B receptor 2	EPHB2
1516	2	Y	12	64.104	0.5	DHVVEGEPY(0.5)AGY(0.5)DR	O75063	141	Glycosaminoglycan xylosylkinase	FAM20B
1465	3	Y	9	124.42	0.999955	HRLDLGEDY(1)PSGK	O43143	13	Putative pre-mRNA-splicing factor ATP-dependent RNA helicase DHX15	DHX15
3037	2	Y	5	52.576	0.957377	EAHNY(0.957)S(0.042)ALPFY(0.001)FR	Q9NX94;Q9NX94-2	90;111	WW domain binding protein 1-like	WBP1L
1713	3	Y	4	42.317	0.951703	T(0.048)LVY(0.952)GGIFLYPANKK	P09467	259	Fructose-1,6-bisphosphatase 1	FBP1
281	4	S	8	60.419	0.990573	HNGT(0.01)GGKS(0.991)IY(0.999)GEKFEDENFILK	P62937;P62937-2;F8WE65;C9J5S7	77;17;77;77	Peptidyl-prolyl cis-trans isomerase A;Peptidyl-prolyl cis-trans isomerase A, N-terminally processed;Peptidyl-prolyl cis-trans isomerase	PPIA
1763	2	Y	3	81.904	1	GAY(1)CLSVSDFDNAK	P12931;P12931-2	187;193	Proto-oncogene tyrosine-protein kinase Src	SRC
833	2	Y	5	96.464	0.872908	YYEGY(0.873)Y(0.126)AAGPGY(0.001)GGR	A0A087WZF1;Q93052;C9JUT4	278;300;300	Lipoma-preferred partner	LPP
1934	4	Y	20	46.953	0.999967	CESAPGCGVWQRPVIDNPNY(1)KGK	P27824;P27824-2;P27824-3	379;414;271	Calnexin	CANX
1386	3	Y	4	93.371	1	HIDY(1)FNNQIIVDLVEQQHK	K7EIG7;O94832;J3QRN6	347;435;435	Unconventional myosin-Id	MYO1D
2700	3	Y	3	91.993	0.9928	KEY(0.993)NS(0.007)IGVSGFEIR	Q8IW52	769	SLIT and NTRK-like protein 4	SLITRK4
1016	2	Y	9	70.197	0.926556	INSDDS(0.013)NLY(0.927)LT(0.057)AS(0.003)K	A8MYQ9;Q9BZG1-4;Q9BZG1-2;Q9BZG1	248;225;239;247	Ras-related protein Rab-34	RAB34
2992	3	Y	13	80.026	0.925609	KPSLFHQST(0.001)S(0.012)S(0.041)PY(0.926)VS(0.02)K	Q9HCH5-15;Q9HCH5-14;Q9HCH5-6;Q9HCH5;Q9HCH5-13	258;352;400;400;401	Synaptotagmin-like protein 2	SYTL2
2261	2	Y	6	73.951	0.97171	ISGLIY(0.972)EET(0.028)R	P62805	52	Histone H4	HIST1H4A
1736	3	Y	4	45.764	0.991958	WKAY(0.992)DAT(0.008)HLVK	P10768;X6RA14	202;173	S-formylglutathione hydrolase	ESD
3096	3	Y	4	68.972	0.997845	AKEY(0.998)LS(0.002)DALLDKK	Q9ULH0-5;Q9ULH0-2;Q9ULH0-4;Q9ULH0	344;1473;1553;1572	Kinase D-interacting substrate of 220 kDa	KIDINS220
1155	3	Y	3	61.963	0.95055	S(0.049)AY(0.951)EAGIQALKPPDAPGPDEAPK	D3DTX6;Q96SB3	23;23	Neurabin-2	PPP1R9B
2246	2	Y	9	46.069	0.938041	LYDLDNDGY(0.938)IT(0.062)R	P62166-2;P62166	97;115	Neuronal calcium sensor 1	NCS1
3129	2	Y	11	109.83	0.999378	HQEALIGQS(0.001)FY(0.999)GK	Q9Y3R5-2;Q9Y3R5	1295;1295	Protein dopey-2	DOPEY2
2819	2	Y	7	64.454	0.857589	MVSIS(0.059)NY(0.858)PLS(0.082)AALTCAK	Q92979	222	Ribosomal RNA small subunit methyltransferase NEP1	EMG1
387	3	S	4	57.476	0.559458	KEY(0.44)S(0.559)QNLTSEPTLLQHR	Q8TE67-2;Q8TE67;Q8TE67-3;A0A087X104	17;17;17;17	Epidermal growth factor receptor kinase substrate 8-like protein 3	EPS8L3
2593	3	Y	9	55.011	0.987516	HKAPGS(0.012)ADY(0.988)GFAPAAGR	Q5T0Z8	1142	Uncharacterized protein C6orf132	C6orf132
1293	3	Y	19	50.202	0.99326	QITNFQLSIENLDQS(0.006)LAHY(0.993)GRPK	F5H5P4;Q96D37;P15498;A0A0A0MR07;P15498-2	344;345;400;400;368	Proto-oncogene vav	VAV1
2110	3	Y	9	71.148	0.996528	YGEDS(0.003)GLMY(0.997)DLKDQGGELLSLR	P49590-2;P49590	91;116	Probable histidine--tRNA ligase, mitochondrial	HARS2
2827	3	Y	7	95.197	0.991853	FLDTS(0.001)HY(0.992)S(0.006)TAGSSSVR	Q96A65;Q96A65-2	247;247	Exocyst complex component 4	EXOC4
2037	3	Y	4	67.385	0.585598	KQPY(0.586)Y(0.41)Y(0.004)PPFDK	P42338	503	Phosphatidylinositol 4,5-bisphosphate 3-kinase catalytic subunit beta isoform	PIK3CB
3125	2	Y	8	81.632	0.994038	AS(0.006)FPDQAY(0.994)ANSQPAAS	Q9Y3P8;A0A087WXW3	188;216	Signaling threshold-regulating transmembrane adapter 1	SIT1
1801	3	Y	3	101.38	0.99993	SPY(1)QEFTDHLVK	P15880;E9PQD7	266;208	40S ribosomal protein S2	RPS2
451	3	S	19	66.925	0.999991	MKDCEY(1)QQISPGAAPLPAS(1)PGAR	Q9NUE0	19	Palmitoyltransferase ZDHHC18	ZDHHC18
2545	3	Y	5	65.423	0.947888	VDRPY(0.948)DS(0.052)LPTSQTCFFQLR	Q15751	4802	Probable E3 ubiquitin-protein ligase HERC1	HERC1
3034	3	Y	12	95.197	0.70779	LDSYVNADHDLY(0.708)CNT(0.292)R	Q9NWZ8	179	Gem-associated protein 8	GEMIN8
427	3	S	9	44.543	0.951703	NKKIT(0.048)FEDS(0.952)EIR	Q99680	419	Probable G-protein coupled receptor 22	GPR22
161	2	S	10	78.078	0.549187	HSFGPLDY(0.451)ES(0.549)LQQELALK	O94925-3;B8ZZC5;B8ZZA8	560;65;131	Glutaminase kidney isoform, mitochondrial	GLS
1110	3	Y	1	64.121	0.860889	Y(0.861)S(0.139)HEVLSEENFK	C9J6P4;Q7Z2W4;Q7Z2W4-2;Q7Z2W4-3	108;108;108;108	Zinc finger CCCH-type antiviral protein 1	ZC3HAV1
873	4	Y	5	47.806	0.688374	LS(0.071)QEY(0.688)ES(0.241)IDPGQQFTWEHSNLEVNKPK	G8JL96;A0A0A0MR60;Q13332-7;Q13332-5;Q13332-6;Q13332-3;Q13332-4;Q13332-2;Q13332	950;954;950;979;1359;1377;1388;1388;1397	Receptor-type tyrosine-protein phosphatase S	PTPRS
125	3	S	3	54.167	0.920841	KLS(0.921)PT(0.098)EPKNY(0.274)GS(0.306)Y(0.274)S(0.096)T(0.031)QASAAAATAELLK	O14828;O14828-2	76;50	Secretory carrier-associated membrane protein 3	SCAMP3
232	3	S	9	48.907	0.468056	QSPEDVY(0.406)FS(0.468)KS(0.126)EQLKPLK	P29317	577	Ephrin type-A receptor 2	EPHA2
233	3	S	11	47.499	0.866436	QSPEDVY(0.594)FS(0.54)KS(0.866)EQLKPLK	P29317	579	Ephrin type-A receptor 2	EPHA2
1749	3	Y	2	46.89	1	IY(1)GADDIELLPEAQHK	P11586;F5H2F4	834;890	C-1-tetrahydrofolate synthase, cytoplasmic;Methylenetetrahydrofolate dehydrogenase;Methenyltetrahydrofolate cyclohydrolase;Formyltetrahydrofolate synthetase;C-1-tetrahydrofolate synthase, cytoplasmic, N-terminally processed	MTHFD1
574	3	T	5	57.802	0.519867	LTT(0.009)PT(0.52)Y(0.457)GDLNHLVS(0.013)AT(0.002)MSGVTTCLR	P04350;Q5JP53;P07437;Q5ST81;P68371;Q13885;Q9BVA1	221;203;221;149;221;221;221	Tubulin beta-4A chain;Tubulin beta chain;Tubulin beta-4B chain;Tubulin beta-2A chain;Tubulin beta-2B chain	TUBB4A;TUBB;TUBB4B;TUBB2A;TUBB2B
2482	2	Y	2	107.21	0.977093	T(0.023)Y(0.977)AVSYVPK	Q14315;Q14315-2	336;336	Filamin-C	FLNC
1213	3	Y	6	87.429	0.962878	REDGGY(0.963)T(0.037)FTATPEDFPK	E9PF19;Q96E41;Q9Y4P3	138;174;174	Transducin beta-like protein 2	TBL2
769	3	Y	1	67.76	1	Y(1)RDPGVLPWGALEEEEEDGGR	A0A0G2JMP8;A0A0G2JMM6;A0A087WVI4;A0A0G2JPL6;A0A0G2JP95;A0A087WT65;Q7Z404-1;Q7Z404	45;45;45;51;51;51;45;51	Transmembrane channel-like protein 4	TMC4
45	2	S	1	98.281	0.999131	S(0.999)LYAS(0.001)SPGGVY(0.92)AT(0.08)R	B0YJC4	51		VIM
3086	2	Y	2	101.38	1	DY(1)LVSLQHQR	Q9UKE5-8;Q9UKE5-5;Q9UKE5-7;Q9UKE5-3;Q9UKE5-6;Q9UKE5-2;Q9UKE5-4;Q9UKE5	470;470;499;499;470;470;499;499	TRAF2 and NCK-interacting protein kinase	TNIK
533	2	T	8	49.298	0.54302	GIT(0.001)HIGY(0.455)T(0.543)DLPS(0.002)R	E9PCX7;Q13423	243;374	NAD(P) transhydrogenase, mitochondrial	NNT
1237	3	Y	21	129.32	1	STLEENAYEDIVGDLPKENPY(1)EDVDLK	E9PJC3;P78524-2;P78524;B4DDL8	111;81;501;14	Suppression of tumorigenicity 5 protein	ST5
1453	2	Y	5	60.788	0.998529	IFS(0.001)AY(0.999)IK	O15143	172	Actin-related protein 2/3 complex subunit 1B	ARPC1B
2647	3	Y	10	42.716	0.533207	LSS(0.001)AT(0.003)ANALY(0.533)S(0.198)S(0.198)NLRDDT(0.066)K	Q6ZRV2	1032	Protein FAM83H	FAM83H
1495	3	Y	9	82.865	0.982031	PCMEENELY(0.982)S(0.014)S(0.004)AVTVGPHK	O60496	139	Docking protein 2	DOK2
965	2	Y	5	72.891	0.96585	TTPS(0.034)Y(0.966)VAFTDTER	P0DMV9;P0DMV8;A0A0G2JIW1;P0DMV8-2;P11142;E9PKE3;P11142-2;E9PNE6;P54652	41;41;42;41;41;41;41;41;42	Heat shock cognate 71 kDa protein;Heat shock-related 70 kDa protein 2	HSPA8;HSPA2
555	3	T	7	60.062	0.534442	NLAMEAT(0.534)Y(0.456)INHNFS(0.01)QQCLR	O15371-2;O15371-3;O15371	268;302;317	Eukaryotic translation initiation factor 3 subunit D	EIF3D
35	4	S	22	64.547	0.607698	AGTFQAFEQFGQQLLAHGHY(0.392)AS(0.608)PEIK	A0A0D9SF54;Q13813-3;A0A0D9SGF6;Q13813;Q13813-2	1393;1393;1413;1413;1413	Spectrin alpha chain, non-erythrocytic 1	SPTAN1
1869	3	Y	14	95.197	0.827575	THEAEIVEGENHT(0.172)Y(0.828)CIR	Q60FE5;P21333-2;P21333;Q5HY54	2171;2190;2198;2158	Filamin-A	FLNA
1169	4	Y	7	43.306	0.973842	AIIEKEY(0.974)QPHVIVS(0.02)T(0.003)T(0.003)GPNPFTTLTDR	E7EV99;E7ENY0;P35611-2;P35611-6;P35611;P35611-3;P35611-4	550;581;550;581;550;581;581	Alpha-adducin	ADD1
2928	2	Y	6	70.889	0.999909	SEPPVY(1)CNLVDLR	Q9BRR9-4;Q9BRR9-3	7;7
199	3	S	13	63.225	1	LIKDDEY(1)NPCQGS(1)KFPIK	P09769	418	Tyrosine-protein kinase Fgr	FGR
1461	2	Y	1	159.99	0.999999	Y(1)LSLLDAVDNSK	O15393-2	26
2681	3	Y	6	49.343	0.999106	S(0.001)GDLPY(0.999)DGRLLEEAVR	S4R3V8;Q86X29-3;Q86X29-4;Q86X29;Q86X29-6;Q86X29-5;Q86X29-2	538;566;567;586;430;518;528	Lipolysis-stimulated lipoprotein receptor	LSR
2516	3	Y	13	63.46	0.936042	AYSDPSTGEPAT(0.064)Y(0.936)GELQQR	Q15149-7;Q15149-8;Q15149-9;Q15149-5;Q15149-4;Q15149-6;Q15149-3;Q15149-2;Q15149	3160;3170;3178;3192;3192;3196;3215;3219;3329	Plectin	PLEC
2196	2	Y	1	45.433	1	Y(1)LHENLPIPQR	P54886-2;P54886	780;782	Delta-1-pyrroline-5-carboxylate synthase;Glutamate 5-kinase;Gamma-glutamyl phosphate reductase	ALDH18A1
1202	2	Y	6	60.019	0.999883	AMYPDY(1)FAK	E7EWZ0;E9PF49;Q9Y6M9;E9PH64	118;118;118;107	NADH dehydrogenase [ubiquinone] 1 beta subcomplex subunit 9	NDUFB9
913	3	Y	8	109.79	0.999865	GPAPVLEY(1)DYYGAYGSR	A0A0A0MT55;Q9UL12-2;Q9UL12	242;354;522	Sarcosine dehydrogenase, mitochondrial	SARDH
968	3	Y	14	69.979	1	RS(0.589)S(0.411)PAADVQEENLY(1)AAVK	A0A0G2JPE4;A0A0G2JLT7;A0A0G2JLR8;F8W6G6;A0A0G2JNB8;A0A0G2JN67;A0A0G2JPW8;A0A0G2JNB3;A0A0G2JMP4;A0A0G2JM77;A0A0G2JM50;D3YTC4;F8WCY4;A0A0G2JPR9;A0A0G2JMG1;A0A0G2JQ25;A0A0G2JPW1;A0A0G2JM46;A0A0G2JQ21;A0A0G2JMM1;A0A0G2JMZ3;O75022;O75022-2;O75022-3	514;514;514;526;531;531;514;514;514;514;514;514;531;531;531;514;514;514;531;531;531;514;531;514	Leukocyte immunoglobulin-like receptor subfamily B member 3	LILRB3;LILRA6
568	3	T	10	47.774	0.658312	YAIAVNDLGT(0.658)EY(0.342)VHR	O94925;O94925-3	302;302	Glutaminase kidney isoform, mitochondrial	GLS
270	2	S	9	110.97	0.690063	APGAIGPY(0.31)S(0.69)QAVLVDR	P52758	22	Ribonuclease UK114	HRSP12
2605	2	Y	9	91.961	1	SLQEAEKLY(1)AK	Q5VW32-2;Q5VW32;F5GXQ0	249;281;281	BRO1 domain-containing protein BROX	BROX
3033	3	Y	8	62.055	0.781625	AQESVGIY(0.782)EVT(0.218)HQFVK	Q9NWV4	151	UPF0587 protein C1orf123	C1orf123
2442	3	Y	9	76.358	1	FVFHQEQVY(1)CPDCAK	Q13642-1;Q13642-5;Q13642-4	272;288;301	Four and a half LIM domains protein 1	FHL1
28	2	S	3	68.481	1	VPS(1)EGAY(1)DIILPR	A0A0C4DFY5;Q9NQ84;Q9NQ84-2;J9JIE0	428;383;395;68	G-protein coupled receptor family C group 5 member C	GPRC5C
2031	3	Y	12	61.409	0.787328	FHDLLSQLDDQY(0.787)S(0.213)R	P42224;P42224-2;J3KPM9;D2KFR9	68;68;70;68	Signal transducer and activator of transcription 1-alpha/beta;Signal transducer and activator of transcription	STAT1
2528	5	Y	7	45.205	0.887788	QAT(0.004)Y(0.01)GY(0.098)Y(0.888)LGNPAEFHDSSDHHTFKK	Q15293;Q15293-2	148;97	Reticulocalbin-1	RCN1
2953	3	Y	8	48.907	0.99464	HEVT(0.005)ICNY(0.995)EAS(0.001)ANPADHR	Q9GZP4-2;Q9GZP4;X6R8S9	188;189;76	PITH domain-containing protein 1	PITHD1
2938	2	Y	8	89.624	0.796509	ATFFAVT(0.203)Y(0.797)QIPNTQK	Q9BY89	1032	Uncharacterized protein KIAA1671	KIAA1671
2964	2	Y	2	58.592	0.87108	S(0.126)Y(0.871)DY(0.003)HQNWGR	Q9H2U1-3;Q9H2U1-2;Q9H2U1	3;3;3	ATP-dependent RNA helicase DHX36	DHX36
2417	3	Y	6	48.568	0.948205	VTVS(0.01)PY(0.948)T(0.041)EIHLK	Q13287	238	N-myc-interactor	NMI
2484	3	Y	10	47.548	0.875385	AREEFRPT(0.07)IY(0.875)S(0.054)NVIK	Q14344	89	Guanine nucleotide-binding protein subunit alpha-13	GNA13
958	3	Y	8	43.794	0.917018	QEQIDNQY(0.917)HS(0.083)LLELGEK	A0A0D9SF54;Q13813-3	1053;1053	Spectrin alpha chain, non-erythrocytic 1	SPTAN1
61	4	S	3	62.052	0.999988	LRS(1)Y(1)EDMIGEEVPSDQYYWAPLAQHER	C9JZR2	320		CTNND1
1129	4	Y	4	62.052	0.999988	LRS(1)Y(1)EDMIGEEVPSDQYYWAPLAQHER	C9JZR2	321		CTNND1
1487	3	Y	6	80.69	0.999999	KQFQLY(1)EEPDTK	O43823	311	A-kinase anchor protein 8	AKAP8
2015	3	Y	11	79.614	0.945932	QAVTNPNNT(0.011)FY(0.946)AT(0.043)KR	P38646	118	Stress-70 protein, mitochondrial	HSPA9
2431	3	Y	12	53.625	0.917479	VSHDPFAQQRPY(0.917)ENFQNT(0.083)EGK	Q13546-2;Q13546	380;426	Receptor-interacting serine/threonine-protein kinase 1	RIPK1
2642	3	Y	7	77.899	0.774428	RPHLDAY(0.774)S(0.216)S(0.009)FGQPSDCQPR	Q6UXM1-2;Q6UXM1	993;1053	Leucine-rich repeats and immunoglobulin-like domains protein 3	LRIG3
2371	3	Y	8	51.643	0.998517	GPNVKGEY(0.999)DVT(0.001)MPK	Q09666	836	Neuroblast differentiation-associated protein AHNAK	AHNAK
1357	2	Y	1	104.24	0.884156	Y(0.884)S(0.116)LTELNMAGCNK	I3VM54;Q9Y2K7-4;Q9Y2K7-5;Q9Y2K7-2;Q9Y2K7	1077;552;655;788;1094	Lysine-specific demethylase 2A	KDM2A
1663	3	Y	10	51.566	0.998724	RGFFICDQPY(0.999)EPVS(0.001)PYSCK	P07814	684	Bifunctional glutamate/proline--tRNA ligase;Glutamate--tRNA ligase;Proline--tRNA ligase	EPRS
410	3	S	10	80.813	0.541201	EVT(0.001)T(0.001)VLQADS(0.541)AEY(0.457)AQPLVGGIVGTLHQR	Q96PD2;Q96PD2-2	618;632	Discoidin, CUB and LCCL domain-containing protein 2	DCBLD2
57	3	S	17	44.238	0.50484	VKPQDPQGQEAT(0.005)DS(0.045)EY(0.446)S(0.505)EIK	C9JT30;Q9NYZ4-2;Q9NYZ4	362;378;471	Sialic acid-binding Ig-like lectin 8	SIGLEC8
2980	4	Y	20	88.071	0.786544	LQHIQAPLSWELVRPHIY(0.213)GY(0.787)AVK	Q9H8H3	241	Methyltransferase-like protein 7A	METTL7A
3138	3	Y	19	57.484	0.908037	SNTSPEELGPLANQLT(0.021)S(0.071)DY(0.908)GR	Q9Y490	1893	Talin-1	TLN1
91	3	S	3	55.662	0.960092	S(0.025)Y(0.009)S(0.96)PY(0.503)DY(0.503)QPCLAGPNQDFHSK	E9PF55;Q9HBL0;E9PGF5;A0A087WWW7	794;794;794;445	Tensin-1	TNS1
3073	2	Y	5	99.5	0.999995	DGWLY(1)GEHDVSK	Q9UHR4	380	Brain-specific angiogenesis inhibitor 1-associated protein 2-like protein 1	BAIAP2L1
3087	3	Y	14	47.472	0.945962	VSTHSQEMDS(0.001)GT(0.003)EY(0.946)GMGS(0.031)S(0.013)T(0.007)K	Q9UKE5-8;Q9UKE5-5;Q9UKE5-7;Q9UKE5-3;Q9UKE5-6;Q9UKE5-2;Q9UKE5-4;Q9UKE5	871;879;900;908;926;934;955;963	TRAF2 and NCK-interacting protein kinase	TNIK
1002	3	Y	16	128.29	0.628016	NSQEAEVSCPFIDNT(0.131)Y(0.628)S(0.225)CS(0.017)GK	A6PVK0;Q9BYM8-3;Q9BYM8	160;288;330	RanBP-type and C3HC4-type zinc finger-containing protein 1	RBCK1
322	3	S	12	45.28	0.625704	LQDEANY(0.002)HLY(0.373)GS(0.626)R	Q13546-2;Q13546	343;389	Receptor-interacting serine/threonine-protein kinase 1	RIPK1
2475	3	Y	4	62.055	0.999786	EVGY(1)LEFTGPPQKPPR	Q14289-2;Q14289	807;849	Protein-tyrosine kinase 2-beta	PTK2B
2859	3	Y	16	51.495	0.981999	LHEVECS(0.005)VFY(0.013)RDECIY(0.982)QK	Q96KN1	93	Protein FAM84B	FAM84B
3036	2	Y	4	78.516	0.96901	NIT(0.031)Y(0.969)EELR	Q9NX40;D6RBN5	199;172	OCIA domain-containing protein 1	OCIAD1
2968	2	Y	13	87.429	0.945716	ALDVDSGPLENVY(0.946)ES(0.054)IR	Q9H400-2;Q9H400	159;254	Lck-interacting transmembrane adapter 1	LIME1
2910	3	Y	15	91.276	0.591627	KSLTETELTKPNY(0.408)LY(0.592)LLPTEK	Q99650	839	Oncostatin-M-specific receptor subunit beta	OSMR
2389	2	Y	3	103.55	0.999133	NIY(0.999)Y(0.001)LCAPNR	Q12931-2;Q12931;I3L0K7	445;498;289	Heat shock protein 75 kDa, mitochondrial	TRAP1
2660	2	Y	5	47.844	0.740201	AEFNY(0.74)S(0.26)VGFK	Q7Z5R6;Q7Z5R6-2	45;45	Amyloid beta A4 precursor protein-binding family B member 1-interacting protein	APBB1IP
1066	3	Y	8	112.91	0.980431	S(0.004)VVGT(0.016)PAY(0.98)LAPEVLLNQGYNR	B4DTS2;Q9BZL6-2;Q9BZL6	717;560;717	Serine/threonine-protein kinase D;Serine/threonine-protein kinase D2	PRKD2
84	2	S	3	78.326	1	AGS(1)LPNY(0.977)AT(0.023)INGK	E9PF55;Q9HBL0;E9PGF5;A0A087WWW7;H0Y4U1	1387;1400;1379;1030;511	Tensin-1	TNS1
185	4	S	6	56.569	0.548501	HIAEDS(0.549)DRKY(0.451)EEVAR	P07951-2;Q5TCU3;CON__Q3SX28;Q5TCU8;P07951;P07951-3	158;158;158;158;158;122	Tropomyosin beta chain	TPM2
2332	3	Y	6	41.996	0.993375	IDY(0.007)GEY(0.993)MDKNNVR	Q04837	119	Single-stranded DNA-binding protein, mitochondrial	SSBP1
2737	3	Y	4	54.259	1	GLAY(1)PARPAQLR	Q8NC56	122	LEM domain-containing protein 2	LEMD2
2973	2	Y	4	63.216	0.999806	SYDY(1)EAWAK	Q9H6T3-2;Q9H6T3	90;90	RNA polymerase II-associated protein 3	RPAP3
837	2	Y	10	53.3	0.99994	IDFYFDENPY(1)FENK	A0A0C4DFV9;A0A087X027;Q01105-3;Q01105-4;Q01105-2;Q01105;P0DME0	122;146;121;124;133;146;156	Protein SET;Protein SETSIP	SET;SETSIP
766	3	Y	12	41.695	0.763808	SPHDEDPQAVT(0.236)Y(0.764)AEVK	A8MVE2;A0A0G2JQ46;A0A0B4J1W1;A0A0G2JQ44;A0A087WSX8;A0A0G2JNM2;A0A0G2JQ15;Q8NHL6;Q8NHL6-2	546;546;562;563;563;579;580;562;563	Leukocyte immunoglobulin-like receptor subfamily B member 1	PODNL1;LILRB1
456	3	S	3	64.298	0.549292	DKS(0.549)KY(0.45)DEIFYNLAPADGK	Q9NZN4;Q9NZN4-2	451;315	EH domain-containing protein 2	EHD2
2174	3	Y	12	41.513	0.618863	GVNT(0.001)GAVGS(0.201)Y(0.179)IY(0.619)DRDPEGK	P52943;P52943-2	198;272	Cysteine-rich protein 2	CRIP2
2524	3	Y	7	58.172	1	VIDRELY(1)QQLQR	Q15149-7;Q15149-8;Q15149-9;Q15149-5;Q15149-4;Q15149-6;Q15149-3;Q15149-2;Q15149	2965;2975;2983;2997;2997;3001;3020;3024;3134	Plectin	PLEC
1311	2	Y	9	71.614	1	VAAILQGVY(1)K	F8W1I9;Q6JQN1-3;Q6JQN1-2;Q6JQN1;Q6JQN1-5	566;168;566;566;597	Acyl-CoA dehydrogenase family member 10	ACAD10
537	2	T	9	47.058	0.597848	IADPEHDHT(0.598)GFLT(0.44)EY(0.942)VAT(0.02)R	E9PJF0;E9PQW4;P27361-3;P27361;B3KR49;P27361-2	198;198;198;198;84;198	Mitogen-activated protein kinase;Mitogen-activated protein kinase 3	MAPK3
2026	3	Y	4	43.476	0.899453	LT(0.025)LY(0.899)DIAHT(0.075)PGVAADLSHIETK	P40926;P40926-2	56;56	Malate dehydrogenase, mitochondrial	MDH2
1988	2	Y	3	75.316	1	LAY(1)INPDLALEEK	P31948;P31948-2;P31948-3	354;401;330	Stress-induced-phosphoprotein 1	STIP1
188	4	S	17	74.364	0.589037	ELISNASDALDKIRY(0.368)ES(0.589)LT(0.039)DPS(0.004)K	P08238;Q58FF7	58;58	Heat shock protein HSP 90-beta;Putative heat shock protein HSP 90-beta-3	HSP90AB1;HSP90AB3P
39	3	S	2	69.979	0.589321	RS(0.589)S(0.411)PAADVQEENLY(1)AAVK	A0A0G2JPE4;A0A0G2JLT7;A0A0G2JLR8;F8W6G6;A0A0G2JNB8;A0A0G2JN67;A0A0G2JPW8;A0A0G2JNB3;A0A0G2JMP4;A0A0G2JM77;A0A0G2JM50;D3YTC4;F8WCY4;A0A0G2JPR9;A0A0G2JMG1;A0A0G2JQ25;A0A0G2JPW1;A0A0G2JM46;A0A0G2JQ21;A0A0G2JMM1;A0A0G2JMZ3;O75022;O75022-2;O75022-3	502;502;502;514;519;519;502;502;502;502;502;502;519;519;519;502;502;502;519;519;519;502;519;502	Leukocyte immunoglobulin-like receptor subfamily B member 3	LILRB3;LILRA6
2760	3	Y	7	60.062	0.872018	MDT(0.002)ES(0.05)T(0.05)Y(0.872)S(0.011)GY(0.012)S(0.001)Y(0.001)YSSHSK	Q8TAA9-2;Q8TAA9	7;7	Vang-like protein 1	VANGL1
1809	3	Y	12	82.609	0.950808	GGSPHSPAWNGY(0.951)T(0.049)PLHIAAK	P16157-2;P16157-11;P16157-9;P16157-6;P16157-7;P16157-4;P16157-13;P16157-10;P16157-15;P16157-8;P16157-5;P16157-16;P16157-3;P16157;P16157-21;P16157-12;P16157-14	603;603;603;603;603;603;603;603;603;603;603;603;603;603;636;603;603	Ankyrin-1	ANK1
1426	2	Y	3	87.568	0.999959	SLY(1)PSLEDLK	O00560-2;O00560;G5EA09;B4DHN5;E9PBU7;O00560-3	4;4;25;4;4;4	Syntenin-1	SDCBP
975	3	Y	12	57.484	0.757896	AAASEAPQDVT(0.238)Y(0.758)AQLHS(0.002)LT(0.002)LR	A0A0G2JNY7;O75023-2;O75023;O75023-3	454;455;554;555	Leukocyte immunoglobulin-like receptor subfamily B member 5	LILRB5
1816	3	Y	10	56.514	0.951374	QASEQNWANY(0.951)S(0.049)AEQNR	P17302	313	Gap junction alpha-1 protein	GJA1
286	3	S	16	49.537	0.628902	IVSS(0.001)S(0.001)DVGHDEY(0.113)S(0.128)T(0.128)QS(0.629)LVKK	Q01082;A0A087WUZ3;Q01082-2;Q01082-3	781;781;781;768	Spectrin beta chain, non-erythrocytic 1	SPTBN1
763	3	Y	9	42.317	0.928522	AATS(0.001)DLEHY(0.929)DKT(0.07)R	E9PKG6;Q2L696;V9HW75;A0A087WSV8;P80303-2;P80303	169;169;169;169;169;169	Nucleobindin-2;Nesfatin-1	DCAF5;Nucb2;HEL-S-109;NUCB2
252	4	S	13	58.373	0.510406	THAS(0.038)PADLCHY(0.447)HS(0.51)QES(0.004)DGLVCLLK	P43405;P43405-2	93;93	Tyrosine-protein kinase SYK	SYK
2208	3	Y	7	61.276	0.948589	VGQGY(0.051)VY(0.949)EAAQPEQDEY(1)DIPR	P56945-5;P56945-8;P56945;P56945-7;P56945-2;P56945-6;P56945-4;P56945-3	222;224;224;242;242;270;76;224	Breast cancer anti-estrogen resistance protein 1	BCAR1
1958	3	Y	2	93.371	0.999942	AY(1)GPYSVTNCGEHDTTEYK	P29350-2;P29350;P29350-3;P29350-4	335;374;376;374	Tyrosine-protein phosphatase non-receptor type 6	PTPN6
852	3	Y	9	51.726	1	FNECGHVLY(1)ADIK	A0A087X0X3;P52272-2;P52272	681;642;681	Heterogeneous nuclear ribonucleoprotein M	HNRNPM
2884	5	Y	18	64.726	0.780327	MPLSNGQMGQPLRPQANY(0.78)S(0.211)QIHHPPQAS(0.009)VAR	Q96RT1-6;Q96RT1-4;Q96RT1-9;Q96RT1-2;Q96RT1;Q96RT1-8;B4DIP2	1229;1229;1225;1229;1270;1277;468	Protein LAP2	ERBB2IP
208	4	S	3	40.41	0.570459	KPS(0.57)VPDS(0.287)AS(0.143)PADDS(0.016)FVDPGERLY(0.712)DLNMPAY(0.271)VK	P16333-2;P16333	21;85	Cytoplasmic protein NCK1	NCK1
943	2	Y	4	53.968	0.998259	LKLY(0.998)ALY(0.002)K	A0A0C4DGA2;O75521-2;O75521;F8WAW4;F8W6J1;F1LLU7	36;31;66;36;66;66	Enoyl-CoA delta isomerase 2, mitochondrial	ECI2
2437	4	Y	3	52.721	0.999419	IIY(0.999)EVDDPS(0.001)LPNDEGITALHNAVCAGHTEIVK	Q13625-2;Q13625;Q13625-3	824;947;953	Apoptosis-stimulating of p53 protein 2	TP53BP2
1253	3	Y	4	56.121	0.999987	NDLY(1)PNPKPEVLHMIYMR	E9PP32;E9PQC4;Q9BZD4	37;37;37	Kinetochore protein Nuf2	NUF2
3040	3	Y	6	77.597	0.999963	FYIDPY(1)KLLPLQR	Q9NY12-2;Q9NY12	149;149	H/ACA ribonucleoprotein complex subunit 1	GAR1
680	3	T	6	40.496	0.99275	LWVLET(0.993)KEVY(0.007)R	Q15061	197	WD repeat-containing protein 43	WDR43
1418	2	Y	2	68.224	1	MY(1)IDCWVK	O00458-2;O00458	314;364	Interferon-related developmental regulator 1	IFRD1
781	3	Y	13	89.506	0.996437	TTGFGMIYDS(0.004)LDY(0.996)AKK	E7ETK0;A0A087WUS0;P62847-2;P62847-3;P62847;P62847-4	81;81;81;81;81;81	40S ribosomal protein S24	RPS24
2093	2	Y	5	78.342	0.999994	LNLHY(1)AVVSK	P47897;P47897-2	491;480	Glutamine--tRNA ligase	QARS
131	2	S	3	49.448	0.98906	T(0.002)FS(0.989)PT(0.008)Y(0.001)GLLR	O15061;A0A075B7B1;O15061-2;H0YL34	429;429;429;143	Synemin	SYNM
1955	3	Y	1	58.564	0.995911	Y(0.996)KPMMIIT(0.004)EYMENGALDK	P29317	685	Ephrin type-A receptor 2	EPHA2
2902	2	Y	9	74.987	0.663229	STTNYVDFY(0.663)S(0.168)T(0.168)K	Q99569;A0A0D9SF60;Q99569-2	1172;1170;1129	Plakophilin-4	PKP4
1697	3	Y	16	53.565	0.995847	SVSPTTEMVSNES(0.004)VDY(0.996)R	P08581;P08581-2	1003;1021	Hepatocyte growth factor receptor	MET
1262	3	Y	4	49.537	0.934977	IS(0.004)CY(0.935)EAS(0.013)Y(0.048)QPLDPDKCDR	F2Z2I2;Q5W015;Q5VX20;Q16875-3;Q16875-2;Q16875;Q16875-4	194;194;194;174;194;194;208	6-phosphofructo-2-kinase/fructose-2,6-bisphosphatase 3;6-phosphofructo-2-kinase;Fructose-2,6-bisphosphatase	PFKFB3
1761	3	Y	8	56.043	1	HRPELIDY(1)GK	P12814-2;P12814-3;P12814;P12814-4;H9KV75	193;193;193;193;128	Alpha-actinin-1	ACTN1
701	3	T	4	47.548	0.537484	VDCT(0.537)QHY(0.462)ELCSGNQVR	Q8NBS9;Q86UY0;Q8NBS9-2	248;176;140	Thioredoxin domain-containing protein 5	TXNDC5
1350	3	Y	9	71.601	0.997093	LQIT(0.003)HENIY(0.997)LWDIHNPR	H3BQ19;Q8TEW6	165;165	Docking protein 4	DOK4
969	3	Y	16	47.155	0.726821	AVSPQS(0.001)T(0.003)KPMAES(0.029)IT(0.24)Y(0.727)AAVAR	A8MZ84;A0A0G2JNK8;A0A0G2JMI0;A0A0G2JNU6;D3YTC8;A0A0G2JQ50;A0A0G2JP18;A0A0G2JLV7;Q6GTX8-3;Q6GTX8-2;Q6GTX8	263;263;263;270;280;280;280;281;263;264;281	Leukocyte-associated immunoglobulin-like receptor 1	LAIR1
3118	2	Y	2	130.56	1	GY(1)AQQDTQEFLR	Q9Y2K6	227	Ubiquitin carboxyl-terminal hydrolase 20	USP20
1196	2	Y	3	84.365	0.999338	T(0.001)DY(0.999)IPLLDVDEK	E7EVA0;P27816-2;P27816-6;P27816;P27816-5;P27816-7	47;47;47;47;47;47	Microtubule-associated protein;Microtubule-associated protein 4	MAP4
1492	2	Y	6	49.934	0.985931	LQAGEY(0.986)VS(0.014)LGK	O60488-2;O60488;O95573	541;582;591	Long-chain-fatty-acid--CoA ligase 4;Long-chain-fatty-acid--CoA ligase 3	ACSL4;ACSL3
1020	3	Y	3	88.385	0.99972	ELY(1)ERPPHLYAVANAAYK	B0I1T2;B0I1T2-4;B0I1T2-3;F8WEW9;B0I1T2-2	72;72;72;72;72	Unconventional myosin-Ig;Minor histocompatibility antigen HA-2	MYO1G
2156	4	Y	16	48.773	0.672474	GHSPPTSSLVQPQS(0.232)QY(0.672)QLS(0.091)QMT(0.004)FHK	P52333-2;P52333;P52333-4	506;506;506	Tyrosine-protein kinase JAK3	JAK3
1346	3	Y	8	42.083	1	AIRDEAIY(1)HFR	H0YL22;Q9Y375	92;92	Complex I intermediate-associated protein 30, mitochondrial	NDUFAF1
175	3	S	1	60.621	0.535806	S(0.536)REY(0.463)QLNDS(0.002)AAY(0.79)Y(0.209)LNDLER	P04899;P04899-4;P04899-6;P04899-3;P04899-5;P04899-2	144;144;92;107;128;128	Guanine nucleotide-binding protein G(i) subunit alpha-2	GNAI2
425	4	S	13	40.513	0.648711	S(0.005)HPS(0.011)LS(0.011)T(0.024)T(0.051)NQQMS(0.649)PIIQS(0.106)GS(0.147)S(0.147)KPS(0.282)PIY(0.268)IS(0.123)S(0.057)Y(0.062)S(0.029)S(0.029)PAR	Q99569-2	1037	Plakophilin-4	PKP4
1611	2	Y	4	50.354	0.82597	EGY(0.123)Y(0.826)GY(0.048)T(0.003)GAFR	P02787	534	Serotransferrin	TF
1407	3	Y	6	129.72	0.748087	VIT(0.252)NQY(0.748)NNPAGLYSSENISNFNNALESK	O00151	144	PDZ and LIM domain protein 1	PDLIM1
1484	4	Y	8	99.5	1	HRPELIEY(1)DKLR	O43707	212	Alpha-actinin-4	ACTN4
1896	3	Y	9	77.776	0.998564	FAQHGTFEY(0.999)EY(0.001)SQR	P23246-2;P23246	488;488	Splicing factor, proline- and glutamine-rich	SFPQ
435	2	S	14	72.898	0.650648	TEVTPAAQVDVLY(0.349)S(0.651)R	Q9H400-2;Q9H400	106;201	Lck-interacting transmembrane adapter 1	LIME1
250	3	S	3	62.055	1	IKS(1)Y(1)S(1)FPKPGHR	P43405	295	Tyrosine-protein kinase SYK	SYK
251	3	S	5	62.055	1	IKS(1)Y(1)S(1)FPKPGHR	P43405	297	Tyrosine-protein kinase SYK	SYK
2695	4	Y	14	101.21	0.521674	GTGLVLDGDT(0.123)S(0.123)Y(0.108)T(0.123)Y(0.522)HLVCMGPEASGWGQDEPQTWPTDHR	Q8IVT2	31	Mitotic interactor and substrate of PLK1	MISP
1274	2	Y	3	45.433	0.993371	CY(0.007)Y(0.993)CNGPILDK	F5GZ78;P49023-2;P49023;P49023-3;P49023-4	417;385;419;433;252	Paxillin	PXN
805	3	Y	12	61.345	0.904547	VS(0.001)AGNGGS(0.001)S(0.004)LS(0.018)Y(0.905)T(0.07)NPAVAATSANL	A0A0C4DGW3;A0A087X2A4;A0A087WWM1;P15941-7;P15941-11;P15941-8;P15941-4;P15941-3;P15941;P15941-2;A6ZIE4;A6ZIE3;B1AVQ7;A0A087X0L2;A0A0A0MRB3;P15941-12;P15941-16;P15941-9;P15941-10;P15941-15;P15941-6	463;472;1250;243;252;261;1231;1240;1243;1252;177;201;217;227;229;147;154;156;191;212;218	Mucin-1;Mucin-1 subunit alpha;Mucin-1 subunit beta	MUC1
2969	3	Y	13	59.975	0.929418	VKIEPGVDPDDT(0.06)Y(0.929)NET(0.005)PY(0.006)EK	Q9H4A4;A6NKB8	409;370	Aminopeptidase B	RNPEP
1022	2	Y	3	59.198	0.99831	LLY(0.998)NS(0.001)TDPTLR	B0I1T2;B0I1T2-4	548;548	Unconventional myosin-Ig;Minor histocompatibility antigen HA-2	MYO1G
2651	3	Y	8	97.797	0.999984	DRPQSSIY(1)DPFAGMK	Q6ZUJ8-2;Q6ZUJ8;Q6ZUJ8-3	416;594;193	Phosphoinositide 3-kinase adapter protein 1	PIK3AP1
1928	3	Y	14	95.5	0.958994	LSIFDANESGFES(0.041)Y(0.959)EALPQHK	P26358-3;P26358;P26358-2	63;399;415	DNA (cytosine-5)-methyltransferase 1	DNMT1
2115	2	Y	3	46.797	0.977846	LIY(0.978)EDY(0.02)VS(0.002)ILSPK	P49795	143	Regulator of G-protein signaling 19	RGS19
1289	4	Y	6	43.592	0.999865	RPWHEY(1)EHNFQIMYK	J3KNB8;F5H538;Q9Y6R4-2;Q9Y6R4	1494;1544;1498;1548	Mitogen-activated protein kinase kinase kinase 4	MAP3K4
919	2	Y	1	64.42	0.999983	Y(1)LNTQFIK	A0A0A0MTN0;Q13617;Q13617-2;Q5T2B5	120;107;126;107	Cullin-2	CUL2
124	3	S	1	80.312	0.793133	S(0.793)REY(0.207)DQLYEEYTR	O00459;E9PFP1	457;457	Phosphatidylinositol 3-kinase regulatory subunit beta	PIK3R2
1740	2	Y	8	48.568	0.644951	NELES(0.039)Y(0.143)AY(0.645)S(0.173)LK	P11021	570	78 kDa glucose-regulated protein	HSPA5
1315	4	Y	3	73.435	0.765013	VHY(0.765)ARPS(0.235)HPPPDPPILEGAVGGNEAR	F8W9S7;Q14C86-3;Q14C86-4;Q14C86-5;Q14C86-2;Q14C86;Q14C86-6	826;847;826;821;847;847;874	GTPase-activating protein and VPS9 domain-containing protein 1	GAPVD1
1019	3	Y	2	61.87	0.995588	DY(0.996)LS(0.004)SATDNPTASSLFAQR	B0I1T2	839	Unconventional myosin-Ig;Minor histocompatibility antigen HA-2	MYO1G
875	2	Y	5	44.543	0.989373	QNQFY(0.989)DT(0.011)QVIK	A0A0A0MRA5;B7Z4B8;Q9BUJ2-4;Q9BUJ2-2;Q9BUJ2;Q9BUJ2-3	11;22;11;111;111;68	Heterogeneous nuclear ribonucleoprotein U-like protein 1	HNRNPUL1
2358	4	Y	4	151.56	0.999633	HTLY(1)AKPALQEQLRK	Q07283	890	Trichohyalin	TCHH
1534	2	Y	2	81.017	0.999999	IY(1)QFTAASPK	O75563	197	Src kinase-associated phosphoprotein 2	SKAP2
1529	2	Y	4	100.02	0.9979	PGT(0.002)Y(0.998)VIYVR	O75369-6;O75369-3;O75369-2;O75369-9;O75369;O75369-8;E7EN95;O75369-7;O75369-5;O75369-4	1684;1684;1684;1684;1684;1715;1515;1515;1684;1684	Filamin-B	FLNB
2070	3	Y	3	73.675	0.985932	CS(0.014)Y(0.986)VVTNGLGINVFKDPVADPNKR	P43490	403	Nicotinamide phosphoribosyltransferase	NAMPT
2007	3	Y	10	41.908	0.797787	GGQVFY(0.01)NS(0.071)EY(0.798)GELS(0.084)EPS(0.031)EEDHCS(0.005)PS(0.002)AR	P35916-3;P35916	804;1337	Vascular endothelial growth factor receptor 3	FLT4
106	4	S	22	47.506	0.525255	QLQQAVTGIS(0.001)NAAQAT(0.021)AS(0.162)DDAS(0.525)QHQGGGGGELAY(0.292)ALNNFDK	G3XAM7	268		CTNNA1
2155	3	Y	19	47.75	0.90919	SSGSPYGGGYGSGGGS(0.001)GGY(0.909)GS(0.09)R	P51991-2;P51991	351;373	Heterogeneous nuclear ribonucleoprotein A3	HNRNPA3
1330	4	Y	8	51.827	0.923836	T(0.076)DLHNEGY(0.924)ILELDCCSSLDHPTDQK	G3XAJ6;Q14699	86;122	Raftlin	RFTN1
1785	4	Y	3	56.172	0.912358	KGY(0.912)EVIY(0.086)LT(0.001)EPVDEYCIQALPEFDGKR	P14625	563	Endoplasmin	HSP90B1
1555	2	Y	6	92.039	1	TFGENY(1)VQELLEK	O94903	69	Proline synthase co-transcribed bacterial homolog protein	PROSC
2715	4	Y	10	96.312	0.997644	NLLHADS(0.002)NGY(0.998)T(0.001)NLPDVVQPSHSPTENSK	Q8N4C8-4;Q8N4C8;Q8N4C8-5;Q8N4C8-2;Q8N4C8-3	886;906;849;869;877	Misshapen-like kinase 1	MINK1
772	3	Y	3	40.682	0.698624	S(0.251)DY(0.699)S(0.035)T(0.015)GGPPPGPPPPAGGGGGAGGAGGGPPPGPPGAGDR	A0A087WTP3;Q92945	4;4	Far upstream element-binding protein 2	KHSRP
1131	3	Y	16	62.193	0.728345	SYEDMIGEEVPS(0.067)DQY(0.205)Y(0.728)WAPLAQHER	C9JZR2	335		CTNND1
2056	3	Y	6	65.374	0.969818	DNNGS(0.03)Y(0.97)ALCLLHEGK	P43405;P43405-2	203;203	Tyrosine-protein kinase SYK	SYK
3065	3	Y	10	57.39	0.889031	KNVS(0.005)INT(0.013)VT(0.093)Y(0.889)EWAPPVQNQALAR	Q9UGI8-2;Q9UGI8	102;111	Testin	TES
1088	3	Y	11	92.792	0.999657	ALSTANENDGY(1)VDMSSFNAFESK	B7ZM68;Q6ZNL6	579;820	FYVE, RhoGEF and PH domain-containing protein 5	FGD5
1005	2	Y	3	55.261	0.999371	VEY(0.999)VSSLSSSVR	A7KAX9-2;A7KAX9	1208;1557	Rho GTPase-activating protein 32	ARHGAP32
2782	3	Y	6	64.705	0.93922	T(0.061)ALLNY(0.939)ENLPSLPPVWEAR	Q8WU20	349	Fibroblast growth factor receptor substrate 2	FRS2
1175	2	Y	1	93.345	0.999938	Y(1)ATLSLFNTYK	E7EPN9;Q9Y520-3;Q9Y520-6;Q9Y520-4;Q9Y520-5;Q9Y520;Q9Y520-7	17;17;17;17;17;17;17	Protein PRRC2C	PRRC2C
1912	2	Y	2	42.599	1	HY(1)LFDVQR	Q5QNZ2;P24539	104;165	ATP synthase F(0) complex subunit B1, mitochondrial	ATP5F1
2105	3	Y	14	60.062	0.772052	DLEKPFLLPVEAVY(0.772)S(0.228)VPGR	P49411	266	Elongation factor Tu, mitochondrial	TUFM
1474	2	Y	2	73.499	1	GY(1)ADLISSGR	O43520	1217	Phospholipid-transporting ATPase IC	ATP8B1
416	2	S	5	47.548	0.533528	AQS(0.991)PS(0.534)Y(0.46)VIS(0.012)T(0.004)GVSPSR	Q99569;A0A0D9SF60;Q99569-2	223;223;223	Plakophilin-4	PKP4
1348	3	Y	4	44.998	0.499933	IPPY(0.5)HY(0.5)IHVLDQNSNVSR	H3BPZ2;H3BUP3;H3BQE7	13;13;13		MVP
1349	3	Y	6	44.998	0.499933	IPPY(0.5)HY(0.5)IHVLDQNSNVSR	H3BPZ2;H3BUP3;H3BQE7	15;15;15		MVP
1462	2	Y	2	79.652	0.85105	S(0.145)Y(0.851)T(0.003)PGVGGDPAQLAQR	O15400-2;O15400	3;3	Syntaxin-7	STX7
2507	3	Y	3	66.137	0.998594	RVY(0.999)ELHGS(0.001)SPAVSSEECTPSR	Q15058	1626	Kinesin-like protein KIF14	KIF14
2579	2	Y	2	50.127	0.833583	T(0.166)Y(0.834)AYLFK	Q5HYI5;Q8WUD1;E9PE37	3;3;3	Ras-related protein Rab-2B	DKFZp313C1541;RAB2B
2903	4	Y	23	61.03	0.710045	TSLGSGFGSPSVTDPRPLNPS(0.007)AY(0.71)S(0.195)S(0.062)T(0.02)T(0.007)LPAAR	Q99569;A0A0D9SF60;Q99569-2	261;261;261	Plakophilin-4	PKP4
248	2	S	4	62.055	0.545373	LIAS(0.545)Y(0.455)CNVGDIEGASK	P42704;B8ZZ38;A0A0C4DG06	206;206;206	Leucine-rich PPR motif-containing protein, mitochondrial	LRPPRC
851	3	Y	3	76.728	0.999989	HAY(1)GLGEHYNSVTR	A0A087X0W9;Q8N6M0-2;Q8N6M0	302;171;272	OTU domain-containing protein 6B	OTUD6B
3156	2	Y	6	72.2	0.804533	AFEQQY(0.805)S(0.195)PIPR	Q9Y5S8-3;Q9Y5S8;A6NGA6	373;373;336	NADPH oxidase 1	NOX1
2742	4	Y	18	53.481	0.855514	VGNYETDT(0.001)NS(0.004)S(0.01)VDQEKFY(0.856)AELS(0.13)DLKR	Q8NDI1-3;Q8NDI1-2;Q8NDI1	550;550;585	EH domain-binding protein 1	EHBP1
1341	3	Y	12	95.197	1	MPRPENCPEELY(1)NIMMR	H0Y3C5;J3KPD6;P08631-3;P08631-2;P08631-4;P08631	486;487;465;466;486;487	Tyrosine-protein kinase HCK	HCK
1558	2	Y	6	57.59	0.88342	NFAIGY(0.883)Y(0.117)LK	O94925;O94925-3	393;393	Glutaminase kidney isoform, mitochondrial	GLS
1503	3	Y	18	79.467	0.971313	VASMPLISSTCDMVS(0.003)AAY(0.971)AS(0.013)T(0.013)K	O60664-4;O60664-3;O60664	46;46;46	Perilipin-3	PLIN3
2048	2	Y	11	77.185	0.836683	IQVPAPFDLS(0.163)Y(0.837)K	P42685;P42685-2	221;79	Tyrosine-protein kinase FRK	FRK
3014	3	Y	4	47.037	0.703351	T(0.148)KEY(0.703)T(0.148)ACELMNIYK	Q9NSD9;Q9NSD9-2	192;93	Phenylalanine--tRNA ligase beta subunit	FARSB
262	3	S	5	44.252	0.574544	KIY(0.425)GS(0.575)QPNFNMQYIPR	P51813	226	Cytoplasmic tyrosine-protein kinase BMX	BMX
1448	4	Y	18	89.011	0.644195	HIVIDGSNVAMVHGLQHY(0.644)FS(0.178)S(0.178)R	O15037	456	Protein KHNYN	KHNYN
1746	2	Y	3	76.943	1	DFY(1)ELEPEK	P11216	473	Glycogen phosphorylase, brain form	PYGB
2767	3	Y	9	68.536	0.996028	SEFRDES(0.004)QY(0.996)FR	Q8TCU6-3;Q8TCU6	592;592	Phosphatidylinositol 3,4,5-trisphosphate-dependent Rac exchanger 1 protein	PREX1
747	3	T	8	61.265	0.932667	LSDS(0.106)Y(0.876)S(0.085)NT(0.933)LPVRK	Q9UQB8-3;Q9UQB8-5;Q9UQB8-4;Q9UQB8-6;Q9UQB8-2;Q9UQB8;I3L4C2;B4DWA1	340;340;340;340;340;340;373;203	Brain-specific angiogenesis inhibitor 1-associated protein 2	BAIAP2;CCDC43
2982	3	Y	12	67.827	0.980613	LPELAPT(0.019)APLPY(0.981)PAPEASGPPAVAPR	Q9H9H4	191	Vacuolar protein sorting-associated protein 37B	VPS37B
2778	2	Y	10	64.104	0.99824	AVDPTS(0.002)GQLY(0.998)GLAR	Q8TEM1	1268	Nuclear pore membrane glycoprotein 210	NUP210
3147	3	Y	12	60.029	0.694145	S(0.076)S(0.076)S(0.076)S(0.076)NLGADDGY(0.694)MPMT(0.002)PGAALAGSGSGSCR	Q9Y4H2	653	Insulin receptor substrate 2	IRS2
489	3	T	4	56.817	0.539535	DKPT(0.54)Y(0.46)DEIFY(0.001)TLSPVNGK	A0A024R571;Q9H4M9	461;447	EH domain-containing protein 1	EHD1
2927	3	Y	18	40.622	0.499935	VKEGYVPQEEVPVY(0.5)ENKY(0.5)VK	Q9BRP8-2;Q9BRP8	48;49	Partner of Y14 and mago	WIBG
1741	3	Y	12	48.616	0.712418	GPAVGIDLGT(0.054)T(0.18)Y(0.712)S(0.054)CVGVFQHGK	P11142;E9PKE3;P11142-2;E9PNE6	15;15;15;15	Heat shock cognate 71 kDa protein	HSPA8
2962	3	Y	5	62.658	0.999924	QALDY(1)VELSPLTQASPQR	Q9H2D6-5;Q9H2D6-7;Q9H2D6-3;Q9H2D6-2;Q9H2D6;Q9H2D6-6	173;232;1773;1847;1945;232	TRIO and F-actin-binding protein	TRIOBP
2885	3	Y	6	129.22	0.999718	SATLLY(1)DQPLQVFTGSSSSSDLISGTK	Q96RT1-6;Q96RT1-4;Q96RT1-9;Q96RT1-2;Q96RT1;Q96RT1-8;Q96RT1-7;Q96RT1-5;Q96RT1-3	920;920;916;920;920;920;920;920;920	Protein LAP2	ERBB2IP
2080	3	Y	5	45.436	0.688687	VPNAY(0.689)DKT(0.311)ALALEVGELVK	P46108	251	Adapter molecule crk	CRK
1127	3	Y	9	50.493	0.999957	NGNGGPGPY(1)VGQAGTATLPR	C9JZR2	193		CTNND1
2940	3	Y	19	42.813	0.663129	KTAAGVMPSAPAIPGT(0.047)NMY(0.663)NT(0.29)ER	Q9BYE9	1214	Cadherin-related family member 2	CDHR2
1505	3	Y	5	78.95	0.999551	SGLAY(1)CPNDYHQLFSPR	O60711;O60711-2;B7Z5P7	198;203;178	Leupaxin	LPXN
1856	2	Y	4	54.898	0.991073	GAVY(0.991)S(0.009)FDPVGSYQR	P20618	150	Proteasome subunit beta type-1	PSMB1
2252	3	Y	6	59.198	0.997983	GHQQLY(0.998)WS(0.002)HPR	P62273;P62273-2	7;7	40S ribosomal protein S29	RPS29
532	2	T	13	120.92	0.651715	SQEQLAAELAEY(0.348)T(0.652)AK	E7EQR4;P15311	425;425	Ezrin	EZR
1510	3	Y	4	48.981	0.94737	KES(0.008)Y(0.947)S(0.044)VY(0.001)VYK	U3KQK0;Q99880;Q99879;Q99877;Q93079;Q5QNW6;P62807;P58876;P57053;O60814;Q5QNW6-2	38;38;38;38;38;38;38;38;38;38;38	Histone H2B;Histone H2B type 1-L;Histone H2B type 1-M;Histone H2B type 1-N;Histone H2B type 1-H;Histone H2B type 2-F;Histone H2B type 1-C/E/F/G/I;Histone H2B type 1-D;Histone H2B type F-S;Histone H2B type 1-K	HIST1H2BN;HIST1H2BL;HIST1H2BM;HIST1H2BH;HIST2H2BF;HIST1H2BC;HIST1H2BD;H2BFS;HIST1H2BK
2204	3	Y	12	58.693	0.982917	GLLPSQYGQEVY(0.983)DT(0.017)PPMAVK	P56945-5;P56945-8;P56945;P56945-7;P56945-2;P56945-6;P56945-4;P56945-3	265;267;267;285;285;313;119;267	Breast cancer anti-estrogen resistance protein 1	BCAR1
1205	4	Y	2	117.62	1	DY(1)ALHWLVLGTHTSDEQNHLVVAR	E9PC52;Q16576;Q16576-2	60;60;104	Histone-binding protein RBBP7	RBBP7
2421	2	Y	3	89.301	0.999976	NVY(1)ATTVGTPYK	Q13439-3;Q13439-4;Q13439;Q13439-5	2141;2148;2148;2163	Golgin subfamily A member 4	GOLGA4
2242	2	Y	2	83.948	0.999993	IY(1)GFYDECK	P62136;P62136-2;P62136-3;F8VYE8;F8W0W8;P36873;P36873-2;F8VR82;P62140	134;145;90;134;143;134;134;134;133	Serine/threonine-protein phosphatase PP1-alpha catalytic subunit;Serine/threonine-protein phosphatase;Serine/threonine-protein phosphatase PP1-gamma catalytic subunit;Serine/threonine-protein phosphatase PP1-beta catalytic subunit	PPP1CA;PPP1CC;PPP1CB
3085	3	Y	6	96.379	0.990275	KPES(0.01)PY(0.99)GNLCDAPDSPRPVK	Q9UKA4	424	A-kinase anchor protein 11	AKAP11
2711	3	Y	12	47.037	0.995921	AHFDY(0.001)DPS(0.003)DDPY(0.996)VPCR	Q8N3R9-2;Q8N3R9	329;363	MAGUK p55 subfamily member 5	MPP5
1367	4	Y	1	68.657	0.971925	Y(0.972)LPS(0.004)T(0.004)PRPGREEVEY(0.015)Y(0.005)QSEAEGLLECHK	J3KSM2;Q96A59;Q96A59-2	163;163;163	MARVEL domain-containing protein 3	MARVELD3
2003	3	Y	4	43.03	0.99384	VIQY(0.994)LAY(0.006)VASSHK	P35579;P35579-2;Q5BKV1	190;54;190	Myosin-9	MYH9
861	2	Y	5	43.442	1	GDNIY(1)EWR	A0A087X283;B7Z306;R4GND1;P51965-2;P51965-3;P51965;Q96LR5;Q969T4	10;44;91;44;60;77;85;91	Ubiquitin-conjugating enzyme E2 E1;Ubiquitin-conjugating enzyme E2 E2;Ubiquitin-conjugating enzyme E2 E3	UBE2E1;UBE2E3;UBE2E2
1198	3	Y	1	73.435	1	Y(1)APLHLVPLIER	E7EVJ5;Q96F07-2;Q96F07;H7C229;E7EW33;Q7L576;Q7L576-3;Q7L576-2	1027;1053;1078;917;857;1054;248;623	Cytoplasmic FMR1-interacting protein 2;Cytoplasmic FMR1-interacting protein 1	CYFIP2;CYFIP1
848	2	Y	6	95.417	0.669353	YESS(0.003)S(0.164)Y(0.669)T(0.164)DQFSR	A0A087X0K9;G5E9E7;Q07157-2;G3V1L9;Q07157	974;990;986;1066;1066	Tight junction protein ZO-1	TJP1
2060	4	Y	2	40.625	0.965616	EY(0.966)VKQT(0.034)WNLQGQALEQAIISQKPQLEK	P43405;P43405-2	131;131	Tyrosine-protein kinase SYK	SYK
2441	3	Y	11	58.246	0.931786	AIVAGDQNVEY(0.932)KGT(0.068)VWHK	Q13642-1;Q13642-5;Q13642-4;Q13642;Q5JXI2;Q13642-3	117;133;146;117;133;117	Four and a half LIM domains protein 1	FHL1
3001	3	Y	8	45.28	0.940736	FERPMDY(0.059)Y(0.941)EDLK	Q9NQS3	511	Nectin-3	PVRL3
2791	2	Y	8	51.726	0.750909	YNVS(0.002)T(0.009)T(0.034)PY(0.751)LQS(0.204)VK	Q8WWK9-6;Q8WWK9-5;Q8WWK9	550;598;599	Cytoskeleton-associated protein 2	CKAP2
1898	2	Y	1	60.398	1	Y(1)KLLGGLAVR	P23396;P23396-2;E9PL09;F2Z2S8	107;123;95;107	40S ribosomal protein S3	RPS3
1640	3	Y	1	59.539	0.75887	Y(0.759)GKDAT(0.241)NVGDEGGFAPNILENK	P06733;P06733-2	200;107	Alpha-enolase	ENO1
1249	3	Y	15	63.398	0.724452	HAASYSS(0.001)DS(0.002)ENQGS(0.201)Y(0.724)S(0.071)GVIPPPPGR	E9PMG1;Q96D71-2;Q96D71-4;Q96D71-3;Q96D71;F2Z3L2	126;126;126;126;126;126	RalBP1-associated Eps domain-containing protein 1	REPS1
2976	4	Y	20	62.032	0.700317	EDGKEDISDPMDPNPCS(0.006)AT(0.055)Y(0.7)S(0.231)NLGQS(0.008)R	Q9H792	1107	Pseudopodium-enriched atypical kinase 1	PEAK1
2097	3	Y	9	56.404	0.999994	VYKEFCDFY(1)AK	P48059-3;A0A0A6YYD2;P0CW19-2;P0CW20;P0CW19	58;58;58;58;58	LIM and senescent cell antigen-like-containing domain protein 1;LIM and senescent cell antigen-like-containing domain protein 3;LIM and senescent cell antigen-like-containing domain protein 3-like	LIMS1;LIMS3;LIMS3L
1523	3	Y	8	64.21	0.983748	LADKNKIY(0.984)ES(0.016)IEEAK	O75116;E9PF63;Q14DU5	722;479;37	Rho-associated protein kinase 2	ROCK2
1208	3	Y	7	59.728	0.986478	AT(0.013)ENDIY(0.986)NFFSPLNPVR	E9PCY7;G8JLB6;P31943;P52597	306;306;306;306	Heterogeneous nuclear ribonucleoprotein H;Heterogeneous nuclear ribonucleoprotein H, N-terminally processed;Heterogeneous nuclear ribonucleoprotein F;Heterogeneous nuclear ribonucleoprotein F, N-terminally processed	HNRNPH1;HNRNPF
2989	3	Y	4	53.565	0.995545	FDPY(0.996)EHEALFHT(0.004)PVEGK	Q9HAV7	173	GrpE protein homolog 1, mitochondrial	GRPEL1
2955	3	Y	13	58.693	0.943148	FSKPPEDDDANS(0.057)Y(0.943)ENVLICK	Q9GZY6	136	Linker for activation of T-cells family member 2	LAT2
2599	2	Y	12	50.897	0.989355	IFGAGLAS(0.011)GANY(0.989)K	Q5U651;A0A087WVG2	161;161	Ras-interacting protein 1	RASIP1
2892	3	Y	2	83.54	0.999965	LY(1)LQS(0.004)PHS(0.552)Y(0.443)EDPY(0.001)FDDR	Q99569;A0A0D9SF60;Q99569-2	1132;1130;1089	Plakophilin-4	PKP4
114	2	S	7	63.091	0.573948	WPTVDAS(0.574)Y(0.364)Y(0.062)GGR	J3KPY9;P58335-2;P58335-4;P58335;Q9H6X2-5;Q9H6X2	302;276;379;379;381;381	Anthrax toxin receptor 2;Anthrax toxin receptor 1	ANTXR2;ANTXR1
2676	3	Y	2	119.38	1	LY(1)EEDDLDRLEQMEDSEGTVR	Q86W92-2;Q86W92-3;Q86W92-4;Q86W92	945;798;920;951	Liprin-beta-1	PPFIBP1
2039	3	Y	8	58.98	0.803552	DKY(0.196)GNEGY(0.804)IPSNYVTGK	P42680	228	Tyrosine-protein kinase Tec	TEC
2804	3	Y	9	66.387	0.997201	NRPPFGQGY(0.997)T(0.003)QPGPGYR	Q92734-2;Q92734	388;392	Protein TFG	TFG
2869	2	Y	11	65.179	0.998607	AQPSAS(0.001)LGVGY(0.999)R	Q96PK6	261	RNA-binding protein 14	RBM14
3115	3	Y	3	44.543	1	FGY(1)HIIMVEGR	Q9Y237;Q9Y237-2	122;147	Peptidyl-prolyl cis-trans isomerase NIMA-interacting 4	PIN4
1652	2	Y	8	52.247	0.956023	DIMNDS(0.044)NY(0.956)IVK	P07333	809	Macrophage colony-stimulating factor 1 receptor	CSF1R
1564	3	Y	8	40.767	0.989302	YHVS(0.011)EKPY(0.989)GIVEK	O95139	95	NADH dehydrogenase [ubiquinone] 1 beta subcomplex subunit 6	NDUFB6
3043	3	Y	8	56.569	0.949782	NWYVDDPY(0.95)QKY(0.05)HDR	Q9NZE8	177	39S ribosomal protein L35, mitochondrial	MRPL35
473	3	S	1	61.039	0.532312	S(0.532)GES(0.468)VEEVPLY(0.978)GNLHY(0.02)LQT(0.002)GR	Q9Y3P8;A0A087WXW3	80;108	Signaling threshold-regulating transmembrane adapter 1	SIT1
1714	3	Y	10	62.287	0.99997	TLVYGGIFLY(1)PANKK	P09467	265	Fructose-1,6-bisphosphatase 1	FBP1
46	2	S	6	82.877	0.81639	SLYAS(0.183)S(0.816)PGGVYAT(0.001)R	B0YJC4	56		VIM
565	3	T	15	55.755	0.605106	AGVENGKPT(0.002)HFT(0.027)VY(0.365)T(0.605)K	O75369-6;O75369-3;O75369-2;O75369-9;O75369;O75369-8;E7EN95;O75369-7;O75369-5;O75369-4	872;872;872;872;872;872;703;703;872;872	Filamin-B	FLNB
1117	2	Y	3	59.908	1	QGY(1)ENLCCLR	C9JNV2;P41223;P41223-2;C9JCD9	68;97;97;56	Protein BUD31 homolog	BUD31
517	2	T	12	59.728	0.606756	HTDDEMT(0.946)GY(0.447)VAT(0.607)R	B4E0K5	108		MAPK14
2508	2	Y	3	60.255	0.999924	AIY(1)DFTDTVIR	Q15118	136	[Pyruvate dehydrogenase (acetyl-transferring)] kinase isozyme 1, mitochondrial	PDK1
2632	3	Y	4	46.318	0.987636	T(0.012)AVY(0.988)KVPPFTFHVK	Q6NZI2;Q6NZI2-2;Q6NZI2-3	316;226;124	Polymerase I and transcript release factor	PTRF
2438	3	Y	11	161.47	0.999124	KPQTVAASSIY(0.999)S(0.001)MYTQQQAPGK	Q13625-2;Q13625;Q13625-3	487;610;616	Apoptosis-stimulating of p53 protein 2	TP53BP2
820	2	Y	7	44.318	0.994179	AIT(0.006)NNQY(0.994)EIV	A0A087WYV6;O43657	126;242	Tetraspanin-6	TSPAN6
254	2	S	7	56.258	0.572952	LVDPLY(0.427)S(0.573)IK	P46926;P46926-2	271;194	Glucosamine-6-phosphate isomerase 1	GNPDA1
2806	3	Y	1	81.144	0.826516	Y(0.827)S(0.173)AFQLAPFQDHGLPAVSVDSPVR	X6RAB3;Q92738;Q92738-2	787;764;781	USP6 N-terminal-like protein	USP6NL
2361	2	Y	6	53.08	1	WDDPY(1)Y(1)DIAR	Q07960	65	Rho GTPase-activating protein 1	ARHGAP1
857	3	Y	14	52.185	0.937274	ESEGLYGQPGDET(0.063)Y(0.937)QDIFR	A0A087X1H5;Q15057	749;750	Arf-GAP with coiled-coil, ANK repeat and PH domain-containing protein 2	ACAP2
1109	3	Y	13	73.928	0.976315	NSNVDSSYLES(0.012)LY(0.976)QS(0.012)CPR	C9J6P4;Q7Z2W4;Q7Z2W4-2;Q7Z2W4-4;Q7Z2W4-5	764;642;642;103;103	Zinc finger CCCH-type antiviral protein 1	ZC3HAV1
1672	2	Y	13	63.682	0.812799	TNADVMT(0.001)ALS(0.186)QGY(0.813)R	P07948-2;P07948	439;460	Tyrosine-protein kinase Lyn	LYN
460	3	S	7	65.231	0.544187	NTQPAES(0.544)RIY(0.455)DEILQS(0.001)K	Q9UIB8-7;Q9UIB8-3;Q9UIB8-2;Q9UIB8	162;276;287;293	SLAM family member 5	CD84
2522	2	Y	6	83.404	0.94328	GYYS(0.001)PY(0.943)S(0.052)VS(0.004)GSGSTAGSR	Q15149-7;Q15149-8;Q15149-9;Q15149-5;Q15149-4;Q15149-6;Q15149-3;Q15149-2;Q15149	4446;4456;4464;4478;4478;4482;4501;4505;4615	Plectin	PLEC
2875	3	Y	5	77.644	0.978115	SPFIY(0.978)S(0.022)PIIAHNR	Q96Q05-3;Q96Q05;Q96Q05-2	564;573;671	Trafficking protein particle complex subunit 9	TRAPPC9
1291	4	Y	5	46.892	0.768467	HLQT(0.176)Y(0.768)GEHY(0.055)PLDHFDK	F5H5P2;P12694;P12694-2	468;434;437	2-oxoisovalerate dehydrogenase subunit alpha, mitochondrial	BCKDHA
2779	3	Y	1	82.529	0.840353	Y(0.84)T(0.16)LFSASSEGQNHSR	Q8TEQ6	321	Gem-associated protein 5	GEMIN5
818	3	Y	6	89.231	0.80024	ARPS(0.2)EY(0.8)DLLWVPGR	A0A087WYL6;A0A087X1S9;Q8TEW8-6;Q8TEW8-3;Q8TEW8-2;Q8TEW8;A0A087WZG6;Q8TEW8-5	913;920;987;987;994;1056;881;955	Partitioning defective 3 homolog B	PARD3B
1880	3	Y	11	45.916	0.971817	ATEDGT(0.003)PY(0.025)DPY(0.972)KALWFER	P22059	767	Oxysterol-binding protein 1	OSBP
2123	3	Y	4	81.346	0.999905	DSAY(1)QSITHYRPVSASR	P50402;Q5HY57	161;126	Emerin	EMD
840	3	Y	9	40.278	0.774971	FEEPAPLS(0.176)Y(0.775)DS(0.049)RPR	A0A087X0K9;G5E9E7;Q07157-2;G3V1L9;Q07157	1048;1064;1060;1140;1140	Tight junction protein ZO-1	TJP1
1478	2	Y	8	45.28	1	VQLVDNVY(1)CIGQR	O43639	342	Cytoplasmic protein NCK2	NCK2
1340	2	Y	8	46.844	0.84048	EGYIPS(0.159)NY(0.84)VAR	H0Y3C5;J3KPD6;P08631-3;P08631-2;P08631-4;P08631	131;132;110;111;131;132	Tyrosine-protein kinase HCK	HCK
2587	3	Y	11	65.895	0.748129	LCRPCQAAVEY(0.748)Y(0.252)IK	Q5SNT2-2;Q5SNT2	173;173	Transmembrane protein 201	TMEM201
1084	3	Y	10	45.069	0.642686	EEIIPVAAEY(0.643)DKT(0.269)GEY(0.088)PVPLIR	B7Z9I1;Q5T4U5;P11310;P11310-2;E9PJM9	31;67;67;71;67	Medium-chain specific acyl-CoA dehydrogenase, mitochondrial	ACADM
1637	2	Y	6	80.316	0.999708	TPSAAY(1)LWVGTGASEAEK	P06396-2;A0A0A0MS51;A0A0A0MT01;P06396-4;P06396-3;P06396;Q5T0H9;Q5T0H8	552;569;588;560;563;603;334;28	Gelsolin	GSN
1141	2	Y	1	64.757	0.995296	Y(0.995)LY(0.005)EIAR	CON__P02768-1;P02768;A0A0C4DGB6;B7WNR0;D6RHD5;CON__P02769	162;162;162;47;12;161	Serum albumin	ALB
2629	3	Y	6	70.563	0.677387	IAAY(0.316)AY(0.677)S(0.007)ALSQIR	Q6IAA8	140	Ragulator complex protein LAMTOR1	LAMTOR1
1675	3	Y	11	88.561	0.823997	LKGTEDEVEKY(0.824)S(0.133)ES(0.043)VK	P07951-2;Q5TCU3;CON__Q3SX28;Q5TCU8;P07951	60;60;60;60;60	Tropomyosin beta chain	TPM2
429	3	S	8	47.548	0.537679	DPPDPY(0.462)VS(0.538)LLLLPDKNR	Q9BSJ8;Q9BSJ8-2	1011;1021	Extended synaptotagmin-1	ESYT1
2764	3	Y	4	79.293	0.813579	NTDY(0.814)T(0.186)ELHQQNTDLIYQTGPK	Q8TBA6-2;Q8TBA6	42;42	Golgin subfamily A member 5	GOLGA5
1635	2	Y	5	42.835	0.978647	DWS(0.021)HY(0.979)FK	P05783;F8VZY9	129;129	Keratin, type I cytoskeletal 18	KRT18
617	3	T	1	44.252	0.537886	T(0.538)Y(0.462)EEGLKHEANNPQLK	P31948;P31948-2;F5H783;F5GXD8	94;141;94;94	Stress-induced-phosphoprotein 1	STIP1
2154	2	Y	6	55.705	0.942533	S(0.019)S(0.019)GS(0.019)PY(0.943)GGGY(0.001)GSGGGSGGYGSR	P51991-2;P51991	338;360	Heterogeneous nuclear ribonucleoprotein A3	HNRNPA3
927	2	Y	8	58.712	0.991788	TSHVENDY(0.992)IDNPS(0.007)LALTTGPK	A0A0C4DFS6;Q9C004-2;Q9C004	75;52;52	Protein sprouty homolog 4	SPRY4
2913	3	Y	18	87.196	0.998271	LPSPPGPQELLDSPPALY(0.998)AEPLDS(0.002)LR	Q99704;Q99704-3	296;157	Docking protein 1	DOK1
907	3	Y	7	51.771	0.84958	VLGFCHY(0.85)Y(0.15)LPEEQFPK	M0R116;A0A0A0MT26;P13637;P13637-2;P13637-3	518;548;548;559;561	Sodium/potassium-transporting ATPase subunit alpha-3	ATP1A3
814	2	Y	11	84.653	0.943421	DGLNDDDFEPY(0.943)LS(0.057)PQAR	A0A087WXZ3;Q9Y5A9	37;37	YTH domain-containing family protein 2	YTHDF2
1401	2	Y	7	68.044	0.999994	SSGEIVY(1)CGQVFEK	M0R1A7;M0R117;Q02543;M0R0P7	34;63;63;24	60S ribosomal protein L18a	RPL18A
1966	2	Y	11	69.331	0.987618	IQNSGDFY(0.012)DLY(0.988)GGEK	P29350-2;P29350;P29350-3;P29350-4	25;64;66;64	Tyrosine-protein phosphatase non-receptor type 6	PTPN6
1389	3	Y	9	107.97	0.999873	HLDTLTEHY(1)DIPK	K7EIY1;Q9Y421-3;Q9Y421	85;83;103	Protein FAM32A	FAM32A
2393	3	Y	3	61.409	0.999449	NQY(0.999)VPY(0.001)PHAPGSQR	Q12965	971	Unconventional myosin-Ie	MYO1E
1308	3	Y	15	97.94	0.582975	QATTNVYQVQT(0.003)GS(0.196)EY(0.583)T(0.196)DT(0.016)S(0.005)NHS(0.001)SLK	F8WAK2;F8VXI9;Q14161-9;Q14161-10;Q14161-8;Q14161-4;Q14161-5;Q14161-3;Q14161	444;441;411;444;457;442;492;477;492	ARF GTPase-activating protein GIT2	GIT2
2382	4	Y	6	49.298	0.999888	HIDRNY(1)EPLKTQPK	Q12929;Q12929-2	525;265	Epidermal growth factor receptor kinase substrate 8	EPS8
1179	2	Y	2	103.76	1	GY(1)DVIAQAQSGTGK	E7EQG2;Q14240;Q14240-2;P60842;J3KT12;P60842-2	71;71;72;70;70;70	Eukaryotic initiation factor 4A-II;Eukaryotic initiation factor 4A-I	EIF4A2;EIF4A1
559	4	T	11	50.879	0.500331	AFMPS(0.025)ILQNET(0.5)Y(0.458)GALLS(0.008)GS(0.008)PPPAQPAAPSTTSAPPLPPR	O43150-2;O43150	762;762	Arf-GAP with SH3 domain, ANK repeat and PH domain-containing protein 2	ASAP2
2896	3	Y	13	61.409	0.998237	VHFPASTDYST(0.002)QY(0.998)GLK	Q99569;A0A0D9SF60;Q99569-2	1160;1158;1117	Plakophilin-4	PKP4
2163	3	Y	23	71.098	0.863468	MRPGAYSTGYGGYEEY(0.001)S(0.009)GLS(0.089)DGY(0.863)GFT(0.028)T(0.009)DLFGR	P52597	253	Heterogeneous nuclear ribonucleoprotein F;Heterogeneous nuclear ribonucleoprotein F, N-terminally processed	HNRNPF
1544	3	Y	6	109.85	0.95067	TAT(0.001)PIY(0.951)EELLY(0.048)SDANIYCQIDHK	O75871	222	Carcinoembryonic antigen-related cell adhesion molecule 4	CEACAM4
1195	3	Y	3	69.331	0.815042	Y(0.001)EY(0.815)KS(0.184)DQWKPLNLEEK	E7EX73;E9PGM1;E7EUU4;Q04637-6;Q04637-7;Q04637-5;Q04637-4;Q04637-3;Q04637;Q04637-8;Q04637-9;A0A0A0MR52	432;509;556;400;400;432;509;556;596;596;603;400	Eukaryotic translation initiation factor 4 gamma 1	EIF4G1
3149	3	Y	1	103.9	0.999131	Y(0.999)ET(0.001)VIMPVFGIATPFHIATIK	Q9Y5B9	535	FACT complex subunit SPT16	SUPT16H
1831	3	Y	8	70.41	0.998452	KKEADS(0.002)VY(0.998)GEWVPVEK	P18583-10;P18583-3;P18583-4;P18583-7;P18583;P18583-5;P18583-9;J3QSZ5;P18583-2	2192;2192;2192;2152;2192;2192;2232;220;1873	Protein SON	SON
1043	2	Y	3	102.08	1	ALY(1)LIATNGTPELQNPEK	E9PM17;B3KNX7;Q13153;Q13153-2	376;474;474;474	Serine/threonine-protein kinase PAK 1	PAK1
566	2	T	5	66.692	0.999954	KLYQT(1)FKDR	O75665-2;O75665-3;O75665	26;26;26	Oral-facial-digital syndrome 1 protein	OFD1
2254	2	Y	6	70.552	1	KMGVPY(1)CIIK	P62424;Q5T8U2	181;66	60S ribosomal protein L7a	RPL7A
238	2	S	7	66.022	0.545385	ELFDDPS(0.545)Y(0.455)VNVQNLDK	X6R6D0;P29353-5;P29353-3;P29353-2;P29353-7;P29353;P29353-6	197;212;271;316;317;426;427	SHC-transforming protein 1	SHC1
1619	2	Y	11	70.889	0.79346	LISWYDNEFGY(0.793)S(0.207)NR	P04406;P04406-2;E7EUT5	320;278;245	Glyceraldehyde-3-phosphate dehydrogenase	GAPDH
1704	2	Y	2	76.064	0.999833	LY(1)DAYELK	P08758;D6RBL5;E9PHT9	91;31;91	Annexin A5;Annexin	ANXA5
380	3	S	11	71.06	0.978299	AKAPAPAPAES(0.978)GES(0.022)LAY(1)WPDR	Q8NEG4	101	Protein FAM83F	FAM83F
2720	3	Y	5	87.881	0.658022	AGES(0.145)Y(0.658)T(0.197)HIQYLFEQESFDHVPALVR	Q8N5H7-6;Q8N5H7-5;Q8N5H7-2;Q8N5H7-4;Q8N5H7	118;120;121;210;278	SH2 domain-containing protein 3C	SH2D3C
3070	2	Y	7	55.314	0.966762	LFLS(0.001)Y(0.032)DY(0.967)AVK	Q9UHG3;Q9UHG3-2	427;350	Prenylcysteine oxidase 1	PCYOX1
1073	2	Y	4	47.894	0.794177	NLQY(0.794)Y(0.191)DIS(0.015)AK	B5MDF5;P62826;B4DV51	163;146;58	GTP-binding nuclear protein Ran	RAN
1885	3	Y	10	51.092	0.999829	ASEEHLKQHY(1)IDLK	Q32Q12;P22392-2;J3KPD9;P22392;F6XY72;O60361	192;167;167;52;52;37	Nucleoside diphosphate kinase;Nucleoside diphosphate kinase B;Putative nucleoside diphosphate kinase	NME1-NME2;NME2;NME2P1
2257	3	Y	4	67.11	0.999994	KDLY(1)ANNVLSGGTTMYPGIADR	P62736;P63267;P63267-2;P68032	296;295;252;296	Actin, aortic smooth muscle;Actin, gamma-enteric smooth muscle;Actin, alpha cardiac muscle 1	ACTA2;ACTG2;ACTC1
1335	3	Y	12	71.678	0.998341	DLPHS(0.002)VIDNDNY(0.998)LNFSSLSSGALPYK	G5E9V3;Q86SQ0-2;Q86SQ0-3;Q86SQ0;E9PDY7	301;301;328;301;301	Pleckstrin homology-like domain family B member 2	PHLDB2
2183	2	Y	2	105.98	1	AY(1)QCVVLLQGK	P54136;P54136-2	291;219	Arginine--tRNA ligase, cytoplasmic	RARS
2096	3	Y	2	49.448	0.999971	VY(1)KEFCDFYAK	P48059-3;A0A0A6YYD2;P0CW19-2;P0CW20;P0CW19	51;51;51;51;51	LIM and senescent cell antigen-like-containing domain protein 1;LIM and senescent cell antigen-like-containing domain protein 3;LIM and senescent cell antigen-like-containing domain protein 3-like	LIMS1;LIMS3;LIMS3L
1853	2	Y	9	73.834	0.918498	IQESY(0.002)GDVY(0.918)GICT(0.079)K	P20020-6;P20020-3;P20020-4;P20020;P20020-5;P20020-2	57;57;57;57;57;57	Plasma membrane calcium-transporting ATPase 1	ATP2B1
992	3	Y	11	56.719	0.898586	GSLS(0.006)T(0.021)DKDT(0.017)AY(0.899)GS(0.058)FQNGHGIK	A6NIW2;Q5JSL3	1223;1223	Dedicator of cytokinesis protein 11	DOCK11
2473	3	Y	3	78.324	0.993384	FT(0.003)Y(0.993)CS(0.004)QVLGLHCYK	Q14258	497	E3 ubiquitin/ISG15 ligase TRIM25	TRIM25
52	3	S	4	56.22	0.502461	GPAS(0.502)DY(0.452)GPEPT(0.045)PPGPAAPAGTDTTSQLSYENYEK	Q5W0G0;Q5W0F9;B4DN67;Q96J84-3;Q96J84;Q96J84-2	473;495;559;556;659;675	Kin of IRRE-like protein 1	KIRREL
1221	3	Y	10	78.95	0.942212	SFSAPAT(0.058)QAY(0.942)GHEIPLR	E9PF55;Q9HBL0;E9PGF5;A0A087WWW7;H0Y4U1	1042;1055;1034;685;166	Tensin-1	TNS1
627	3	T	8	58.693	0.67832	VPNAY(0.322)DKT(0.678)ALALEVGELVK	P46108	254	Adapter molecule crk	CRK
307	4	S	15	53.866	0.686027	MEY(0.802)GPRPADT(0.262)PPAPS(0.686)PPPT(0.25)PAPVPVPLPPSTPAPVPVSK	Q12929;Q12929-2	625;365	Epidermal growth factor receptor kinase substrate 8	EPS8
2386	4	Y	3	53.866	0.802098	MEY(0.802)GPRPADT(0.262)PPAPS(0.686)PPPT(0.25)PAPVPVPLPPSTPAPVPVSK	Q12929;Q12929-2	613;353	Epidermal growth factor receptor kinase substrate 8	EPS8
1372	3	Y	6	57.434	0.844353	IDKT(0.156)DY(0.844)MVGSYGPR	J3QQX2;P52565	144;144	Rho GDP-dissociation inhibitor 1	ARHGDIA
1470	3	Y	8	82.069	0.85225	STAYEDY(0.017)Y(0.852)Y(0.131)HPPPR	O43390;O43390-2;O43390-3;O43390-4;B4DT28	435;438;397;337;296	Heterogeneous nuclear ribonucleoprotein R	HNRNPR
993	2	Y	1	44.117	0.999835	Y(1)LFTGLK	A6NJA2;P54578-2;P54578-3;P54578	239;250;274;285	Ubiquitin carboxyl-terminal hydrolase;Ubiquitin carboxyl-terminal hydrolase 14	USP14
970	4	Y	17	71.882	0.756276	ETDTSALAAGSS(0.002)QEVT(0.242)Y(0.756)AQLDHWALTQR	A8MZ84;A0A0G2JNK8;A0A0G2JMI0;A0A0G2JNU6;D3YTC8;A0A0G2JQ50;A0A0G2JP18;A0A0G2JLV7;Q6GTX8-3;Q6GTX8-2;Q6GTX8	233;233;233;240;250;250;250;251;233;234;251	Leukocyte-associated immunoglobulin-like receptor 1	LAIR1
1501	4	Y	3	53.998	0.900712	S(0.022)QY(0.901)AY(0.078)AAQNLLSHHDSHSSVILK	O60563	418	Cyclin-T1	CCNT1
2988	2	Y	4	66.27	0.727051	SWT(0.212)Y(0.727)GIT(0.061)R	Q9HAU0-6;Q9HAU0-3;Q9HAU0-5;Q9HAU0;Q9HAU0-2;Q9HAU0-4;Q9HAU0-7	18;18;18;18;18;18;18	Pleckstrin homology domain-containing family A member 5	PLEKHA5
2350	4	Y	12	67.76	0.979236	HLFSTIPELINY(0.979)HQHNS(0.006)AGLIS(0.014)R	U3NG26;Q06187;Q06187-2	361;361;395	Tyrosine-protein kinase BTK	BTK
891	2	Y	6	44.611	1	LIPIKY(1)K	A0A0A0MSI9;A0A0A0MS70;A0A0A0MST0;Q99836-2;Q99836-5;Q99836;Q99836-6	225;270;278;212;236;257;265	Myeloid differentiation primary response protein MyD88	MYD88
2157	3	Y	8	55.261	0.850462	LLPLDKDY(0.85)Y(0.15)VVR	P52333-2;P52333	980;980	Tyrosine-protein kinase JAK3	JAK3
845	3	Y	12	46.318	0.499954	SNHYDPEEDEEY(0.5)Y(0.5)RK	A0A087X0K9;G5E9E7;Q07157-2;G3V1L9;Q07157	1262;1278;1274;1354;1354	Tight junction protein ZO-1	TJP1
846	3	Y	13	46.318	0.499954	SNHYDPEEDEEY(0.5)Y(0.5)RK	A0A087X0K9;G5E9E7;Q07157-2;G3V1L9;Q07157	1263;1279;1275;1355;1355	Tight junction protein ZO-1	TJP1
2356	2	Y	6	40.883	0.999878	TIAQDY(1)GVLK	Q06830	116	Peroxiredoxin-1	PRDX1
2724	4	Y	12	54.281	1	DLLHNEDRHDDY(1)FQER	Q8N684-2;Q8N684;Q8N684-3	442;451;494	Cleavage and polyadenylation specificity factor subunit 7	CPSF7
2863	3	Y	7	89.992	0.999574	VKGEEIY(1)SMDEGIR	Q96P70	889	Importin-9	IPO9
2050	3	Y	4	50.024	0.909812	QLLY(0.91)S(0.086)ENKT(0.004)GSFLIR	P42685	132	Tyrosine-protein kinase FRK	FRK
2839	2	Y	4	40.377	1	EAEY(1)FELPELVR	Q96CX2	119	BTB/POZ domain-containing protein KCTD12	KCTD12
2186	3	Y	11	44.391	0.8444	FLEDDPS(0.001)DPT(0.059)Y(0.844)T(0.059)S(0.018)S(0.018)LGGK	P54753	792	Ephrin type-B receptor 3	EPHB3
2076	4	Y	14	63.869	0.998291	YLLETSGNLDGLEY(0.998)KLHDFGY(0.001)R	P43490;A0A0C4DFS8	188;188	Nicotinamide phosphoribosyltransferase	NAMPT
824	3	Y	2	107.99	0.999995	LY(1)EDSDDLKNWINKK	A0A087WZE4	588
1442	3	Y	1	67.646	0.999934	Y(1)ETSSTSAGDRYDSLLGR	O14974-5;O14974-4;O14974-3;O14974-2;O14974	803;831;834;890;890	Protein phosphatase 1 regulatory subunit 12A	PPP1R12A
3154	2	Y	2	40.268	1	AY(1)PLLEVR	Q9Y5P6-2	340	Mannose-1-phosphate guanyltransferase beta	GMPPB
877	2	Y	6	100.88	0.98996	DINS(0.003)LY(0.99)DVS(0.007)R	A0A0A0MRF9;P16885	753;753	1-phosphatidylinositol 4,5-bisphosphate phosphodiesterase gamma-2	PLCG2
883	3	Y	1	64.565	0.999339	Y(0.999)DS(0.001)PINSASHIPSSK	F8W8M4;A0A0A0MRL6;O14639-2;O14639-6;O14639;O14639-3;O14639-5;J3QSX6;O14639-4	578;606;578;608;638;287;315;261;261	Actin-binding LIM protein 1	ABLIM1
539	3	T	18	42.633	0.571375	IADPEHDHT(0.001)GFLT(0.039)EY(0.389)VAT(0.571)R	E9PJF0;E9PQW4;P27361-3;P27361;B3KR49;P27361-2	207;207;207;207;93;207	Mitogen-activated protein kinase;Mitogen-activated protein kinase 3	MAPK3
1452	2	Y	8	70.089	0.798058	TTAVEIDY(0.798)DS(0.202)LK	O15117-2;O15117-3;O15117	571;581;571	FYN-binding protein	FYB
756	3	Y	10	87.388	0.998521	DKPTYDEIFY(0.999)T(0.001)LSPVNGK	A0A024R571;Q9H4M9	467;453	EH domain-containing protein 1	EHD1
2240	3	Y	16	57.484	0.997976	IITIT(0.001)GT(0.001)QDQIQNAQY(0.998)LLQNS(0.001)VK	P61978;P61978-2;P61978-3	449;449;425	Heterogeneous nuclear ribonucleoprotein K	HNRNPK
1337	2	Y	7	41.399	0.99941	LS(0.001)PQGNY(0.999)VFQR	G5E9Y3;Q8WWN8	225;303	Arf-GAP with Rho-GAP domain, ANK repeat and PH domain-containing protein 3	ARAP3
2172	3	Y	25	65.428	0.62141	VSGDYGHPVYIVQEMPPQSPANIY(0.378)Y(0.621)KV	P52799;P98172	331;344	Ephrin-B2;Ephrin-B1	EFNB2;EFNB1
2905	2	Y	2	60.436	0.978408	T(0.021)Y(0.978)YSPVYR	Q99569;A0A0D9SF60;Q99569-2	420;420;420	Plakophilin-4	PKP4
1626	2	Y	14	57.288	0.945146	NLIPMDPNGLS(0.055)DPY(0.945)VK	P05129-2;P05129;P17252;J3KRN5	82;195;195;195	Protein kinase C gamma type;Protein kinase C alpha type	PRKCG;PRKCA
789	4	Y	15	74.029	0.762996	DKHLGPATAFLQRPY(0.763)FDS(0.237)K	A0A087WVP1;Q14517	4234;4232	Protocadherin Fat 1;Protocadherin Fat 1, nuclear form	FAT1
355	3	S	1	61.963	0.517053	S(0.517)AY(0.448)QT(0.034)IDSAEAPADPFAVPEGR	Q6RW13-2;Q6RW13	124;131	Type-1 angiotensin II receptor-associated protein	AGTRAP
1248	4	Y	8	65.423	0.999866	LRPEDGLY(1)LIHWSTSHPYR	E9PM19;P29597;E9PPF2	286;471;471	Tyrosine-protein kinase;Non-receptor tyrosine-protein kinase TYK2	TYK2
764	3	Y	3	40.941	0.942289	VVY(0.942)ENAY(0.058)GQFIGPHR	E2QRB9;E9PIR7;F8W809;A0A087WSW9;E9PNQ6;A0A087WSY9;Q16881-7;Q16881-5;Q16881-2;Q16881-4;Q16881-3;Q16881-6;Q16881	89;127;127;177;196;277;89;127;171;179;226;242;277	Thioredoxin reductase 1, cytoplasmic	GML;TXNRD1
404	5	S	9	67.76	0.519959	SPGLMS(0.032)EDS(0.52)NLHY(0.448)ADIQVCSRPHAR	Q96A22	74	Uncharacterized protein C11orf52	C11orf52
2829	2	Y	2	63.565	0.999997	QY(1)WCTFK	Q96AC1-2;Q96AC1;Q96AC1-3	395;395;395	Fermitin family homolog 2	FERMT2
2939	3	Y	4	70.438	0.955503	RT(0.044)DY(0.956)VSPTASALR	Q9BY89	979	Uncharacterized protein KIAA1671	KIAA1671
2832	2	Y	10	69.92	0.962714	KLFSDLGS(0.007)S(0.03)Y(0.963)AK	Q96BQ1	169	Protein FAM3D	FAM3D
2986	2	Y	5	66.056	0.968793	GVIS(0.026)Y(0.969)QT(0.005)LPR	Q9HAU0-6;Q9HAU0-3;Q9HAU0-5;Q9HAU0;Q9HAU0-2;Q9HAU0-4;Q9HAU0-8;A0JP02	442;436;436;436;436;436;328;194	Pleckstrin homology domain-containing family A member 5	PLEKHA5
1180	2	Y	3	47.96	1	QFY(1)INVER	E7EQG2;Q14240;Q14240-2;P60842;J3KT12;P60842-2	251;251;252;250;250;250	Eukaryotic initiation factor 4A-II;Eukaryotic initiation factor 4A-I	EIF4A2;EIF4A1
1641	2	Y	1	42.843	0.997695	Y(0.998)IS(0.002)PDQLADLYK	P06733;P06733-2	270;177	Alpha-enolase	ENO1
32	3	S	3	58.373	0.808326	HGS(0.808)GADS(0.24)DY(0.944)ENT(0.007)QSGDPLLGLEGK	J3QRU8;A0A0C4DGN6;Q9Y2X7;Q9Y2X7-3	592;578;592;601	ARF GTPase-activating protein GIT1	GIT1
783	3	Y	4	56.569	1	FNWY(1)VDGVEVHNAK	A0A087WV47;A0A087X079;A0A087X1C7;A0A0G2JNK4;A0A087X010;A0A087WYC5;A0A087WYE1	297;304;293;295;295;306;306
2082	3	Y	1	82.177	0.788484	Y(0.788)PS(0.171)PPMGS(0.039)VS(0.002)APNLPTAEDNLEYVR	P46109	105	Crk-like protein	CRKL
2936	3	Y	12	57.288	0.832831	GWQYSDHMENVY(0.833)GY(0.167)LMK	Q9BXB4	62	Oxysterol-binding protein-related protein 11	OSBPL11
784	2	Y	2	81.625	0.999998	LY(1)EAYLPETFR	A0A087WV97;Q8WU79-3;Q8WU79-2;Q8WU79	88;13;63;93	Stromal membrane-associated protein 2	SMAP2
1881	5	Y	18	70.003	0.752001	IKEPLLLPEDDT(0.007)RDNVFY(0.752)Y(0.241)GEEGGGEEDQDYDITQLHR	P22223-2;P22223	700;700	Cadherin-3	CDH3
896	3	Y	8	40.475	1	FELAQEEY(1)QQLHK	A0A0A0MSQ8;Q9ULE0-2;Q9ULE0	181;57;57	Protein WWC3	WWC3
2388	3	Y	2	69.261	0.999994	QY(1)HEQEETPEMMAAR	Q12929	252	Epidermal growth factor receptor kinase substrate 8	EPS8
894	3	Y	1	84.166	0.999687	Y(1)PALTKPENQDIDWTLLEGETR	A0A0A0MSQ0;P13797-3;P13797-2;P13797	364;332;364;377	Plastin-3	PLS3
2413	4	Y	3	45.099	0.760059	T(0.24)VY(0.76)CNVHKHEPLVLFCESCDTLTCR	Q13263-2;Q13263	126;208	Transcription intermediary factor 1-beta	TRIM28
1194	3	Y	14	61.127	0.648791	IHNAENIQPGEQKY(0.649)EY(0.351)K	E7EX73;E9PGM1;E7EUU4;Q04637-6;Q04637-7;Q04637-5;Q04637-4;Q04637-3;Q04637;Q04637-8;Q04637-9;A0A0A0MR52	430;507;554;398;398;430;507;554;594;594;601;398	Eukaryotic translation initiation factor 4 gamma 1	EIF4G1
2296	3	Y	7	43.592	0.913181	RDPT(0.001)PT(0.014)Y(0.913)S(0.058)AT(0.006)EDT(0.008)FK	P98164	4635	Low-density lipoprotein receptor-related protein 2	LRP2
864	3	Y	10	74.296	0.986494	PIGEQEEEEY(0.986)ET(0.014)KGGR	A0A087X2H1;Q9ULT8	1755;1751	E3 ubiquitin-protein ligase HECTD1	HECTD1
2669	2	Y	8	56.569	0.648617	QVAPAS(0.176)GY(0.649)LT(0.176)FER	Q86UD0	81	Suppressor APC domain-containing protein 2	SAPCD2
1660	2	Y	5	43.761	0.79792	IS(0.004)VY(0.194)Y(0.798)NEAT(0.004)GGK	Q5JP53;P07437	33;51	Tubulin beta chain	TUBB
2878	3	Y	22	73.574	0.683222	FSISPDEDSSSYSSNSDFNY(0.05)S(0.21)Y(0.683)PT(0.057)K	Q96QD8;F8VUY8	30;30	Sodium-coupled neutral amino acid transporter 2	SLC38A2
2251	3	Y	9	67.227	0.896639	ADRDES(0.052)S(0.052)PY(0.897)AAMLAAQDVAQR	P62263;E5RH77	72;72	40S ribosomal protein S14	RPS14
2403	3	Y	2	84.166	0.969789	AY(0.97)Y(0.03)LPKDDEYYQFCYVDEDGVVR	Q13137-5;Q13137-2;Q13137;Q13137-3;Q13137-4	24;96;96;117;120	Calcium-binding and coiled-coil domain-containing protein 2	CALCOCO2
2461	3	Y	2	52.527	0.991942	VY(0.992)T(0.008)DVQQVASSLTHPR	Q14166	308	Tubulin--tyrosine ligase-like protein 12	TTLL12
1491	4	Y	9	51.089	0.924868	LKDWQEGGY(0.925)T(0.075)INDKPNPR	O60488-2;O60488	466;507	Long-chain-fatty-acid--CoA ligase 4	ACSL4
166	3	S	9	70.094	0.797834	NKPT(0.003)VY(0.167)GVS(0.798)PNY(0.032)DKWEMER	P00519;P00519-2	229;248	Tyrosine-protein kinase ABL1	ABL1
1300	2	Y	4	45.433	0.994259	YALY(0.994)DAS(0.003)FET(0.003)K	F6RFD5;P60981-2;P60981	85;68;85	Destrin	DSTN
3161	3	Y	5	50.305	0.814016	ALQQY(0.814)T(0.174)LEPS(0.012)EKPFDLK	Q9Y678	565	Coatomer subunit gamma-1	COPG1
1167	2	Y	8	88.706	0.969218	DVYDKVDY(0.969)LS(0.024)S(0.007)LGK	J3QLD9;E7EMK3;Q14254	163;218;163	Flotillin-2	FLOT2
2703	3	Y	10	55.453	0.808736	SETGALGENY(0.809)S(0.191)WQIPINHNDFK	Q8IXQ6-3;Q8IXQ6-2;Q8IXQ6	25;25;60	Poly [ADP-ribose] polymerase 9	PARP9
1072	3	Y	13	93.776	0.574292	YFEITDES(0.025)PY(0.39)VHY(0.574)LNT(0.009)FS(0.001)S(0.001)K	B4E3S0;Q9ULV4;Q9ULV4-2;Q9ULV4-3	199;304;310;357	Coronin;Coronin-1C	CORO1C
2550	3	Y	9	88.075	0.964767	DVKPENLLY(0.965)T(0.029)S(0.006)KEK	Q16644	174	MAP kinase-activated protein kinase 3	MAPKAPK3
1540	3	Y	13	68.845	0.879152	CTNSEVTVQPS(0.099)PY(0.879)LS(0.005)Y(0.017)R	X6RA30;O75794	260;301	Cell division cycle protein 123 homolog	CDC123
2165	3	Y	11	40.941	0.941022	ANANHHS(0.001)FQMY(0.941)T(0.058)FDK	P52735-3;P52735-2;P52735	519;519;529	Guanine nucleotide exchange factor VAV2	VAV2
964	3	Y	14	76.899	0.935997	ELEQVCNPIIS(0.064)GLY(0.936)QGAGGPGPGGFGAQGPK	P0DMV9;P0DMV8;A0A0G2JIW1;P0DMV8-2;V9GZ37	611;611;612;556;446		HSPA1A
584	3	T	15	48.288	0.534955	YKPAVNQIECHPY(0.465)LT(0.535)QEK	P15121;E9PCX2	192;192	Aldose reductase	AKR1B1
1140	3	Y	6	59.709	0.83938	RHPY(0.161)FY(0.839)APELLFFAK	CON__P02768-1;P02768;A0A0C4DGB6;B7WNR0;D6RHD5	174;174;174;59;24	Serum albumin	ALB
1718	2	Y	5	65.179	0.999941	GGPIY(1)IITEYCR	P09619	678	Platelet-derived growth factor receptor beta	PDGFRB
2302	3	Y	2	50.222	0.999866	GY(1)FEYIEENKYSR	Q00839-2;Q00839	238;257	Heterogeneous nuclear ribonucleoprotein U	HNRNPU
2845	3	Y	2	63.923	0.997943	FY(0.998)GPT(0.002)NFSPIVNHVAR	Q96FN4-2;Q96FN4	306;408	Copine-2	CPNE2
1887	3	Y	24	68.074	0.939366	GFGDGYNGYGGGPGGGNFGGS(0.061)PGY(0.939)GGGR	P22626;P22626-2	262;250	Heterogeneous nuclear ribonucleoproteins A2/B1	HNRNPA2B1
1076	3	Y	8	69.92	0.989401	AAEAT(0.002)NDY(0.989)ET(0.009)LVKR	B5MDQ0;Q2NKX8	1077;1200	DNA excision repair protein ERCC-6-like	ERCC6L
2763	3	Y	11	52.172	1	LQAEAQELLGY(1)QVDPR	Q8TAE8	166	Growth arrest and DNA damage-inducible proteins-interacting protein 1	GADD45GIP1
2736	2	Y	5	41.892	0.996544	IT(0.003)NDY(0.997)IF	Q8NC54	263	Keratinocyte-associated transmembrane protein 2	KCT2
3108	3	Y	1	77.746	0.850458	Y(0.85)S(0.15)DKELQYIDAISNK	Q9UQB8-3;Q9UQB8-5;Q9UQB8-4;Q9UQB8-6;Q9UQB8-2;Q9UQB8;I3L4C2	157;157;157;157;157;157;190	Brain-specific angiogenesis inhibitor 1-associated protein 2	BAIAP2;CCDC43
2164	3	Y	1	71.685	0.998051	Y(0.998)GDS(0.002)EFTVQSTTGHCVHMR	P52597	276	Heterogeneous nuclear ribonucleoprotein F;Heterogeneous nuclear ribonucleoprotein F, N-terminally processed	HNRNPF
3121	2	Y	3	46.001	0.999846	GFY(1)PWGQYNR	Q9Y2W1	94	Thyroid hormone receptor-associated protein 3	THRAP3
2933	3	Y	10	50.358	0.978596	LQHDLSWT(0.021)PY(0.979)EDIEKQDAK	Q9BV19	163	Uncharacterized protein C1orf50	C1orf50
3015	3	Y	10	50.178	0.997704	TALAEAELEY(0.998)NPEHVS(0.002)R	Q9NSE4	260	Isoleucine--tRNA ligase, mitochondrial	IARS2
739	3	T	15	83.54	0.655904	LDSYVNADHDLY(0.344)CNT(0.656)R	Q9NWZ8	182	Gem-associated protein 8	GEMIN8
200	3	S	6	63.979	0.515992	T(0.142)GCIPS(0.516)NY(0.342)VAPVDSIQAEEWYFGK	P09769	130	Tyrosine-protein kinase Fgr	FGR
800	2	Y	6	61.344	1	IEEFVY(1)EKLDR	A0A087WW40;Q9Y371;Q9Y371-2	80;80;80	Endophilin-B1	SH3GLB1
885	2	Y	6	59.198	0.790835	ALIES(0.2)Y(0.791)QNLT(0.009)R	A0A0A0MRT6;Q8IZP0-2;Q8IZP0-4;Q8IZP0-6;B6VEX4;Q8IZP0-11;Q8IZP0-10;Q8IZP0-8;Q8IZP0-7;Q8IZP0-12;Q8IZP0;Q8IZP0-3;Q8IZP0-5;Q8IZP0-9	23;23;23;23;23;23;23;23;23;23;23;23;23;23	Abl interactor 1	ABI1
2104	3	Y	3	63.376	0.979771	S(0.015)LY(0.98)QS(0.006)AGVAPESFEYIEAHGTGTK	P49327	277	="Fatty acid synthase;[Acyl-carrier-protein] S-acetyltransferase;[Acyl-carrier-protein] S-malonyltransferase;3-oxoacyl-[acyl-carrier-protein] synthase;3-oxoacyl-[acyl-carrier-protein] reductase;3-hydroxyacyl-[acyl-carrier-protein] dehydratase;Enoyl-[acyl-	FASN
1855	2	Y	1	43.308	0.998494	Y(0.998)HS(0.001)LAPMYYR	P20339-2;P20339;P51148;P51148-2;K7ERI8;P61020-2;P61020	68;82;83;116;83;82;82	Ras-related protein Rab-5A;Ras-related protein Rab-5C;Ras-related protein Rab-5B	RAB5A;RAB5C;RAB5B
3047	2	Y	4	58.32	0.921543	ANEY(0.922)S(0.078)FKVPEFDGK	Q9P0J1;Q9P0J1-2	94;119	[Pyruvate dehydrogenase [acetyl-transferring]]-phosphatase 1, mitochondrial	PDP1
2013	2	Y	6	60.255	0.991773	TSGS(0.001)VY(0.992)IT(0.007)LK	P37108;H0YLA2	27;27	Signal recognition particle 14 kDa protein	SRP14
25	4	S	24	53.679	0.519944	GHEGPVWQVAWAHPMYGNILAS(0.015)CS(0.52)Y(0.465)DRK	A8MXL6;A0A0C4DFR6;P55735-2;P55735;P55735-3	64;81;64;78;124	Protein SEC13 homolog	SEC13
2802	2	Y	3	45.28	0.999645	VGY(1)LTGLPTTNSR	Q92625	568	Ankyrin repeat and SAM domain-containing protein 1A	ANKS1A
2571	3	Y	7	41.542	0.670695	T(0.005)KPPEGY(0.671)DT(0.321)VT(0.003)LYPK	Q53GG5-2;A0A087WYF8;A0A0A0MQY0;Q53GG5	307;188;267;355	PDZ and LIM domain protein 3	PDLIM3
2641	2	Y	12	54.276	0.98965	SKESGWVENEIY(0.99)GY(0.01)	Q6UX15-3;Q6UX15-2;Q6UX15	227;372;380	Layilin	LAYN
1285	2	Y	11	99.5	0.99704	GWQDVTATS(0.002)AY(0.997)K	F5H0B0;H0YC42;P55327-2;P55327-4;P55327;P55327-7;P55327-5;P55327-6;P55327-3	136;136;96;96;136;136;136;136;160	Tumor protein D52	TPD52
1267	3	Y	6	47.774	0.989991	T(0.01)ECNHY(0.99)NNIMALYLK	F5GY55;Q16531;Q16531-2	906;906;217	DNA damage-binding protein 1	DDB1
318	3	S	4	58.693	0.53837	Y(0.462)KCS(0.538)VCPDYDLCSVCEGK	Q13501;E7EMC7;Q13501-2	143;143;59	Sequestosome-1	SQSTM1
356	3	S	22	52.97	0.633719	NWPSLEDSSPQEAPSQPPAT(0.193)Y(0.173)S(0.634)LVNK	Q6UWF3-3;Q6UWF3	101;108	SLP adapter and CSK-interacting membrane protein	SCIMP
878	2	Y	6	49.448	0.954345	EGS(0.003)DS(0.04)Y(0.954)AIT(0.003)FR	A0A0A0MRF9;P16885	680;680	1-phosphatidylinositol 4,5-bisphosphate phosphodiesterase gamma-2	PLCG2
2468	3	Y	19	73.057	0.999986	GPVSGTEPEPVYSMEAADY(1)R	Q14247-3;Q14247;Q14247-2	416;453;416	Src substrate cortactin	CTTN
441	3	S	13	47.548	0.573809	AFQNTATACAPVS(0.574)HY(0.425)R	Q9H814	55	Phosphorylated adapter RNA export protein	PHAX
2151	4	Y	7	60.133	0.99093	Y(0.004)CLT(0.005)PEY(0.991)PELGEPAHNHHAHNYYNSA	P51911;P51911-2;B7Z7E1	278;258;228	Calponin-1	CNN1
1447	3	Y	7	44.683	0.651479	AEADKIY(0.651)S(0.259)FT(0.09)DNAPSPSIGGSSR	O15014	796	Zinc finger protein 609	ZNF609
981	3	Y	2	71.176	0.968347	T(0.031)Y(0.968)S(0.001)EKVEEYNLR	A1BQX2;A0A0G2JQ38;Q8N4S9;Q8N4S9-2;Q8N4S9-3	172;172;172;172;172	MARVEL domain-containing protein 2	MARVELD2
1297	2	Y	1	54.982	1	Y(1)LGLLENLR	F5H6E2;O00159-2;O00159-3;O00159	624;613;629;648	Unconventional myosin-Ic	MYO1C
1184	2	Y	1	90.793	0.999892	Y(1)ASNAVSEALIR	E7ETB3;Q9ULA0;E7EMB6	399;381;316	Aspartyl aminopeptidase	DNPEP
935	2	Y	7	49.595	0.770596	SSPEQS(0.225)Y(0.771)QGDMY(0.003)PTR	A0A0C4DFY5;Q9NQ84;Q9NQ84-2	357;312;324	G-protein coupled receptor family C group 5 member C	GPRC5C
3013	3	Y	16	56.121	0.819692	VDQETLTEMVKPS(0.18)IDY(0.82)VR	Q9NS86	295	LanC-like protein 2	LANCL2
1307	4	Y	8	44.158	0.97691	KQAT(0.004)T(0.004)NVY(0.977)QVQT(0.004)GS(0.004)EY(0.004)T(0.001)DT(0.001)S(0.001)NHSSLK	F8WAK2;F8VXI9;Q14161-9;Q14161-10;Q14161-8;Q14161-4;Q14161-5;Q14161-3;Q14161	436;433;403;436;449;434;484;469;484	ARF GTPase-activating protein GIT2	GIT2
1765	2	Y	3	78.324	0.994374	T(0.001)LY(0.994)S(0.005)FFSPSPAR	P13051	8	Uracil-DNA glycosylase	UNG
2862	3	Y	8	41.399	0.99193	GHY(0.001)FCS(0.008)VY(0.992)GAR	Q96LJ7	133	Dehydrogenase/reductase SDR family member 1	DHRS1
3063	3	Y	4	64.945	0.997839	Y(0.002)GIY(0.998)AVENEHMNR	Q9UEU0-2;Q9UEU0	54;115	Vesicle transport through interaction with t-SNAREs homolog 1B	VTI1B
357	3	S	14	72.99	0.883939	SQERPGNFY(0.999)VS(0.009)S(0.108)ES(0.884)IR	Q6ZUJ8-2;Q6ZUJ8;Q6ZUJ8-3	397;575;174	Phosphoinositide 3-kinase adapter protein 1	PIK3AP1
33	3	S	16	50.202	0.5805	LQPFHS(0.009)T(0.009)ELEDDAIY(0.401)S(0.581)VHVPAGLYR	J3QRU8;A0A0C4DGN6;Q9Y2X7;Q9Y2X7-3	546;555;546;555	ARF GTPase-activating protein GIT1	GIT1
1365	3	Y	4	44.44	0.528019	T(0.236)RT(0.236)Y(0.528)ENFQYLENK	J3KR22;Q8IUN9-3;Q8IUN9-2;Q8IUN9	5;5;5;5	C-type lectin domain family 10 member A	CLEC10A
858	2	Y	11	48.568	0.999918	WFSIQNNQLVY(1)QK	A0A087X1H5;Q15057	297;298	Arf-GAP with coiled-coil, ANK repeat and PH domain-containing protein 2	ACAP2
2625	3	Y	10	64.705	0.773447	QQQMVVAHQY(0.773)S(0.227)FAPDGEAR	Q68CZ2;Q68CZ2-2	601;361	Tensin-3	TNS3
1353	2	Y	4	46.462	1	IEFY(1)ELDKK	H3BV55;O15305	118;145	Phosphomannomutase;Phosphomannomutase 2	PMM2
2185	3	Y	12	120.4	0.928914	GPAIGIDLGT(0.007)T(0.032)Y(0.929)S(0.032)CVGVFQHGK	P54652	16	Heat shock-related 70 kDa protein 2	HSPA2
1527	2	Y	2	62.338	1	MY(1)APGGAGLPGGR	O75204	2	Transmembrane protein 127	TMEM127
1098	2	Y	4	46.016	1	AENY(1)WWR	C9J1X3;Q07912;Q07912-3;Q07912-2	455;423;486;423	Activated CDC42 kinase 1	TNK2
2810	2	Y	8	60.436	0.999999	AYALCVLY(1)R	Q92835-2;Q92835	46;46	Phosphatidylinositol 3,4,5-trisphosphate 5-phosphatase 1	INPP5D
2144	2	Y	1	71.176	0.499968	Y(0.5)Y(0.5)TPVPCESATAK	P51692	682	Signal transducer and activator of transcription 5B	STAT5B
2145	2	Y	2	71.176	0.499968	Y(0.5)Y(0.5)TPVPCESATAK	P51692	683	Signal transducer and activator of transcription 5B	STAT5B
1526	3	Y	10	73.498	0.999619	MLNSNTESPY(1)LIWNNSTR	O75165	1641	DnaJ homolog subfamily C member 13	DNAJC13
1920	3	Y	13	46.318	0.941094	MDTCS(0.001)S(0.004)NLNNS(0.053)IY(0.941)KK	P25116	420	Proteinase-activated receptor 1	F2R
1753	2	Y	1	63.565	1	Y(1)LNFFTK	P12004	211	Proliferating cell nuclear antigen	PCNA
2147	3	Y	3	54.812	0.906897	KIY(0.907)GS(0.093)QPNFNMQYIPR	P51813	224	Cytoplasmic tyrosine-protein kinase BMX	BMX
1778	2	Y	7	61.757	0.78865	QGTLT(0.024)EY(0.789)CGT(0.184)LMS(0.003)LPTK	P14598;P14598-2;A6NI72	97;97;98	Neutrophil cytosol factor 1;Putative neutrophil cytosol factor 1B	NCF1;NCF1B
2671	2	Y	6	61.344	0.993079	SSATVY(0.993)FQT(0.007)VK	Q86UY5-2;Q86UY5-3;Q86UY5	138;138;138	Protein FAM83A	FAM83A
653	3	T	4	58.024	0.537805	HLY(0.462)T(0.538)LDGGDIINALCFSPNR	P63244;J3KPE3;D6RAC2;D6RF23	229;185;181;13	Guanine nucleotide-binding protein subunit beta-2-like 1;Guanine nucleotide-binding protein subunit beta-2-like 1, N-terminally processed	GNB2L1
2735	2	Y	4	64.567	0.897215	FPY(0.091)Y(0.897)LS(0.012)R	Q8NAF0	58	Zinc finger protein 579	ZNF579
66	3	S	6	42.629	0.554196	RHPDY(0.446)S(0.554)VVLLLR	CON__P02768-1;P02768;A0A0C4DGB6;B7WNR0;D6RHD5;C9JKR2;P02768-2	366;366;366;251;216;174;174	Serum albumin	ALB
260	3	S	1	56.872	0.550768	S(0.551)LY(0.448)HDIS(0.001)GDTSGDYRK	P50995-2;P50995	447;480	Annexin A11	ANXA11
1440	2	Y	6	61.161	0.979736	VVQDT(0.02)Y(0.98)QIMK	O14964-2;O14964	132;132	Hepatocyte growth factor-regulated tyrosine kinase substrate	HGS
1316	2	Y	6	74.789	0.993378	LLGS(0.006)GY(0.993)GGLTGGSSR	F8WA11	705		CLASP1
813	3	Y	8	81.594	0.986397	T(0.005)S(0.005)CGS(0.004)PNY(0.986)AAPEVISGR	A0A087WXX9;P54646;Q13131;Q13131-2;Q96E92	179;179;190;205;181	5'-AMP-activated protein kinase catalytic subunit alpha-2;5'-AMP-activated protein kinase catalytic subunit alpha-1	PRKAA2;PRKAA1
817	3	Y	15	45.916	0.84706	KLDVEEPDSANS(0.007)S(0.02)FY(0.847)S(0.063)T(0.063)R	A0A087WY61;Q14980-2;Q14980;Q14980-5	1820;1822;1836;700	Nuclear mitotic apparatus protein 1	NUMA1
1360	2	Y	6	44.318	0.999946	YAGEVY(1)GMIR	J3KN10;P42356	1154;1096	Phosphatidylinositol 4-kinase alpha	PI4KA
2860	5	Y	2	40.622	0.997984	VY(0.998)MGHGGKPWVS(0.002)DFSHPHYLAGR	Q96KP4;Q96KP4-2	377;293	Cytosolic non-specific dipeptidase	CNDP2
1157	3	Y	6	48.527	0.989434	ACQS(0.011)IY(0.989)PLHDVFVR	D6RAT0;P61247;D6R9B6	168;205;86	40S ribosomal protein S3a	RPS3A
2140	2	Y	5	74.611	0.994156	TSVLY(0.994)QY(0.005)T(0.001)DGK	P51159-2;P51159	27;27	Ras-related protein Rab-27A	RAB27A
2078	3	Y	1	83.692	0.999993	Y(1)FDGSGGNNHAVEHYR	P45974-2;P45974	223;223	Ubiquitin carboxyl-terminal hydrolase 5	USP5
2527	5	Y	6	50.271	0.889708	QAT(0.021)Y(0.07)GY(0.89)Y(0.019)LGNPAEFHDSSDHHTFKK	Q15293;Q15293-2	147;96	Reticulocalbin-1	RCN1
656	3	T	10	67.997	0.544414	YEEIVKEVS(0.111)T(0.544)Y(0.344)IKK	P68104;A0A087WVQ9;P68104-2;Q5VTE0;A0A087WV01	176;155;155;176;176	Elongation factor 1-alpha 1;Putative elongation factor 1-alpha-like 3	EEF1A1;EEF1A1P5
2006	3	Y	11	41.242	0.809444	VVVFIKPT(0.191)CPY(0.809)CR	P35754	25	Glutaredoxin-1	GLRX
3084	3	Y	9	45.618	0.914503	IHENHDS(0.004)VY(0.915)Y(0.069)T(0.006)Y(0.006)EDYAK	Q9UKA4	485	A-kinase anchor protein 11	AKAP11
3019	2	Y	7	43.592	0.972015	YS(0.001)EEGVY(0.972)NVQY(0.02)S(0.007)FIK	Q9NUJ1;Q9NUJ1-2	215;58	Mycophenolic acid acyl-glucuronide esterase, mitochondrial	ABHD10
2083	2	Y	8	67.334	1	DIICQIAY(1)AR	P46777	66	60S ribosomal protein L5	RPL5
2851	2	Y	4	57.175	0.999854	GALY(1)CELCYEK	Q96HC4;Q96HC4-7;Q96HC4-4;Q96HC4-6;A0A0A0MSP3	466;363;357;495;141	PDZ and LIM domain protein 5	PDLIM5
2059	2	Y	6	88.155	0.963405	ELNGT(0.037)Y(0.963)AIAGGR	P43405;P43405-2	74;74	Tyrosine-protein kinase SYK	SYK
2540	3	Y	3	40.941	0.932059	Y(0.051)LY(0.932)HGQT(0.017)LET(0.001)LGGK	Q15582	450	Transforming growth factor-beta-induced protein ig-h3	TGFBI
2366	3	Y	8	50.897	1	GIKDEDGY(1)FQFMGR	Q08AH3;F5GWL3;Q68CK6;H3BTX9	455;376;455;376	Acyl-coenzyme A synthetase ACSM2A, mitochondrial;Acyl-coenzyme A synthetase ACSM2B, mitochondrial	ACSM2A;ACSM2B
3020	2	Y	6	59.198	0.966899	SLEDPY(0.967)S(0.033)QQIR	Q9NVH2-4;Q9NVH2-3;Q9NVH2-2;Q9NVH2	886;915;921;935	Integrator complex subunit 7	INTS7
3109	3	Y	8	79.652	0.99996	YSDKELQY(1)IDAISNK	Q9UQB8-3;Q9UQB8-5;Q9UQB8-4;Q9UQB8-6;Q9UQB8-2;Q9UQB8;I3L4C2	164;164;164;164;164;164;197	Brain-specific angiogenesis inhibitor 1-associated protein 2	BAIAP2;CCDC43
1930	2	Y	4	54.343	0.783188	IWPY(0.783)VY(0.17)T(0.046)LFS(0.001)NK	P27144;D3DQ64	205;153	Adenylate kinase 4, mitochondrial	AK4
1090	2	Y	11	51.726	0.547581	AAPGAPAEY(0.452)GY(0.548)IR	B8QGS9;Q99959-2;Q99959	12;12;12	Plakophilin-2	PKP2
2914	3	Y	10	40.849	0.687572	LT(0.312)DPKEDPIY(0.688)DEPEGLAPVPPQGLY(1)DLPR	Q99704;Q99704-3	362;223	Docking protein 1	DOK1
2915	3	Y	25	40.849	0.99993	LT(0.312)DPKEDPIY(0.688)DEPEGLAPVPPQGLY(1)DLPR	Q99704;Q99704-3	377;238	Docking protein 1	DOK1
892	3	Y	14	42.059	0.826394	EDQLLCT(0.001)DCY(0.012)S(0.011)NEY(0.826)S(0.075)S(0.075)K	J3KNW4;A0A0A0MSG2;Q14192	207;213;97	Four and a half LIM domains protein 2	FHL2
681	5	T	11	88.241	0.532521	CSDAAGY(0.467)PHAT(0.533)HDLEGPPLDAYSIQGQHTISPLDLAK	Q15365	211	Poly(rC)-binding protein 1	PCBP1
699	3	T	16	61.276	0.655136	HEY(0.001)ALPLAPPEPEY(0.344)AT(0.655)PIVER	Q8N8Z6	602	Discoidin, CUB and LCCL domain-containing protein 1	DCBLD1
2146	4	Y	18	80.102	0.990498	EIHPPFKPAT(0.005)GRPEDT(0.005)FY(0.99)FDPEFTAK	P51812	356	Ribosomal protein S6 kinase alpha-3	RPS6KA3
482	3	S	5	53.625	0.559087	DT(0.001)CY(0.427)S(0.559)PKPS(0.012)VY(0.001)LSTPSSASK	Q9Y5K6	542	CD2-associated protein	CD2AP
2612	3	Y	4	51.495	0.799067	NNY(0.01)Y(0.799)S(0.383)S(0.383)RFS(0.383)PDS(0.033)QY(0.009)IDNR	Q5VWV2;Q8TEW0-5;Q8TEW0-3;Q8TEW0-7;Q8TEW0-6;Q8TEW0-4;Q8TEW0-11;Q8TEW0-2;Q8TEW0;F5GZI3;Q5VWU8;Q8TEW0-9;Q8TEW0-10;Q8TEW0-8	334;334;334;378;378;378;378;378;378;108;378;378;378;378	Partitioning defective 3 homolog	PARD3
1454	2	Y	8	47.712	0.999968	FYGPAGPY(1)GIFAGR	O15173;O15173-2	143;167	Membrane-associated progesterone receptor component 2	PGRMC2
2149	2	Y	4	48.568	0.986272	GPAY(0.986)GLS(0.014)AEVK	P51911	12	Calponin-1	CNN1
1132	2	Y	7	49.773	0.77372	S(0.001)QS(0.002)S(0.006)HS(0.109)Y(0.774)DDS(0.048)T(0.062)LPLIDR	C9JZR2	865		CTNND1
2272	3	Y	3	86.8	0.837583	HLY(0.838)T(0.162)LDGGDIINALCFSPNR	P63244;J3KPE3;D6RAC2;D6RF23	228;184;180;12	Guanine nucleotide-binding protein subunit beta-2-like 1;Guanine nucleotide-binding protein subunit beta-2-like 1, N-terminally processed	GNB2L1
2019	2	Y	9	96.143	0.999491	TEVNS(0.001)GFFY(0.999)K	P40227;P40227-2;Q92526;Q92526-2	250;205;250;205	T-complex protein 1 subunit zeta;T-complex protein 1 subunit zeta-2	CCT6A;CCT6B
202	3	S	15	69.979	0.528995	TSSAQVEGGVHS(0.03)LHS(0.529)Y(0.441)EK	P12268	508	Inosine-5'-monophosphate dehydrogenase 2	IMPDH2
560	2	T	7	42.469	0.632608	AKEIY(0.343)MT(0.633)FLS(0.01)S(0.014)K	O43665-2;O43665;O43665-3	82;88;96	Regulator of G-protein signaling 10	RGS10
1764	3	Y	8	46.88	0.997596	KLDS(0.001)GGFY(0.998)IT(0.001)SR	P12931;P12931-2	216;222	Proto-oncogene tyrosine-protein kinase Src	SRC
178	4	S	22	43.501	0.999689	CGSGPVHISGQHLVAVEEDAES(1)EDEEEEDVK	P06748-2;P06748;P06748-3	125;125;125	Nucleophosmin	NPM1
836	2	Y	6	43.68	0.632192	LGEGT(0.17)Y(0.632)AT(0.17)VY(0.028)K	A0A087WZU2;F5H6Z0;Q00536;Q00536-3;Q00537-2;Q00537;Q00536-2	128;150;176;182;203;203;250	Cyclin-dependent kinase 16;Cyclin-dependent kinase 17	CDK17;CDK16
2575	3	Y	12	56.121	0.983994	HSQFLGYPIT(0.016)LY(0.984)LEKER	Q58FF8	138	Putative heat shock protein HSP 90-beta 2	HSP90AB2P
870	3	Y	17	46.953	0.750558	KSWTSSSSLSDTY(0.002)EPNY(0.751)GT(0.247)VK	A0A0A6YYB7;A0A0A0MR23;E9PCH4;Q8TEU7-5;Q8TEU7-3;Q8TEU7;Q8TEU7-4	1455;1461;1497;1455;1460;1447;1455	Rap guanine nucleotide exchange factor 6	RAPGEF6
1058	3	Y	29	51.323	0.582327	GPASDYGPEPTPPGPAAPAGT(0.031)DT(0.031)T(0.031)S(0.088)QLS(0.214)Y(0.582)ENY(0.024)EK	Q5W0G0;Q5W0F9;B4DN67;Q96J84-3;Q96J84;Q96J84-2	498;520;584;581;684;700	Kin of IRRE-like protein 1	KIRREL
1219	3	Y	7	58.32	0.96211	HVAY(0.034)GGY(0.962)S(0.211)T(0.792)PEDR	E9PF55;Q9HBL0;E9PGF5;A0A087WWW7;H0Y4U1	1313;1326;1305;956;437	Tensin-1	TNS1
2657	3	Y	14	45.618	0.875371	KIAPEDLPDKY(0.066)S(0.059)IY(0.875)NEK	Q7RTY1	214	Monocarboxylate transporter 9	SLC16A9
948	3	Y	6	101.53	0.992217	IDDPIY(0.992)GT(0.006)Y(0.001)YVDHINR	A0A0D9SGF2;A0A0D9SET0;A0A0D9SGF8;A0A0D9SEY4;E7EWI0;A0A0E3D6M1;A0A0D9SGI1;Q86UL8-2;Q86UL8	139;199;199;199;362;224;224;362;362	Membrane-associated guanylate kinase, WW and PDZ domain-containing protein 2	MAGI2
1750	2	Y	1	44.252	0.999713	Y(1)VVVTGITPTPLGEGK	P11586;F5H2F4	371;427	C-1-tetrahydrofolate synthase, cytoplasmic;Methylenetetrahydrofolate dehydrogenase;Methenyltetrahydrofolate cyclohydrolase;Formyltetrahydrofolate synthetase;C-1-tetrahydrofolate synthase, cytoplasmic, N-terminally processed	MTHFD1
38	2	S	4	42.317	0.609462	T(0.003)T(0.003)PS(0.609)Y(0.381)VAFT(0.003)DTER	P0DMV9;P0DMV8;A0A0G2JIW1;P0DMV8-2;P11142;E9PKE3;P11142-2;E9PNE6;P54652	40;40;41;40;40;40;40;40;41	Heat shock cognate 71 kDa protein;Heat shock-related 70 kDa protein 2	HSPA8;HSPA2
674	3	T	19	50.358	0.593232	GLCTSPAEHQYFMT(0.009)EY(0.397)VAT(0.593)R	Q13164-4;Q13164-3;Q13164-2;Q13164	142;224;85;224	Mitogen-activated protein kinase 7	MAPK7
1605	3	Y	17	72.21	0.574432	TTEDEVHICHNQDGY(0.044)S(0.191)Y(0.574)PS(0.191)R	P01130-3;P01130-6;P01130-4;P01130;P01130-2	679;726;806;847;669	Low-density lipoprotein receptor	LDLR
1021	3	Y	10	58.246	0.948202	ELY(0.052)ERPPHLY(0.948)AVANAAYK	B0I1T2;B0I1T2-4;B0I1T2-3;F8WEW9;B0I1T2-2	79;79;79;79;79	Unconventional myosin-Ig;Minor histocompatibility antigen HA-2	MYO1G
2733	2	Y	2	71.614	0.999996	LY(1)GSVCDLR	Q8N9U0-2;Q8N9U0	154;154	Tandem C2 domains nuclear protein	TC2N
3075	2	Y	3	63.624	0.989113	TIY(0.989)T(0.005)Y(0.006)IMASR	Q9UIB8-7;Q9UIB8-3;Q9UIB8-2;Q9UIB8	148;262;273;279	SLAM family member 5	CD84
[truncated: 658 more rows]

## Sheet: Sample labeling
Patient ID	Tissue	mg input	Analysis label
ARCC-1 Sensitive	RCC tissue	5 mg	A
ARCC-6 Sensitive	RCC tissue	5 mg	B	◊
ARCC-9 Sensitive	RCC tissue	5 mg	C
ARCC-11 Resistant	RCC tissue	5 mg	D	*
ARCC-17 Sensitive	RCC tissue	5 mg	E	*
ARCC-25 Resistant	RCC tissue	5 mg	F
ARCC-3 Sensitive	RCC tissue	3 mg	G
ARCC-16 Sensitive	RCC tissue	3 mg	H
HCT-116	Cell line control sample	10 mg	I
Mixed Tissue	Mixed tissue control sample	10 mg	J
ARCC-7 Sensitive	RCC tissue	5 mg	K
ARCC-18 Sensitive	RCC tissue	5 mg	L
ARCC-20 Resistant	RCC tissue	5 mg	M
ARCC-21 Sensitive	RCC tissue	5 mg	N
ARCC-24 Resistant	RCC tissue	5 mg	O
ARCC-26 Sensitive	RCC tissue	5 mg	P
ARCC-12 Resistant	RCC tissue	3 mg	Q
ARCC-2 Sensitive	RCC tissue	3 mg	R
ARCC-13 Sensitive	RCC tissue	2 mg	S
HCT-116	Cell line control sample	10 mg	T
Mixed Tissue	Mixed tissue control sample	10 mg	U
ARCC-4 Sensitive	RCC tissue	5 mg	V
ARCC-5 Sensitive	RCC tissue	5 mg	W
ARCC-8 Sensitive	RCC tissue	5 mg	X
ARCC-14 Sensitive	RCC tissue	5 mg	Y
ARCC-15 Resistant	RCC tissue	5 mg	Z
ARCC-19 Resistant	RCC tissue	5 mg	AA
ARCC-22 Resistant	RCC tissue	5 mg	BB
ARCC-23 Sensitive	RCC tissue	3 mg	CC
ARCC-10 Sensitive	RCC tissue	3 mg	DD
HCT-116	Cell line control sample	10 mg	EE
Mixed Tissue	Mixed tissue control sample	10 mg	FF
* Samples excluded from downstream analysis due to low protein input and significantly less phosphopeptide identifications
◊ Sample excluded due to below-par lysate, hindering lysate-based normalisation
