# Supplementary material for: Candidate biomarkers for treatment benefit from sunitinib in patients with advanced renal cell carcinoma using mass spectrometry-based (phospho)proteomics
Source: Clin Proteomics. 2023 Nov 8;20:49. doi: 10.1186/s12014-023-09437-6 (PMC10631096; doi:10.1186/s12014-023-09437-6)
Supplement: Supplementary file 8 — Additional file 8: Table S3. All identified and quantified phosphopeptides and proteins. [file 12014_2023_9437_MOESM8_ESM.xlsx]

## Sheet: Phosphopeptide report
Additional Table 3: Identified phosphopeptides		* Sample excluded from downstream analysis due to low phosphopeptide yield and significantly less phosphopeptide identifications
		◊ Sample excluded from downstream analysis due to below-par lysate, hindering lysate-based normalisation
		MS/MS count = 0 indicates that the phosphopeptide was not identified in the concerning sample										Intensity	◊		*	*																													Lysate-based normalised intensity
ppModPeptide ID	Sequence	Modifications	Mass	Proteins	Gene Names	Protein Names	Phospho STY	MS/MS Count	Score	Phospho STY site IDs		Raw intensity (A) ARCC-1 Sensitive	Raw intensity (B) ARCC-6 Sensitive	Raw intensity (C) ARCC-9 Sensitive	Raw intensity (D) ARCC-11 Resistant	Raw intensity (E) ARCC-17 Sensitive	Raw intensity (F) ARCC-25 Resistant	Raw intensity (G) ARCC-3 Sensitive	Raw intensity (H) ARCC-16 Sensitive	Raw intensity (I) HCT116	Raw intensity (J) Mixed Tissue	Raw intensity (K) ARCC-7 Sensitive	Raw intensity (L) ARCC-18 Sensitive	Raw intensity (M) ARCC-20 Resistant	Raw intensity (N) ARCC-21 Sensitive	Raw intensity (O) ARCC-24 Resistant	Raw intensity (P) ARCC-26 Sensitive	Raw intensity (Q) ARCC-12 Resistant	Raw intensity (R) ARCC-2 Sensitive	Raw intensity (S) ARCC-13 Sensitive	Raw intensity (T) HCT116	Raw intensity (U) Mixed Tissue	Raw intensity (V) ARCC-4 Sensitive	Raw intensity (W) ARCC-5 Sensitive	Raw intensity (X) ARCC-8 Sensitive	Raw intensity (Y) ARCC-14 Sensitive	Raw intensity (Z) ARCC-15 Resistant	Raw intensity (AA) ARCC-19 Resistant	Raw intensity (BB) ARCC-22 Resistant	Raw intensity (CC) ARCC-23 Sensitive	Raw intensity (DD) ARCC-10 Sensitive	Raw intensity (EE) HCT116	Raw intensity (FF) Mixed Tissue		Normalised intensity (A) ARCC-1 Sensitive	Normalised intensity (C) ARCC-9 Sensitive	Normalised intensity (F) ARCC-25 Resistant	Normalised intensity (G) ARCC-3 Sensitive	Normalised intensity (H) ARCC-16 Sensitive
7435	IGEGTYGVVYK	Phospho (STY)	1264.57	A0A024QZP7;A0A087WZZ9;G3V5T9;E7ESI2;Q00526;G3V317	CDC2;CDK1;CDK2;CDK3	Cyclin-dependent kinase 3	1	214	129.89	488;545;753;754;1324;1325		18853000	8703700	15663000	0	0	927530	0	17028000	11358000000	396010000	10315000	5473700	3739100	7316500	47199000	31082000	16391000	3803500	22245000	21772000000	1150600000	6244400	9604100	7288900	5278900	11896000	25822000	39520000	20714000	11871000	13135000000	633140000		1.75609e+07	1.62594e+07	843739	0	1.77114e+07
4184	GEPNVSYICSR	Phospho (STY)	1360.55	P49840;A8MT37;P49841;P49841-2	GSK3A;GSK3B	Glycogen synthase kinase-3 alpha;Glycogen synthase kinase-3 beta	1	482	162.93	258;259;2117		261260000	458510000	568420000	6203900	2242700	644110000	94408000	117640000	7276500000	1244800000	487690000	518420000	278990000	524340000	804260000	823540000	539270000	614180000	495770000	8630600000	1809600000	1183900000	239690000	924190000	1168000000	122110000	282940000	496220000	395040000	309870000	10686000000	1617800000		2.43355e+08	5.90065e+08	5.85922e+08	8.22864e+07	1.22361e+08
9094	LCDFGSASHVADNDITPYLVSR	Phospho (STY)	2516.1	Q13523	PRPF4B	Serine/threonine-protein kinase PRP4 homolog	1	299	322.08	319;320;321;678;2428		80874000	109730000	40399000	22753000	22742000	171330000	2335000000	503920000	1264400000	220670000	6584900	97836000	61174000	151420000	16940000	8732400	149240000	59436000	963980000	1289900000	40316000	68035000	33437000	108180000	16287000	31652000	52192000	191360000	30419000	43199000	2077300000	220870000		7.53314e+07	4.19373e+07	1.55852e+08	2.0352e+09	5.24145e+08
21661	YCRPESQEHPEADPGSAAPYLK	Phospho (STY)	2581.09	P40763-3;P40763;G8JLH9	STAT3	Signal transducer and activator of transcription 3;Signal transducer and activator of transcription	1	163	214.65	2021		186460000	189410000	166320000	0	0	103190000	214060000	59008000	76837000	793060000	346210000	243450000	238830000	81926000	670610000	215390000	342570000	341490000	255770000	109270000	1224600000	178590000	391840000	495340000	200310000	141750000	210020000	519040000	121670000	568220000	120870000	1040300000		1.73681e+08	1.72653e+08	9.3868e+07	1.86576e+08	6.13763e+07
7436	IGEGTYGVVYK	2 Phospho (STY)	1344.54	A0A024QZP7;A0A087WZZ9;G3V5T9;E7ESI2;Q00526;G3V317	CDC2;CDK1;CDK2;CDK3	Cyclin-dependent kinase 3	2	133	168.89	488;545;753;754;1324;1325		13528000	4051200	11279000	0	0	943510	1461800	7626800	2124300000	249570000	11077000	9145300	4856000	16257000	110400000	23132000	34940000	4255100	11199000	2616400000	581570000	2996400	14546000	1404600	3367900	9043100	73284000	26934000	23078000	4378600	2796000000	517000000		1.26009e+07	1.17085e+07	858275	1.27411e+06	7.9329e+06
10391	LSLEGDHSTPPSAYGSVK	Phospho (STY)	1923.86	P07355;P07355-2;A6NMY6;H0YMU9;H0YLV6;H0YKN4	ANXA2;ANXA2P2	Annexin A2;Putative annexin A2-like protein;Annexin	1	144	308.42	181;182;1654		133790000	85154000	12401000	745360	0	480250	4461500	1485400000	638240000	740280000	20065000	15290000	9378100	5586100	208920000	769640000	11108000	15924000	98651000	918670000	903400000	91028000	15081000	137020000	2278100	23461000	38913000	323030000	113320000	32008000	98963000	963550000		1.24621e+08	1.28732e+07	436865	3.88866e+06	1.54502e+09
20035	VAQQPLSLVGCEVVPDPSPDHLYSFR	Phospho (STY)	2989.4	Q8N4X5-2;Q8N4X5;Q8N4X5-4	AFAP1L2	Actin filament-associated protein 1-like 2	1	114	237.2	372;2717		435840000	415440000	53392000	0	848820	13361000	87896000	34107000	0	493700000	335360000	146330000	35048000	185300000	345140000	159250000	126850000	213350000	221170000	0	497850000	91301000	154070000	565390000	148840000	60153000	29320000	259320000	33747000	312730000	0	389180000		4.0597e+08	5.54251e+07	1.2154e+07	7.66105e+07	3.54759e+07
19984	VADPDHDHTGFLTEYVATR	Phospho (STY)	2222.96	P28482;P28482-2	MAPK1	Mitogen-activated protein kinase 1	1	193	273.33	605;606;1943		62080000	62817000	169070000	1260500	766930	2918500	0	103270000	243680000	500860000	129810000	856730000	14498000	40392000	37836000	158240000	586500000	351990000	207780000	352420000	186340000	388380000	9197100	104680000	80471000	15636000	12119000	63918000	88811000	92890000	270900000	169160000		5.78254e+07	1.75508e+08	2.65485e+06	0	1.07415e+08
21064	VVQEYIDAFSDYANFK	Phospho (STY)	1987.86	P18433-4;P18433-2;P18433-3;P18433	PTPRA	Receptor-type tyrosine-protein phosphatase alpha	1	254	220.6	217;1829		26236000	84979000	19836000	691390	0	1317900	0	31155000	309370000	206110000	19886000	903690	8928000	7828600	56580000	97218000	8261600	6646400	73832000	590310000	400770000	3577700	5595100	452630000	64713000	8606400	40658000	54031000	20466000	29632000	537480000	195930000		2.44379e+07	2.05913e+07	1.19884e+06	0	3.24054e+07
7200	IADPEHDHTGFLTEYVATR	Phospho (STY)	2250.99	E9PJF0;E9PQW4;P27361-3;P27361;B3KR49;P27361-2	MAPK3	Mitogen-activated protein kinase;Mitogen-activated protein kinase 3	1	128	284.38	537;538;539;1240		24819000	53573000	56323000	0	0	847050	345860	26014000	436750000	244290000	40311000	126400000	10652000	17743000	50323000	49705000	37921000	117580000	60012000	91673000	93738000	64907000	7059300	105940000	45016000	16046000	5527700	46362000	24730000	48300000	586990000	411070000		2.31181e+07	5.84677e+07	770529	301453	2.70581e+07
21659	YCRPESQEHPEADPGAAPYLK	Phospho (STY)	2494.06	P40763-2	STAT3	Signal transducer and activator of transcription 3	1	82	201.27	2023		46715000	40234000	43728000	0	2161400	22856000	50906000	13574000	40290000	361600000	84914000	66534000	58982000	24411000	157420000	62636000	84407000	104970000	37417000	57677000	356010000	56665000	110280000	133510000	52571000	40077000	61192000	137610000	29412000	99747000	21791000	275400000		4.35134e+07	4.53931e+07	2.07912e+07	4.43699e+07	1.41188e+07
387	AHAWPSPYKDYEVKK	Phospho (STY)	1897.88	Q8NFJ5	GPRC5A	Retinoic acid-induced protein 3	1	92	206.14	383;2750;2751		0	0	4296500	0	0	0	173620	131390	44742000	587380000	0	343530	287860	0	4360500	622450	574810	0	114340	61964000	718170000	0	3729900	310250	0	3102700	6271500	525150	2581200	70129	44737000	784770000		0	4.46011e+06	0	151328	136663
20267	VGEEEHVYSFPNK	Phospho (STY)	1613.68	F5GZ78;P49023-2;P49023;P49023-3	PXN	Paxillin	1	101	302.14	100;1281		16986000	55471000	25886000	241630	0	302600	0	10064000	284810000	107590000	7571300	1963000	15596000	1648400	17297000	8439300	9042200	13425000	42530000	391690000	178360000	2198800	45291000	191920000	71192000	609470	6582500	5893100	21249000	24146000	381650000	204960000		1.58219e+07	2.68717e+07	275264	0	1.04679e+07
2825	ERDYAEIQDFHR	Phospho (STY)	1657.69	Q5VWV2;Q8TEW0-5;Q8TEW0-3;Q8TEW0-7;Q8TEW0-6;Q8TEW0-4;Q8TEW0-11;Q8TEW0-2;Q8TEW0	PARD3	Partitioning defective 3 homolog	1	60	220.31	2607		1550400	1735700	567430	0	0	0	158340	3561400	487190000	8590600	3047600	456310	0	218260	1214100	2283800	3549600	2152100	1809200	792550000	15909000	10846000	1453700	2355700	10244000	0	2172800	3104700	0	0	727160000	11437000		1.44415e+06	589037	0	138010	3.70434e+06
1168	AYSQEEITQGFEETGDTLYAPYSTHFQLQNQPPQK	Phospho (STY)	4124.83	Q8NFJ5	GPRC5A	Retinoic acid-induced protein 3	1	88	269.08	384;385;704;705;706;2752;2753;2754		0	0	585810	0	0	0	0	539550	33107000	583700000	1533700	0	0	0	449210	1306400	0	0	0	80914000	680540000	1811900	0	0	695590	2456200	3703400	784890	0	0	51875000	436530000		0	608117	0	0	561205
388	AHAWPSPYKDYEVKK	2 Phospho (STY)	1977.84	Q8NFJ5	GPRC5A	Retinoic acid-induced protein 3	2	79	228.08	383;2750;2751		0	0	668790	0	0	0	0	145390	9535400	468090000	0	0	0	0	3162500	0	0	0	0	13404000	561870000	0	0	0	0	0	1823900	0	0	0	13742000	759210000		0	694257	0	0	151225
21591	YAIAVNDLGTEYVHR	Phospho (STY)	1799.82	O94925;O94925-3	GLS	Glutaminase kidney isoform, mitochondrial	1	138	250.89	568;1560		6951400	2036700	33555000	90360	0	337610000	14132000	2932900	1136100	611850	264260000	305140000	20166000	222390000	14560000	3683800	75526000	45601000	2856600	849890	627880	34029000	360790000	8645100	27696000	2166000	2476400	3407000	2453500	6748100	381090	0		6.47499e+06	3.48327e+07	3.07111e+08	1.23175e+07	3.05061e+06
7472	IGVVGGCQEYTGAPYFAAISALK	Phospho (STY)	2451.15	Q8IW45;Q8IW45-2	CARKD	ATP-dependent (S)-NAD(P)H-hydrate dehydratase	1	98	208.77	2699		7858300	68633000	6047700	327970	0	17085000	5284000	5616400	1645100	58599000	28425000	16146000	3632100	90970000	1509200	33885000	5432400	55699000	18381000	4447300	171600000	62191000	5382500	636950000	168110000	3083600	1563000	13939000	1197400	66458000	4260000	49386000		7.31974e+06	6.27799e+06	1.55416e+07	4.60556e+06	5.84181e+06
14958	SLPSGSHQGPVIYAQLDHSGGHHSDK	Phospho (STY)	2790.25	O95297-4;O95297-2;O95297	MPZL1	Myelin protein zero-like protein 1	1	38	190.24	1566		0	5728900	2487100	0	0	0	0	24323000	212500000	120840000	1887100	0	0	0	16316000	50254000	917790	0	2050000	236670000	235100000	0	0	115550000	5530600	3596600	9728700	0	0	1012400	201380000	165290000		0	2.58181e+06	0	0	2.52992e+07
19985	VADPDHDHTGFLTEYVATR	2 Phospho (STY)	2302.93	P28482;P28482-2	MAPK1	Mitogen-activated protein kinase 1	2	86	273.37	605;606;1943		205070	1326300	25495000	0	0	0	0	22045000	130650000	102990000	0	11931000	0	277500	919610	5486900	10719000	0	17106000	289730000	254690000	0	0	3610800	0	1239400	269030	400370	7914100	7605700	271070000	198410000		191016	2.64658e+07	0	0	2.29298e+07
14083	SEQLKPLKTYVDPHTYEDPNQAVLK	Phospho (STY)	2992.46	P29317	EPHA2	Ephrin type-A receptor 2	1	34	288	233;608;609;1950;1951		0	0	0	0	0	0	0	0	249540000	9672100	0	580970	0	0	10864000	0	0	0	0	466900000	18968000	6729600	6224100	1886200	15730000	1897300	3750900	1486900	0	472470	536940000	14089000		0	0	0	0	0
384	AHAWPSPYKDYEVK	Phospho (STY)	1769.78	Q8NFJ5	GPRC5A	Retinoic acid-induced protein 3	1	70	192.14	383;2750;2751		0	0	1136200	0	0	0	0	171280	14408000	281080000	0	155530	0	0	1456000	572530	767720	287960	0	18577000	399490000	0	686200	0	0	180830	2551300	0	0	0	17303000	586730000		0	1.17947e+06	0	0	178154
4858	GPLDGSPYAQVQRPPR	Phospho (STY)	1816.86	Q63HR2-5;Q63HR2-6;Q63HR2;Q63HR2-4;F8VV64;Q63HR2-2	TNS2	Tensin-like C1 domain-containing phosphatase	1	90	198.23	353;2619		51764000	137360000	12733000	452790	0	0	831480	19568000	18154000	96393000	11513000	3320900	8776400	8590600	5853400	15746000	2994700	14736000	90817000	26103000	116410000	9773200	3257700	342790000	47266000	5383100	2145800	29816000	14145000	92926000	21020000	106920000		4.82164e+07	1.32179e+07	0	724722	2.03534e+07
7891	IQNTGDYYDLYGGEK	Phospho (STY)	1814.74	Q06124-2;Q06124;Q06124-3	PTPN11	Tyrosine-protein phosphatase non-receptor type 11	1	109	292.85	2345;2346;2347		11209000	69875000	14350000	0	0	8592300	17949000	9695400	38618000	87411000	25667000	15306000	25788000	12121000	116290000	39817000	12191000	16950000	17711000	86609000	176890000	16067000	18956000	49212000	57689000	1191900	14894000	62966000	11954000	19849000	43358000	147840000		1.04408e+07	1.48964e+07	7.81609e+06	1.56444e+07	1.00845e+07
11446	NEEENIYSVPHDSTQGK	Phospho (STY)	2025.83	Q9NRY4	ARHGAP35	Rho GTPase-activating protein 35	1	76	207.53	450;3011		26412000	48231000	13323000	0	0	9590700	8626800	12875000	58583000	49696000	48585000	29982000	7801700	27082000	30917000	36454000	36908000	36804000	15494000	83570000	93670000	63277000	20595000	39227000	29899000	24428000	16778000	98881000	15678000	27378000	73557000	105250000		2.46019e+07	1.38303e+07	8.72429e+06	7.51916e+06	1.33917e+07
2516	EHALLAYTLGVK	Phospho (STY)	1393.7	P68104;Q5VTE0;A0A087WV01;Q05639	EEF1A1;EEF1A1P5;EEF1A2	Elongation factor 1-alpha 1;Putative elongation factor 1-alpha-like 3;Elongation factor 1-alpha 2	1	157	234.63	655;2277		14851000	93851000	21569000	859070	3708700	4906300	2017000	12161000	42199000	30590000	13640000	29057000	10981000	35148000	52470000	75937000	16832000	15916000	18909000	53564000	54356000	27845000	10890000	175260000	96157000	8221800	5253600	55330000	3200700	17602000	62377000	51696000		1.38332e+07	2.23903e+07	4.46307e+06	1.75803e+06	1.26491e+07
20456	VIYDFIEK	Phospho (STY)	1105.51	O00401	WASL	Neural Wiskott-Aldrich syndrome protein	1	65	128.38	1416		8873000	32890000	5572000	0	0	437690	0	12942000	165080000	36053000	4450300	2227900	0	7676000	12736000	53485000	2880600	0	8987000	287760000	52695000	7914000	0	515610	31831000	0	5634900	20085000	17886000	7856100	247790000	49819000		8.2649e+06	5.78417e+06	398150	0	1.34614e+07
15432	SREYDRLYEEYTR	Phospho (STY)	1858.79	P27986-5;P27986-3;P27986-2;P27986;P27986-4	PIK3R1	Phosphatidylinositol 3-kinase regulatory subunit alpha	1	74	262.66	1936		15362000	84308000	23306000	1242200	327710	16106000	16050000	15648000	0	29930000	42798000	33027000	23703000	96648000	27379000	16947000	31064000	66133000	14542000	10693000	37550000	49645000	54242000	37079000	51000000	21409000	27752000	138280000	182240	16732000	10270000	43743000		1.43092e+07	2.41935e+07	1.4651e+07	1.39893e+07	1.6276e+07
22498	YVDSEGHLYTVPIR	Phospho (STY)	1727.79	Q03135	CAV1	Caveolin-1	1	107	190.57	663;2322;2323		8128700	45948000	2731600	75446	0	413900	312440	14170000	54794000	88724000	7197900	5991500	1056500	746560	1716500	20157000	2275100	51051000	19450000	97311000	217440000	42725000	2240300	56038000	7275400	8215900	2595100	16355000	6177900	11540000	88326000	157020000		7.57161e+06	2.83562e+06	376509	272324	1.47387e+07
15029	SLYASSPGGVYATR	Phospho (STY)	1507.67	B0YJC4	VIM		1	107	157.2	45;46;510;1026;1027		61368000	19504000	5522900	2258700	246740	2883300	1108400	26518000	0	50348000	16629000	76868000	3322300	11008000	19716000	42081000	67083000	65337000	12913000	0	76824000	120980000	46046000	23884000	18779000	4741300	6894500	52357000	25402000	15487000	0	70048000		5.71622e+07	5.73321e+06	2.62283e+06	966086	2.75823e+07
19587	TVTAMDVVYALKR	Phospho (STY)	1545.76	P62805	HIST1H4A	Histone H4	1	99	194.24	2262		16506000	29569000	6710800	0	0	22162000	6296200	6295100	2441500	68517000	67872000	3724000	23782000	39017000	9594700	5418000	14937000	11202000	3815400	3534100	85501000	6248300	2524100	281480000	15962000	1559600	2148700	32590000	713710	26399000	2780800	74869000		1.53748e+07	6.96634e+06	2.01599e+07	5.4878e+06	6.54775e+06
8753	KPTYDPVSEDQDPLSSDFKR	Phospho (STY)	2403.06	C9J1X3;Q07912	TNK2	Activated CDC42 kinase 1	1	48	254.24	524;1100		2365400	24485000	4566100	0	0	0	0	2443600	175240000	16361000	1263400	1009400	1156800	2378900	4354300	30846000	240880	1264000	4212200	253260000	35097000	906160	1157100	13401000	11033000	182700	3509400	3693200	6275100	0	246770000	21722000		2.20329e+06	4.73997e+06	0	0	2.54167e+06
20190	VFDKDGNGYISAAELR	Phospho (STY)	1833.83	P62158;E7ETZ0;E7EMB3	CALM1;CALM2	Calmodulin	1	82	211.45	2245		11712000	12524000	5545900	0	720150	6994100	3627900	0	52395000	78648000	16247000	14061000	7624500	10978000	7983500	11694000	10373000	18450000	9077400	72824000	120720000	92294000	10343000	13654000	12705000	11508000	22065000	19666000	5529500	15314000	72220000	97714000		1.09093e+07	5.75708e+06	6.36227e+06	3.16209e+06	0
14959	SLPSGSHQGPVIYAQLDHSGGHHSDKINK	Phospho (STY)	3145.47	O95297-4;O95297-2;O95297	MPZL1	Myelin protein zero-like protein 1	1	34	179.2	1566		0	5119500	0	0	0	0	0	12010000	119860000	50477000	0	0	0	0	13030000	38304000	0	0	8409300	212620000	58428000	0	0	120550000	2431200	3039300	7312500	0	6774900	0	109050000	49725000		0	0	0	0	1.2492e+07
3648	FNVANGGPAPDVVSDKIYQISK	Phospho (STY)	2398.16	Q15124;Q15124-2	PGM5	Phosphoglucomutase-like protein 5	1	19	219.22	334;2511		0	4498700	0	0	0	0	1185900	421610	0	186250000	0	0	0	0	0	0	0	0	0	0	327060000	734100	0	21158000	0	0	0	749370	0	0	0	247550000		0	0	0	1.03364e+06	438531
21636	YATPQVIQAPGPR	Phospho (STY)	1476.71	C9J1X3;Q07912;Q07912-3	TNK2	Activated CDC42 kinase 1	1	44	212.9	1103		536280	4598100	870590	0	0	0	0	0	162290000	8024700	0	0	0	0	0	12052000	0	0	1676100	282720000	15258000	294650	0	9468300	5026600	0	0	752950	560090	1056600	239960000	12511000		499527	903741	0	0	0
19952	TYVDPHTYEDPNQAVLK	Phospho (STY)	2068.91	P29317	EPHA2	Ephrin type-A receptor 2	1	26	252.25	608;609;1950;1951		0	0	0	0	0	311780	364200	0	187360000	2308500	0	0	0	0	1534000	0	0	0	0	267010000	5809500	179040	3455900	520060	0	587060	280230	875250	0	0	243240000	368710		0	0	283614	317438	0
21874	YGLFKEENPYAR	Phospho (STY)	1565.69	A8MXQ1;P53801	PTTG1IP	Pituitary tumor-transforming gene 1 protein-interacting protein	1	124	234.3	1014;1015		9775900	4601300	8291700	0	752570	2594200	1843100	5856400	40512000	84487000	12179000	9173300	7865800	6275000	13182000	6739000	25966000	12563000	1844900	64669000	125320000	30701000	10361000	4741200	5116100	15468000	22055000	5618200	8582500	3523100	50866000	95292000		9.10592e+06	8.60744e+06	2.35984e+06	1.60645e+06	6.09145e+06
21589	YAGSALQYEDVSTAVQNLQK	Phospho (STY)	2264.04	A0A087WY55;Q9NP79;Q5TGM0;Q9NP79-2	VTA1	Vacuolar protein sorting-associated protein VTA1 homolog	1	37	276.3	0;816		483330	0	0	0	0	895740	658230	0	189030000	9536200	743590	188080	317480	0	3015400	1289300	0	0	1678900	264950000	15341000	654520	179460	1996300	0	0	1895500	220650	0	460450	189800000	7876400		450206	0	814821	573716	0
20261	VGAHAGEYGAEALER	Phospho (STY)	1608.69	P69905	HBA1	Hemoglobin subunit alpha	1	39	226.19	2288		4443000	25608000	8390500	0	4181900	2295800	6671100	1949600	0	90805000	17023000	3466800	119680000	12314000	2663700	24421000	6425200	0	8069100	0	130620000	6657800	39777000	0	0	0	11245000	1113100	0	38556000	0	112470000		4.1385e+06	8.71e+06	2.0884e+06	5.81456e+06	2.02785e+06
22453	YTEFYHVPTHSDASK	Phospho (STY)	1860.77	Q96HC4;Q96HC4-7;Q96HC4-4;Q96HC4-6;Q96HC4-3;Q96HC4-2	PDLIM5	PDZ and LIM domain protein 5	1	34	169.94	2852;2853		1687100	352640	841060	0	0	0	0	163430	184290000	10199000	290990	328980	172630	341240	299980	0	0	0	319960	222520000	15438000	0	0	7657000	420930	0	0	342920	0	1646800	200830000	11652000		1.57148e+06	873087	0	0	169989
3381	FIHQQPQSSSPVYGSSAK	Phospho (STY)	2026.91	F5GZ78;P49023-2;P49023;P49023-3	PXN	Paxillin	1	22	135.69	98;99;1279		0	523340	0	0	0	67319	0	63091	144990000	318230	0	0	2255100	0	0	103860	1524700	2474700	17442000	165390000	45714000	0	5516100	52174000	14375000	0	5018800	10007000	6963700	3809300	152570000	810990		0	0	61237.5	0	65623.2
6295	HLSPYATLTVGDSSHK	Phospho (STY)	1791.82	Q9BSJ8;Q9BSJ8-2	ESYT1	Extended synaptotagmin-1	1	141	228.9	430;729;2930		8844900	16029000	5160800	0	0	9505400	6096300	6722100	27956000	88390000	32605000	19874000	6376900	8384300	4398800	5179700	11876000	7782300	9055900	1354800	108670000	13598000	12814000	29004000	17293000	2715600	15881000	26878000	4796800	12418000	20807000	86959000		8.23873e+06	5.35732e+06	8.6467e+06	5.31356e+06	6.99189e+06
10767	LYDAYELKHALK	Phospho (STY)	1542.75	P08758;D6RBL5;E9PHT9	ANXA5	Annexin A5;Annexin	1	77	133.05	1704;1705		10121000	25568000	14201000	1320000	3780000	5479900	11086000	8138300	6171800	17579000	22152000	18122000	16026000	18883000	7023000	21737000	12815000	18220000	10455000	10426000	19568000	14402000	17623000	72938000	59447000	24915000	22644000	32375000	10306000	18680000	8676200	16596000		9.42737e+06	1.47418e+07	4.98486e+06	9.66261e+06	8.46493e+06
2643	ELFDDPSYVNVQNLDK	Phospho (STY)	1974.86	X6R6D0;P29353-5;P29353-3;P29353-2;P29353-7;P29353;P29353-6	SHC1	SHC-transforming protein 1	1	67	271.43	238;1968		1910600	29469000	168710	0	0	348960	290120	2897700	33303000	79258000	1205700	3638400	437590	755160	2787500	24249000	6369200	6576300	20567000	53086000	117630000	3339400	0	24091000	3431400	1235700	3764800	2495500	1449600	11575000	31601000	104220000		1.77966e+06	175134	317436	252870	3.014e+06
8834	KTHIQDNHDGTYTVAYVPDVTGR	Phospho (STY)	2666.21	Q60FE5;P21333-2;P21333;Q5HY54;A0A087WWY3	FLNA	Filamin-A	1	54	242.43	593;594;595;1865		7243000	11754000	4485000	0	0	0	11424000	5153200	0	75137000	47662000	49825000	5889700	3279700	7751200	2073400	15739000	4254400	10420000	474330	125420000	5209000	8675900	39834000	3599700	0	4039700	0	4275000	5423400	0	95269000		6.74661e+06	4.65578e+06	0	9.95721e+06	5.36002e+06
178	AEERPTFDYLQSVLDDFYTATEGQYQQQP	Phospho (STY)	3518.52	P07948-2;P07948	LYN	Tyrosine-protein kinase Lyn	1	7	100.15	579;1669		0	0	0	0	0	0	0	0	108100000	124970000	0	0	0	0	9172400	1883800	0	0	0	213660000	17341000	0	0	23239000	0	0	0	0	0	0	422820	44932000		0	0	0	0	0
20434	VIQAQTAFSANPANPAILSEASAPIPHDGNLYPR	Phospho (STY)	3609.76	O00560-2;O00560;G5EA09;B4DHN5;E9PBU7	SDCBP	Syntenin-1	1	50	246.55	1427		0	1070300	2983800	0	0	1430600	0	0	10026000	98776000	0	982870	1957400	471370	0	6842100	14279000	716660	0	34129000	195050000	2115900	3264800	0	49767000	4833200	5576300	895640	0	1658300	17915000	69169000		0	3.09742e+06	1.30136e+06	0	0
12129	NNYALNTTATYAEPYRPIQYR	Phospho (STY)	2598.19	Q99569;A0A0D9SF60;Q99569-2	PKP4	Plakophilin-4	1	43	214.46	725;726;2897;2898		2736600	0	2514200	0	0	0	0	711070	118380000	5812400	0	2732000	0	2171000	4865400	0	0	0	1931100	158890000	9927800	12688000	0	13831000	13531000	0	0	2505900	0	0	132140000	6470100		2.54905e+06	2.60994e+06	0	0	739609
2983	EYDRLYEEYTR	Phospho (STY)	1615.66	P27986-5;P27986-3;P27986-2;P27986;P27986-4;F6TDL0;Q92569-3;Q92569-2;Q92569	PIK3R1;PIK3R3	Phosphatidylinositol 3-kinase regulatory subunit alpha;Phosphatidylinositol 3-kinase regulatory subunit gamma	1	55	164.9	1302;1936		8362700	32455000	8426600	361580	1111300	10570000	6697200	5798800	4387700	28216000	22947000	12899000	8415100	35783000	13075000	7909700	11588000	19468000	5435500	6336500	35737000	24126000	21161000	12382000	23987000	7439900	9922400	51560000	1243100	6124600	7204500	32010000		7.78957e+06	8.74747e+06	9.61513e+06	5.83731e+06	6.03153e+06
14084	SEQLKPLKTYVDPHTYEDPNQAVLK	2 Phospho (STY)	3072.42	P29317	EPHA2	Ephrin type-A receptor 2	2	17	157.73	233;608;609;1950;1951		789870	333820	0	0	0	0	307260	779270	115120000	18149000	0	0	0	518380	572770	555120	0	347670	2339700	158760000	31438000	4988400	796110	1513100	3761100	0	2887400	4985900	985800	694020	100490000	27649000		735737	0	0	267809	810546
20898	VSSTHYYLLPERPSYLER	Phospho (STY)	2289.08	C9J1X3;Q07912;Q07912-3	TNK2	Activated CDC42 kinase 1	1	31	166.6	1101;1102		1353000	26724000	0	0	0	0	0	918250	92315000	15224000	316710	0	286290	409160	592900	12130000	0	0	0	137830000	29117000	439200	0	10282000	4224200	0	1117200	380180	112930	1749200	121090000	20819000		1.26027e+06	0	0	0	955104
4988	GSHQISLDNPDYQQDFFPK	Phospho (STY)	2314.99	P00533;E9PFD7	EGFR	Epidermal growth factor receptor	1	79	284.27	167;1593		1640900	99975000	9600300	0	0	1006100	0	2063000	8287400	22917000	3625500	20459000	2182700	33856000	4942700	8677200	34761000	33533000	11870000	13894000	39401000	10827000	3998100	30099000	5028900	0	0	8226800	4149300	16057000	10880000	29243000		1.52844e+06	9.96587e+06	915211	0	2.1458e+06
7085	HYEDGYPGGSDNYGSLSR	Phospho (STY)	2052.79	C9JZR2	CTNND1		1	61	198.85	59;60;1125;1126		6827100	4699800	3453500	0	0	991390	349340	2138000	68085000	14152000	14229000	3897600	0	1848100	6680900	5381600	8951700	8978900	0	83123000	34833000	41085000	6065500	15708000	6501500	0	605480	14410000	3502100	0	86113000	26767000		6.35921e+06	3.585e+06	901830	304486	2.22381e+06
14538	SHYADVDPENQNFLLESNLGK	Phospho (STY)	2469.08	Q96QD8;F8VUY8	SLC38A2	Sodium-coupled neutral amino acid transporter 2	1	11	257.93	411;2879		0	0	491550	0	0	0	0	870720	199740000	0	0	1001100	0	0	246310	1290300	0	0	0	41648000	0	0	0	619620	0	381890	0	0	355780	686400	208040000	10595000		0	510268	0	0	905666
19909	TYSLGSALRPSTSR	Phospho (STY)	1574.75	B0YJC4	VIM		1	58	156.49	47;48;49;511;1028		26801000	25694000	13807000	2319800	0	2473600	284670	17062000	0	4252400	26601000	41439000	5687300	1196400	7721600	40944000	55148000	18988000	5094600	0	4847200	16492000	8452000	10061000	4599700	2056500	828390	28476000	63210000	15800000	0	6056900		2.49642e+07	1.43328e+07	2.25014e+06	248120	1.77468e+07
7201	IADPEHDHTGFLTEYVATR	2 Phospho (STY)	2330.96	E9PJF0;E9PQW4;P27361-3;P27361;B3KR49;P27361-2	MAPK3	Mitogen-activated protein kinase;Mitogen-activated protein kinase 3	2	47	288.67	537;538;539;1240		1984600	0	7152500	0	0	0	0	7129400	20202000	64814000	0	3223500	0	0	0	3260800	0	118750	8862700	40885000	140680000	863350	0	4248200	0	652340	942010	206700	2375600	7311100	33189000	98762000		1.84859e+06	7.42486e+06	0	0	7.41554e+06
5775	HGHYFVALFDYQAR	Phospho (STY)	1802.79	P42685	FRK	Tyrosine-protein kinase FRK	1	237	159.44	2045;2046		10647000	20535000	11291000	1603900	608050	13919000	9898400	6864800	4290400	15777000	12875000	9128000	7196400	19321000	10200000	12111000	8433400	15094000	21844000	9967300	28204000	40300000	9209300	23097000	26185000	5064700	2768400	5332500	3760700	42683000	9678300	21209000		9.91732e+06	1.17209e+07	1.26616e+07	8.62749e+06	7.14032e+06
7434	IGEGTYGTVFK	Phospho (STY)	1250.56	Q00535;Q00535-2	CDK5	Cyclin-dependent-like kinase 5	1	26	94.465	2300		508730	0	0	0	0	721300	298150	1549100	83096000	8785400	518860	5366400	450570	0	1949000	2855300	2250800	3436200	429650	128820000	16975000	8306000	6618400	0	2122300	0	514990	1487700	248730	535730	138060000	14089000		473865	0	656139	259869	1.61127e+06
8141	IWHHTFYNELR	Phospho (STY)	1594.71	P0CG39;P63261;Q6S8J3;J3KT65;Q9BYX7;P60709;G5E9R0;P0CG38;P68032;P68133;A6NL76	POTEJ;ACTG1;POTEE;POTEKP;ACTB;POTEI;ACTC1;ACTA1	POTE ankyrin domain family member J;Actin, cytoplasmic 2;Actin, cytoplasmic 2, N-terminally processed;POTE ankyrin domain family member E;Putative beta-actin-like protein 3;Actin, cytoplasmic 1;Actin, cytoplasmic 1, N-terminally processed;POTE ankyrin domain family member I;Actin, alpha cardiac muscle 1;Actin, alpha skeletal muscle	1	82	205.56	1731		3747600	5482200	4402800	0	267820	2233200	4388400	1729500	80356000	16608000	7728600	6629800	219500	2335500	7914300	4339500	4302100	9837500	0	82268000	28045000	4751100	7760700	4874900	5687000	0	5812600	12143000	4617600	1904400	81066000	23546000		3.49076e+06	4.57045e+06	2.03146e+06	3.82495e+06	1.79891e+06
9171	LDVYTQWHQQSQSTKPK	Phospho (STY)	2152.99	Q8WX93-3;Q8WX93;Q8WX93-4;Q8WX93-8;Q8WX93-5;Q8WX93-7	PALLD	Palladin	1	32	205.18	2792		11093000	10431000	3791500	0	0	248370	238540	3072300	0	88590000	5587400	8974200	0	0	5871100	4597500	446500	0	32341000	3899500	113390000	0	868850	10884000	1138200	0	0	10288000	387080	107390	1390700	107050000		1.03328e+07	3.93588e+06	225933	207913	3.19561e+06
15750	STTNYVDFYSTK	Phospho (STY)	1504.61	Q99569;A0A0D9SF60;Q99569-2	PKP4	Plakophilin-4	1	55	166.71	2901;2902		2771600	2597600	2270700	0	0	0	308990	0	109710000	2458700	1504300	1836300	1189000	426720	1918600	0	0	3712600	75432	128250000	5820600	5823300	352150	3064600	8447700	0	365900	1082200	0	0	131480000	3399500		2.58165e+06	2.35717e+06	0	269317	0
1169	AYSQEEITQGFEETGDTLYAPYSTHFQLQNQPPQK	2 Phospho (STY)	4204.8	Q8NFJ5	GPRC5A	Retinoic acid-induced protein 3	2	66	261.84	384;385;704;705;706;2752;2753;2754		0	0	251000	0	0	0	0	0	3069700	92910000	539140	0	0	0	1397800	560440	0	0	0	13727000	213420000	294130	327700	0	0	0	1216200	0	0	0	10868000	68540000		0	260558	0	0	0
5046	GSVADYGNLMENQDLLGSPTPPPPPPHQR	Phospho (STY)	3163.44	A0A096LNH6;Q14185	DOCK1	Dedicator of cytokinesis protein 1	1	23	368.36	866		0	0	0	0	0	0	0	0	93121000	1411500	0	0	0	0	0	0	0	0	883700	171760000	3452000	0	0	15455000	0	0	0	1018700	0	0	119260000	0		0	0	0	0	0
20543	VLEDDPEATYTTSGGKIPIR	Phospho (STY)	2241.06	P29317	EPHA2	Ephrin type-A receptor 2	1	28	177.6	234;610;611;612;1953		1228600	0	259250	0	0	400170	1179300	1862800	86632000	2840400	648740	1012900	415420	0	5495900	0	763640	2763400	2204700	129680000	4119900	9207100	10811000	0	8189800	1418500	4185400	3562400	1600800	1025400	120400000	3571200		1.1444e+06	269122	364019	1.02788e+06	1.93756e+06
2293	EAEYSDKHGQYLIGHGTK	Phospho (STY)	2111.93	P54760;Q96L35	EPHB4	Ephrin type-B receptor 4	1	13	118.23	2190;2191		0	0	129180	0	0	512280	208080	136830	108760000	2837700	378520	433740	0	0	272480	143820	153380	921520	931110	154290000	1773900	2320500	281220	1604600	313670	1288000	146960	1192400	242720	165230	122860000	2006800		0	134099	466002	181363	142322
4990	GSIDREDGSLQGPIGNQHIYQPVGKPDPAAPPK	Phospho (STY)	3517.7	Q05397-7;Q05397;E7ESA6;E9PEI4;B4DWJ1;Q05397-6	PTK2	Focal adhesion kinase 1	1	22	176.22	2338		0	10741000	0	0	0	0	0	0	50303000	30711000	0	0	1955100	0	0	0	0	2100900	0	87427000	61897000	1006800	0	33328000	17879000	0	0	0	2839900	952450	56266000	45982000		0	0	0	0	0
1996	DMYDKEYYSVHNK	Phospho (STY)	1770.7	P08581;P08581-2	MET	Hepatocyte growth factor receptor	1	43	190.1	192;1694;1695		0	0	398540	0	0	3349900	0	5534300	56482000	4567300	3536900	1536600	0	0	0	2888100	0	1018200	0	152080000	3742600	24711000	5117800	0	444780	511360	11927000	0	175120	0	116680000	3095500		0	413716	3.04728e+06	0	5.75642e+06
15530	SSGPYGGGGQYFAKPR	Phospho (STY)	1707.74	P09651;F8W6I7;P09651-3;P09651-2	HNRNPA1	Heterogeneous nuclear ribonucleoprotein A1;Heterogeneous nuclear ribonucleoprotein A1, N-terminally processed	1	26	196.8	1721;1722		955010	754000	0	0	0	319410	332190	0	114280000	1905700	561930	732660	258020	0	0	0	733030	503760	0	131260000	2741900	0	0	600890	1194000	0	0	0	110710	341060	131010000	738060		889560	0	290555	289538	0
9462	LGQDPYRLGHDPYR	Phospho (STY)	1765.79	P18583-10;P18583-3;P18583-4;P18583-7;P18583;P18583-5;P18583-9;P18583-6	SON	Protein SON	1	7	130.47	1834;1835		0	0	0	0	0	0	0	0	110880000	410460	0	0	0	0	0	0	0	0	0	122280000	634140	0	0	0	0	0	0	0	164270	0	150840000	0		0	0	0	0	0
5146	GVGYETILK	Phospho (STY)	1058.5	A0A0C4DFY5;Q9NQ84;Q9NQ84-2;J9JIE0	GPRC5C	G-protein coupled receptor family C group 5 member C	1	11	108.57	500;931		0	0	0	0	0	0	0	499640	0	65642000	0	0	0	0	0	1900400	54651000	0	0	1685300	123170000	0	0	710290	0	803980	0	451240	0	520740	0	107210000		0	0	0	0	519693
3142	FDTQYPYGEKQDEFKR	Phospho (STY)	2129.91	P30040	ERP29	Endoplasmic reticulum resident protein 29	1	36	184	1971;1972		104630	304060	23510000	325880	0	105300000	16882000	1710500	864770	18477000	2167700	1583600	1679300	688030	16331000	1841700	17040000	12019000	2851700	0	31184000	26143000	0	1393000	0	6404400	2465300	0	39652000	2234400	1679000	22145000		97459.3	2.44052e+07	9.57874e+07	1.47144e+07	1.77915e+06
12380	NTYNQTALDIVNQFTTSQASR	Phospho (STY)	2451.11	Q8WXE0-2;Q8WXE0;J3QRN1	CASKIN2	Caskin-2	1	53	316.56	710;2796		3741400	8095000	265800	0	0	0	0	914260	36015000	23689000	1972500	0	0	850370	1720700	11533000	2783900	840600	6859500	82990000	32369000	1686500	0	50533000	6451700	0	1019700	3857600	266380	6591700	51449000	18672000		3.48499e+06	275921	0	0	950954
22045	YKNILPFDHTR	Phospho (STY)	1482.7	Q06124-2;Q06124;Q06124-3	PTPN11	Tyrosine-protein phosphatase non-receptor type 11	1	81	105.13	2349		8365300	27226000	5126700	0	0	0	7978700	4557200	4253200	17464000	13741000	13922000	4536600	4517600	18270000	5025300	6464800	5019500	11493000	3158700	22904000	9428400	29915000	20018000	21822000	2052700	36215000	12468000	2682600	5989500	5348500	19647000		7.79199e+06	5.32192e+06	0	6.95427e+06	4.7401e+06
19585	TVTAMDVVYALKR	Oxidation (M);Phospho (STY)	1561.76	P62805	HIST1H4A	Histone H4	1	153	102.87	2262		8115300	15496000	2892300	0	223710	13932000	4831600	1320600	446740	15150000	27762000	857970	12450000	42358000	2766200	1113800	28598000	19128000	2519100	0	46383000	2506800	810540	31928000	3844900	705090	0	11404000	399560	20833000	243500	29089000		7.55913e+06	3.00244e+06	1.26734e+07	4.21124e+06	1.3736e+06
2603	EKLYDFVK	Phospho (STY)	1120.52	Q92835-2;Q92835;Q92835-3	INPP5D	Phosphatidylinositol 3,4,5-trisphosphate 5-phosphatase 1	1	37	129.85	2811		10073000	8855600	0	0	0	0	0	38410000	0	53308000	618450	1601100	1853500	0	10085000	38629000	0	0	28303000	467810	51037000	0	12655000	14671000	1815700	1983200	16188000	10516000	0	2816400	0	43483000		9.38266e+06	0	0	0	3.99516e+07
15051	SLYYYIQQDTK	Phospho (STY)	1500.65	P07355;P07355-2;A6NMY6	ANXA2;ANXA2P2	Annexin A2;Putative annexin A2-like protein	1	164	204.17	1655;1656;1657		3817700	11088000	10963000	0	0	4752500	1214600	9360900	4020700	25181000	10196000	5877600	4079000	14296000	30744000	13493000	5073600	2763800	1130900	2745200	34567000	9360100	9011000	19426000	1689700	4865500	8929200	40050000	5230500	7466800	5061200	26535000		3.55606e+06	1.13805e+07	4.32317e+06	1.05865e+06	9.7366e+06
6818	HTDDEMTGYVATR	2 Phospho (STY)	1654.57	B4E0K5	MAPK14		2	145	170.11	516;517;1070		4005300	21883000	22441000	0	0	217400	0	2531500	0	20610000	1234300	0	8251400	0	9884600	36276000	107110	695140	6525500	640590	38831000	0	3158900	25139000	64781000	0	4915300	5459300	10106000	8747800	419900	35319000		3.7308e+06	2.32955e+07	197760	0	2.6331e+06
3049	FANYIDKVR	Phospho (STY)	1204.56	B0YJC4	VIM		1	69	147.75	1025		31963000	43942000	4132800	267220	0	1128500	7421700	5887100	0	17646000	13465000	14996000	3847900	8856100	4631300	2625100	8343200	13241000	15369000	0	13965000	16311000	10439000	13379000	4437600	6866400	7221700	16149000	9972000	11247000	0	14524000		2.97725e+07	4.29017e+06	1.02655e+06	6.46879e+06	6.12338e+06
12369	NTPYKTLEPVKPPTVPNDYMTSPAR	Phospho (STY)	2895.39	A0A0A0MRT6;Q8IZP0-2;Q8IZP0-4;Q8IZP0-6;B6VEX4;Q8IZP0-11;Q8IZP0-10;Q8IZP0-8;Q8IZP0-7;Q8IZP0-12;Q8IZP0;Q8IZP0-3;Q8IZP0-5;Q8IZP0-9	ABI1	Abl interactor 1	1	17	202.97	14;498;499;887;888		0	0	0	0	0	0	0	0	74045000	2256600	0	0	0	0	0	0	0	0	424510	99673000	0	0	0	654800	0	0	714560	0	0	0	138210000	2259400		0	0	0	0	0
14661	SIYGEKFEDENFILK	Phospho (STY)	1910.87	P62937;P62937-2;F8WE65;C9J5S7	PPIA	Peptidyl-prolyl cis-trans isomerase A;Peptidyl-prolyl cis-trans isomerase A, N-terminally processed;Peptidyl-prolyl cis-trans isomerase	1	23	185.26	281;2265		0	0	0	0	0	0	0	239640	0	22015000	122140	5566300	199290	0	213010	0	1091200	9763000	0	0	31529000	199730000	13722000	0	0	4093200	0	241640	0	0	1087800	28516000		0	0	0	0	249258
19198	TTGIVMDSGDGVTHTVPIYEGYALPHAILR	Phospho (STY)	3262.57	P63261;P60709	ACTG1;ACTB	Actin, cytoplasmic 2;Actin, cytoplasmic 2, N-terminally processed;Actin, cytoplasmic 1;Actin, cytoplasmic 1, N-terminally processed	1	8	112.39	2224;2225		0	0	0	0	0	0	346330	0	86049000	2011400	0	0	0	0	987320	0	0	0	0	106640000	6033000	0	760310	0	600470	811810	1143400	0	364240	0	111110000	0		0	0	0	301863	0
21884	YGMNPHQTPAQLYTLQPK	Oxidation (M);Phospho (STY)	2181.99	P31939-2;P31939	ATIC	Bifunctional purine biosynthesis protein PURH;Phosphoribosylaminoimidazolecarboxamide formyltransferase;IMP cyclohydrolase	1	73	243.01	1986		5607200	5473600	5730900	0	0	0	9421500	3225700	7907700	13174000	5689000	6688900	7214400	51920000	7388400	14411000	108760	12569000	16543000	6343200	33086000	0	3527100	14877000	29842000	0	2369200	15041000	4135400	6776200	6488300	19125000		5.22292e+06	5.94913e+06	0	8.21182e+06	3.35516e+06
21721	YESLTDPSKLDSGK	Phospho (STY)	1618.71	P07900;P07900-2;P08238;Q58FF7;Q58FF8	HSP90AA1;HSP90AB1;HSP90AB3P;HSP90AB2P	Heat shock protein HSP 90-alpha;Heat shock protein HSP 90-beta;Putative heat shock protein HSP 90-beta-3;Putative heat shock protein HSP 90-beta 2	1	13	268.59	184;188;578;1665;1680;2576		0	0	0	0	0	202120	141730	48782	82725000	2332200	0	0	0	0	0	0	0	0	0	87590000	5480600	0	0	0	0	283280	0	0	0	0	115540000	3189200		0	0	183861	123532	50739.9
391	AHDGGIYAISWSPDSTHLLSASGDK	Phospho (STY)	2664.19	O75083;O75083-3	WDR1	WD repeat-containing protein 1	1	60	218.25	1517		5805900	7252400	3054300	0	0	365050	0	651840	5359100	24211000	11881000	12616000	1329800	4169000	2534600	6507300	1787600	14238000	1061800	11617000	34523000	48173000	8131500	16260000	10436000	1522500	3506400	21159000	1132400	3531800	7670600	25362000		5.408e+06	3.1706e+06	332072	0	678002
15044	SLYSFIK	Phospho (STY)	936.436	P09525;Q6P452;P09525-2	ANXA4	Annexin A4;Annexin	1	35	101.28	1717		21876000	29412000	12843000	0	0	264840	0	4275600	0	6470500	21344000	3966400	0	18238000	19999000	0	9325700	6316600	5704300	0	8506400	12379000	4502300	62950000	3553500	10167000	5068600	13136000	1615200	1414700	0	8631800		2.03768e+07	1.3332e+07	240915	0	4.4472e+06
13634	RPGPGTLYDVPR	Phospho (STY)	1406.67	P56945-5;P56945-8;P56945;P56945-7;P56945-2;P56945-6;P56945-4;P56945-3	BCAR1	Breast cancer anti-estrogen resistance protein 1	1	23	125.82	641;2207		1475100	5537200	3999800	0	0	0	0	785510	79146000	7005200	0	1074300	549210	0	0	0	201780	0	3969200	93502000	8276000	8047400	874060	2777700	3871400	0	1449900	6490700	2167600	1546000	49349000	7336500		1.37401e+06	4.15211e+06	0	0	817036
21885	YGMNPHQTPAQLYTLQPK	Phospho (STY)	2166	P31939-2;P31939	ATIC	Bifunctional purine biosynthesis protein PURH;Phosphoribosylaminoimidazolecarboxamide formyltransferase;IMP cyclohydrolase	1	50	294.39	1986		3619900	5734600	5061600	0	0	936300	4810800	2125600	311370	21161000	5943900	3065300	5123500	15110000	3391500	19248000	1182000	2839800	8992700	15083000	27747000	2349300	2999500	25433000	59886000	0	0	12005000	0	3772000	11615000	17915000		3.37181e+06	5.25434e+06	851716	4.19311e+06	2.21091e+06
976	ATFHTPFSHLGQSPEGCSSYTFPK	Phospho (STY)	2762.18	A0A0C4DGA2;O75521-2;O75521	ECI2	Enoyl-CoA delta isomerase 2, mitochondrial	1	49	219.23	30;31;502;942		1614000	836430	420070	0	362110	2983400	52601000	2050300	4140600	16311000	7392000	1689900	5986400	37833000	15135000	1343500	277360	9513200	792050	6279100	26794000	37925000	3625300	0	15032000	974500	1452700	1355000	463710	4545200	5230800	17379000		1.50339e+06	436066	2.71389e+06	4.58473e+07	2.13259e+06
8584	KLDNGGYYITTR	Phospho (STY)	1479.68	P06241-3;P06241-2;P06241;J3QRU1;P07947	FYN;YES1	Tyrosine-protein kinase Fyn;Tyrosine-protein kinase Yes	1	54	154.23	1379;1380		6887500	8254700	4128700	0	0	0	0	4266600	28641000	22226000	7704700	1934800	1741500	792710	3527000	12819000	0	4956100	3366400	37646000	29001000	6051400	2524000	18432000	10193000	1023700	1279300	2799400	96744	6586700	21375000	34067000		6.41547e+06	4.28592e+06	0	0	4.43784e+06
5391	HADAEMTGYVVTR	Phospho (STY)	1528.64	O15264;O15264-2;Q5R3E6	MAPK13	Mitogen-activated protein kinase 13	1	163	162.48	553;554;1457		1660600	19626000	78275	0	0	31455	0	332580	36341000	23547000	1008500	54914	0	0	7957200	598580	0	102910	961140	61873000	26308000	393740	0	669660	14085000	0	315500	1797100	905450	500220	57323000	23722000		1.54679e+06	81255.6	28613.4	0	345928
1077	AVSALATESGHPDSQKPPTHPGTSDSYSAPR	Phospho (STY)	3227.45	Q8N8Z6	DCBLD1	Discoidin, CUB and LCCL domain-containing protein 1	1	13	196.3	373;374;2729		0	0	0	0	0	0	0	0	71442000	2907000	0	0	0	0	0	0	0	0	0	124350000	5523300	0	0	680410	0	0	0	0	0	0	68869000	5044400		0	0	0	0	0
10766	LYDAYELK	Phospho (STY)	1093.47	P08758;D6RBL5;E9PHT9	ANXA5	Annexin A5;Annexin	1	54	138.54	1704;1705		3708000	6989700	4556800	0	1573500	2260300	2406800	2865800	4166100	19859000	7257500	5533200	4505700	3263700	2919200	11193000	3801600	5844100	0	4916500	40462000	5044200	6773500	26914000	21904000	6707600	6394200	0	3580000	6071400	7588200	45981000		3.45388e+06	4.73032e+06	2.05611e+06	2.09778e+06	2.98082e+06
20896	VSSTHYYLLPERPPYLDKYEK	Phospho (STY)	2677.28	Q9UJM3	ERRFI1	ERBB receptor feedback inhibitor 1	1	48	152.06	461;745;3078;3079		0	48272000	546560	0	0	0	0	1177300	14842000	21061000	0	0	0	4800100	0	0	33992000	5037500	22038000	22704000	24372000	0	0	4846500	0	0	0	0	4791900	8634400	24478000	24329000		0	567372	0	0	1.22455e+06
6936	HVHLENATEYATLR	Phospho (STY)	1732.79	Q96A22	C11orf52	Uncharacterized protein C11orf52	1	24	187.97	720;2825		661710	1518500	109730	0	0	633640	0	1699500	51146000	8197300	508180	416700	422340	0	2620800	5779600	0	0	859470	80518000	16930000	3091800	0	1135100	2177000	0	366250	0	0	0	72261000	11762000		616361	113908	576398	0	1.76771e+06
546	AKPEPDILEEEKIYAYPSNITSETGFR	Phospho (STY)	3176.5	Q8IY95-2;Q8IY95	TMEM192	Transmembrane protein 192	1	43	159.56	2704		9271400	0	1114000	0	0	10243000	1066700	0	2958200	15394000	33636000	7447700	3083600	7273000	6689400	1947500	17763000	11822000	0	5540000	21113000	50696000	3041800	0	33502000	0	0	928070	443440	770930	4273600	12559000		8.636e+06	1.15642e+06	9.31767e+06	929740	0
20542	VLEDDPEATYTTSGGK	Phospho (STY)	1761.73	P29317	EPHA2	Ephrin type-A receptor 2	1	27	230.38	234;610;611;612;1953		0	0	0	0	0	109730	0	0	62442000	807300	0	0	0	0	1385600	0	0	281460	0	76707000	7446900	960680	1130500	213200	621170	0	0	0	0	0	98653000	6216500		0	0	99817.2	0	0
10242	LQPFHSTELEDDAIYSVHVPAGLYR	Phospho (STY)	2936.37	J3QRU8;A0A0C4DGN6;Q9Y2X7;Q9Y2X7-3	GIT1	ARF GTPase-activating protein GIT1	1	23	193.53	33;945		1422400	3399300	0	0	0	0	0	492260	42465000	5781500	1663200	0	675980	0	0	868290	0	1137000	0	81605000	19399000	0	0	35508000	3602400	0	0	1126500	982770	1206900	48988000	3531700		1.32492e+06	0	0	0	512017
15093	SNDKVYENVTGLVK	Phospho (STY)	1644.78	Q05397-7;Q05397;E7ESA6;E9PEI4;Q05397-5;B4DWJ1;Q05397-6;Q05397-2	PTK2	Focal adhesion kinase 1	1	50	233.02	2339		10210000	10325000	3032900	0	0	967250	2704200	1457900	6359100	11097000	6630100	6042100	2390900	8106600	1847000	7327800	3085600	23537000	5767000	7805600	10942000	16045000	3836400	33084000	26543000	1907800	0	4627800	0	15908000	8044800	13286000		9.51027e+06	3.14839e+06	879870	2.35699e+06	1.51641e+06
853	AQQGLYQVPGPSPQFQSPPAK	Phospho (STY)	2304.09	P56945-5;P56945-8;P56945;P56945-7;P56945-2;P56945-6;P56945-3	BCAR1	Breast cancer anti-estrogen resistance protein 1	1	30	124.2	2202		3277800	5426100	4214500	0	0	0	0	1418800	34740000	13410000	2098800	0	0	0	1332700	5054000	0	0	5392100	56821000	15599000	2895700	0	25507000	7080800	0	2346700	9958000	4190900	1480000	37176000	13283000		3.05316e+06	4.37498e+06	0	0	1.47574e+06
14261	SFTPDHVVYAR	Phospho (STY)	1370.6	Q6NZI2;Q6NZI2-2;Q6NZI2-3	PTRF	Polymerase I and transcript release factor	1	53	147.62	2631		7212300	22835000	0	0	0	302560	0	3350500	0	19234000	1896800	2529200	92559	383910	0	6042700	957890	21342000	10851000	36142000	18107000	11783000	288390	25604000	4937400	454740	0	0	0	10910000	16264000	29842000		6.71801e+06	0	275227	0	3.48497e+06
17844	TLEPVKPPTVPNDYMTSPAR	Phospho (STY)	2292.09	A0A0A0MRT6;Q8IZP0-2;Q8IZP0-4;Q8IZP0-6;B6VEX4;Q8IZP0-11;Q8IZP0-10;Q8IZP0-8;Q8IZP0-7;Q8IZP0-12;Q8IZP0;Q8IZP0-3;Q8IZP0-5;Q8IZP0-9	ABI1	Abl interactor 1	1	24	165.06	14;498;499;888		399560	671900	0	0	0	0	0	0	44238000	4885200	0	0	0	0	0	0	0	0	545100	86639000	10329000	0	0	3902100	916440	0	1681100	264850	0	0	85200000	8414700		372177	0	0	0	0
10050	LNGPQDHSHLLYSTIPR	Phospho (STY)	2026.96	C9JZR2	CTNND1		1	46	193.64	527;1128		11738000	5771200	507740	0	0	965650	311680	5202700	1393600	10949000	13762000	6482100	4794800	3016100	9568900	14246000	2816800	14527000	6668800	2868700	19346000	16645000	7192100	17469000	16109000	0	1089200	23085000	6076300	5841300	2607900	16894000		1.09336e+07	527074	878415	271662	5.41151e+06
6476	HPDIYAVPIK	Phospho (STY)	1231.6	Q9UDY2-4;Q9UDY2-2;Q9UDY2-6;Q9UDY2-3;Q9UDY2;Q9UDY2-7	TJP2	Tight junction protein ZO-2	1	53	171.33	3059;3061		822870	4102700	0	0	0	0	0	774570	26626000	19979000	362450	185450	0	127790	0	0	0	0	0	28492000	30902000	703380	0	6854100	33953000	0	1957700	1487200	808840	2099600	45655000	35954000		766476	0	0	0	805657
17326	THIQDNHDGTYTVAYVPDVTGR	Phospho (STY)	2538.12	Q60FE5;P21333-2;P21333;Q5HY54;A0A087WWY3	FLNA	Filamin-A	1	29	226.56	593;594;595;1865		0	6143300	0	0	0	0	1292700	576510	0	43192000	11708000	12827000	0	365490	3626500	0	2848100	0	1021900	0	77253000	0	1048700	11140000	0	0	0	3927100	0	0	0	62331000		0	0	0	1.12672e+06	599648
1009	ATTPPNQGRPDSPVYANLQELK	3 Phospho (STY)	2635.11	Q1RLN5;Q8IWW6-3;Q8IWW6-2;Q8IWW6-4;Q8IWW6	ARHGAP12	Rho GTPase-activating protein 12	3	25	131.81	340;683;684;2559		0	872140	216710	0	0	0	0	0	51847000	5230300	0	0	0	0	0	0	0	0	642560	89828000	12068000	0	526850	0	0	0	0	966310	535110	0	66209000	8997300		0	224962	0	0	0
3754	FSGWYDADLSPAGHEEAKR	Phospho (STY)	2214.94	P18669	PGAM1	Phosphoglycerate mutase 1	1	48	205.65	218;1837		3012500	9594600	5009000	178730	0	1129100	665590	337330	6542500	9652600	9908700	2799600	855670	3278700	3742600	29449000	4668100	6123100	218490	11564000	19345000	14210000	2964700	41592000	3267300	130650	601400	13550000	2883900	8778800	9643800	9991800		2.80604e+06	5.19974e+06	1.0271e+06	580131	350869
10774	LYDLNMPAYVK	Phospho (STY)	1405.64	P16333-2;P16333	NCK1	Cytoplasmic protein NCK1	1	33	210.35	1810;1811		3720400	10894000	951580	0	0	56424	0	642430	11966000	33167000	1312900	300160	242060	0	619250	5682400	0	0	2317800	25588000	50091000	2592700	894440	8656600	1615200	0	106710	4654400	489430	2669800	22036000	42322000		3.46543e+06	987815	51326.8	0	668214
319	AGKGESAGYMEPYEAQR	Phospho (STY)	1922.79	Q15464;Q15464-2	SHB	SH2 domain-containing adapter protein B	1	11	145.04	2534		0	0	0	0	0	0	0	219560	54076000	0	0	0	0	0	0	0	0	0	0	102510000	0	843360	0	0	0	0	0	0	0	0	74238000	0		0	0	0	0	228372
19153	TTDGVYEGVAIGGDRYPGSTFMDHVLR	Phospho (STY)	2992.34	P53396-2;P53396;P53396-3	ACLY	ATP-citrate synthase	1	31	224.53	2177		0	6102600	0	0	0	0	0	0	25648000	3796800	8696300	20898000	0	9689600	1010300	0	3880400	0	544990	49212000	0	8755600	2578200	7742300	0	0	728630	51310000	0	0	27875000	0		0	0	0	0	0
19951	TYVDPHTYEDPNQAVLK	2 Phospho (STY)	2148.88	P29317	EPHA2	Ephrin type-A receptor 2	2	17	239.33	608;609;1950;1951		0	0	0	0	0	0	0	0	61463000	5808500	0	0	0	0	2330900	0	0	142750	0	69672000	7763500	0	0	0	0	0	0	471940	0	0	73712000	6561700		0	0	0	0	0
2605	EKPAQDPLYDVPNASGGQAGGPQRPGR	Phospho (STY)	2841.32	Q13671-2;Q13671	RIN1	Ras and Rab interactor 1	1	19	136.77	2445		0	0	0	0	0	0	0	587140	53069000	4396300	0	0	0	0	6751600	0	0	0	770220	84456000	7465000	0	0	0	0	0	223040	4485000	479150	0	56631000	5992600		0	0	0	0	610705
12213	NQETYETLKHEKPPQ	Phospho (STY)	1920.86	P30273	FCER1G	High affinity immunoglobulin epsilon receptor subunit gamma	1	31	113.43	615;616;1976		3884800	5664200	1768300	0	212310	0	201680	525120	0	31661000	156420	0	588950	0	5490700	3638700	0	220310	5266300	0	54027000	0	3687100	2105000	228840	8278000	4502200	21690000	21043000	207460	0	46654000		3.61856e+06	1.83563e+06	0	175785	546196
320	AGKPGLPAPDELVYQVPQSTQEVSGAGR	Phospho (STY)	2930.42	Q96PD2;Q96PD2-2	DCBLD2	Discoidin, CUB and LCCL domain-containing protein 2	1	15	109.44	2864		0	0	0	0	0	0	0	592540	55740000	0	0	0	0	0	0	0	0	0	0	86785000	3050900	0	0	0	0	0	5282900	0	0	0	67732000	316560		0	0	0	0	616322
15427	SREEDPTLTEEEISAMYSSVNKPGQLVNK	Phospho (STY)	3330.53	Q9NWQ8	PAG1	Phosphoprotein associated with glycosphingolipid-enriched microdomains 1	1	28	209.4	453;454;3028		2040500	3226200	816190	0	0	0	0	3192000	11634000	29784000	0	0	759520	0	3424900	20445000	741610	0	6627400	17872000	57495000	0	991560	5490100	0	618930	3582200	7288700	1074300	0	13072000	27061000		1.90066e+06	847269	0	0	3.32011e+06
1995	DMYDKEYYSVHNK	Oxidation (M);Phospho (STY)	1786.69	P08581;P08581-2	MET	Hepatocyte growth factor receptor	1	26	170.95	192;1694;1695		193190	231680	566840	0	0	899200	179450	10893000	51270000	373590	446300	341510	0	368730	223670	1118800	274260	307990	582750	51156000	328700	16230000	3921200	211310	0	934080	2061100	1297200	429610	0	71167000	0		179950	588425	817968	156409	1.13302e+07
4639	GLCTSPAEHQYFMTEYVATR	Phospho (STY)	2440.02	Q13164-4;Q13164-3;Q13164-2;Q13164	MAPK7	Mitogen-activated protein kinase 7	1	24	245.78	673;674;2406		1223100	5770800	4247400	0	0	483260	250420	0	34810000	5312700	0	1346200	822780	317650	0	10088000	413570	0	616610	71692000	7545000	372300	358220	12983000	670300	0	0	0	1149700	2429600	44369000	7274600		1.13928e+06	4.40914e+06	439603	218267	0
21252	WDSYDNFSGHRDDGMEEVVGHTQGPLDGSLYAK	Phospho (STY)	3761.57	E9PGF5;E9PF55;Q9HBL0	TNS1	Tensin-1	1	13	175.89	1215		9433700	16657000	15121000	505920	0	1104100	963160	0	811230	682250	995820	0	891210	2194900	3306600	48310000	3832900	7726600	1169900	0	0	1040000	2273000	36234000	18568000	0	2777500	0	13729000	21365000	0	1088600		8.78717e+06	1.56968e+07	1.00436e+06	839495	0
68	AATSGVPSIYAPSTYAHLSPAK	Phospho (STY)	2268.08	S4R3V8;Q86X29-3;Q86X29-4;Q86X29;Q86X29-6;Q86X29-5;Q86X29-2	LSR	Lipolysis-stimulated lipoprotein receptor	1	25	139.69	363;364;696;2678;2679		1234600	0	0	0	0	317880	0	347810	29327000	18110000	1472600	277720	0	0	1877300	3711400	219160	1021900	0	45907000	27817000	2427200	1613100	753750	2324100	0	0	1248800	352880	332110	34823000	28965000		1.14999e+06	0	289163	0	361769
14663	SIYSLDKLYPESQGSDTAWR	Phospho (STY)	2395.07	Q14197	ICT1	Peptidyl-tRNA hydrolase ICT1, mitochondrial	1	29	174.29	324;2464;2465		1932800	2080200	4679000	769310	412870	2181000	1480700	176330	9038200	6552700	0	32933000	2819100	4032400	2815500	10605000	312520	4949600	0	17518000	8701900	9757200	10658000	8071400	12576000	0	12518000	5713100	4045000	3673900	14015000	6208600		1.80034e+06	4.85717e+06	1.98397e+06	1.29058e+06	183407
12367	NTPYKTLEPVKPPTVPNDYMTSPAR	Oxidation (M);Phospho (STY)	2911.38	A0A0A0MRT6;Q8IZP0-2;Q8IZP0-4;Q8IZP0-6;B6VEX4;Q8IZP0-11;Q8IZP0-10;Q8IZP0-8;Q8IZP0-7;Q8IZP0-12;Q8IZP0;Q8IZP0-3;Q8IZP0-5;Q8IZP0-9	ABI1	Abl interactor 1	1	28	189.84	14;498;499;887;888		0	0	0	0	0	0	0	0	74850000	509570	0	0	0	0	0	0	0	0	0	64344000	745420	0	0	0	0	0	0	0	0	0	54558000	0		0	0	0	0	0
481	AIMTYVSSFYHAFSGAQK	Phospho (STY)	2086.92	O43707;P12814-2;P12814-3;P12814;P12814-4;H9KV75	ACTN4;ACTN1	Alpha-actinin-4;Alpha-actinin-1	1	45	136.39	138;139;1483		494340	5094000	2671700	0	0	0	179370	1509000	2894300	15246000	6418800	4454100	0	6069500	3754400	1943400	155310	2243700	3287100	5807900	31697000	1767400	4663700	11079000	10955000	467540	6725000	35431000	3110800	3635200	5659500	13568000		460461	2.77343e+06	0	156340	1.56956e+06
15555	SSISSVLKDPDSNPYSLLDNTESDQTADTDASESHHSTNR	Phospho (STY)	4399.88	E7EU85;E9PFF5;B4DXZ6;P51114-3;P51114-2;P51114	FXR1	Fragile X mental retardation syndrome-related protein 1	1	10	196.38	53;515;1069		0	0	0	0	0	0	0	0	56911000	0	0	0	0	0	0	0	0	0	0	87625000	0	0	0	0	0	0	0	0	0	0	45828000	0		0	0	0	0	0
20275	VGFQYEGTYK	Phospho (STY)	1270.53	P11413;P11413-3;P11413-2	G6PD	Glucose-6-phosphate 1-dehydrogenase	1	35	117.14	1747;1748		1348800	0	2075600	0	0	151450	14981000	606860	9602300	15623000	2627700	3572200	2860500	2187600	8267700	17940000	1794600	3750900	488670	15310000	18381000	3055500	14684000	1684700	2669000	2168800	4314700	5616600	3181000	2172100	10143000	19028000		1.25636e+06	2.15464e+06	137768	1.30575e+07	631216
15887	SVSSSPWLPQDGFDPSDYAEPMDAVVKPR	Phospho (STY)	3256.44	Q9NRY4	ARHGAP35	Rho GTPase-activating protein 35	1	22	105.55	448;449;3010		3331200	5289600	2182100	0	0	1159200	0	426780	10747000	8211700	8371400	5765700	0	740290	1526100	5097800	4072400	5281000	1767400	29215000	21711000	0	0	15842000	4680900	0	644090	17705000	0	4802300	18628000	12583000		3.1029e+06	2.26519e+06	1.05448e+06	0	443909
6237	HLLSNLAAILTPVK	Phospho (STY)	1568.87	Q5T7W0-2;Q5T7W0-4;Q5T7W0	ZNF618	Zinc finger protein 618	1	3	71.176	689		0	0	0	0	184400	0	0	0	0	1976000	0	769920	34572000	0	5867300	30527000	0	211740	0	0	3954400	0	874160	0	0	58056000	50388000	0	2352700	0	0	0		0	0	0	0	0
585	ALEHFTDLYDIKR	Phospho (STY)	1699.8	A0A087WVQ6;Q00610-2;Q00610	CLTC	Clathrin heavy chain 1	1	50	155.66	791		1916800	181490	3063700	0	710270	5291900	3323900	0	13106000	14621000	3245000	2963700	3811200	2226100	3511700	4813000	3113600	3846700	1139200	18629000	20198000	6313900	6309500	2307200	3947900	3986000	7017800	4970000	3988200	2124800	20571000	16088000		1.78543e+06	3.18036e+06	4.81384e+06	2.89713e+06	0
7952	ISHSLYSGIEGLDESPSR	Phospho (STY)	2025.9	Q5VWV2;Q8TEW0-5;Q8TEW0-3;Q8TEW0-7;Q8TEW0-6;Q8TEW0-4;Q8TEW0-11;Q8TEW0-2;Q8TEW0;F5GZI3;Q5VWU8;Q8TEW0-9;Q8TEW0-10;Q8TEW0-8;B1AP52	PARD3	Partitioning defective 3 homolog	1	16	176.49	348;349;2610		156520	0	0	0	0	0	0	0	49150000	1320600	0	0	0	0	223100	0	265690	222950	0	66315000	2456400	1357300	0	0	0	0	319880	294300	0	0	64224000	0		145793	0	0	0	0
22371	YRPENTPEPVSTSVSHYGAEPTTVSPCPSSSAK	Phospho (STY)	3598.59	J3QRU1;P07947	YES1	Tyrosine-protein kinase Yes	1	8	102.56	117;118;119;549;1383;1384		1999600	0	0	0	0	0	0	1139200	2611600	30321000	0	0	346140	0	414140	0	2815300	0	0	23164000	54867000	0	0	0	2150900	0	437800	591210	621830	0	20025000	44394000		1.86256e+06	0	0	0	1.18492e+06
21253	WDSYENLSADGEVLHTQGPVDGSLYAK	2 Phospho (STY)	3110.29	Q68CZ2;Q68CZ2-3	TNS3	Tensin-3	2	67	255.56	354;2626		3450000	3772300	3530000	0	0	0	0	3002500	9312600	21660000	0	0	4296100	1282100	20592000	0	0	1261900	3631400	14418000	40202000	0	1657000	3559400	3105400	1529300	1522100	6594200	5317800	916950	13266000	17991000		3.21356e+06	3.66442e+06	0	0	3.12301e+06
358	AGSLPNYATINGK	Phospho (STY)	1384.64	E9PGF5;A0A087WWW7;H0Y4U1;E9PF55;Q9HBL0	TNS1	Tensin-1	1	15	129.54	84;534;1214		3606000	4806900	1477700	0	0	0	0	3735000	6587800	22830000	0	0	0	0	0	4454200	0	0	9590700	0	55952000	0	0	14742000	5018200	0	901730	2651300	0	1770300	0	45250000		3.35887e+06	1.53397e+06	0	0	3.8849e+06
2336	EATQPEPIYAESTKR	Phospho (STY)	1798.81	Q86YV5	SGK223	Tyrosine-protein kinase SgK223	1	5	106.76	2688		0	132220	0	0	0	0	0	0	41478000	0	0	0	0	0	0	0	0	0	0	46751000	0	0	0	0	113000	0	0	0	0	70996	93814000	145980		0	0	0	0	0
13409	REEPEALYAAVNK	Phospho (STY)	1568.72	A0A087WVF7;Q9NZM3-4;Q9NZM3-3;Q9NZM3-2;Q9NZM3	ITSN2	Intersectin-2	1	35	190.26	785		209130	1756900	0	0	0	0	0	1254700	37700000	11196000	0	0	259790	0	0	4132400	0	0	752850	45249000	17231000	903010	0	1285100	531780	0	130050	1343800	610020	492590	40204000	16502000		194798	0	0	0	1.30506e+06
15431	SREYDQLYEEYTR	Phospho (STY)	1830.75	O00459;E9PFP1	PIK3R2	Phosphatidylinositol 3-kinase regulatory subunit beta	1	45	159.52	124;551;1420;1421		1056400	1095000	747380	0	0	1970700	2292300	2169100	14966000	4630500	13294000	1775600	2094900	11572000	8628600	1658500	1115900	7997000	0	22377000	4550700	11885000	7404700	1812200	8623900	1883800	2145400	14242000	615760	4327400	19711000	4139100		984001	775839	1.79267e+06	1.99798e+06	2.25616e+06
4927	GQPIYIQFSNHK	Phospho (STY)	1510.7	A6NLN1;P26599;P26599-2;P26599-3	PTBP1	Polypyrimidine tract-binding protein 1	1	43	130.1	995		0	3257500	1682600	0	0	1376000	0	0	22103000	8378000	3686800	3094400	2068100	1257900	3356800	684220	3577800	5071400	0	33628000	13673000	6612300	4921500	3457700	3278400	3574500	2250700	8317500	1577500	1767600	22414000	14707000		0	1.74667e+06	1.25169e+06	0	0
2915	EVGDYGQLHETEVLLK	Phospho (STY)	1908.89	O60674	JAK2	Tyrosine-protein kinase JAK2	1	19	126.77	1504		0	0	0	0	0	0	0	0	34883000	6783400	0	0	0	162020	0	0	0	0	1372000	52362000	12972000	0	0	6917200	0	0	0	0	0	0	55977000	7883200		0	0	0	0	0
7108	HYGGLTGLNKAETAAK	Phospho (STY)	1709.81	P18669;Q8N0Y7;P15259	PGAM1;PGAM4;PGAM2	Phosphoglycerate mutase 1;Probable phosphoglycerate mutase 4;Phosphoglycerate mutase 2	1	21	250.19	1838		1947800	14972000	2507800	0	0	403920	0	151300	0	0	3740800	8437300	154660	19394000	2645900	8194200	2813900	16066000	7983300	0	268250	17131000	8616500	19361000	8141600	0	1865100	15535000	3564700	14303000	1062600	0		1.81431e+06	2.60329e+06	367431	0	157372
11450	NEGFYADPYLYHEGR	Phospho (STY)	1909.77	Q5T5P2;Q5T5P2-9;Q5T5P2-2;Q5T5P2-7;Q5T5P2-10;Q5T5P2-3;Q5T5P2-4;Q5T5P2-8;Q5T5P2-6	KIAA1217	Sickle tail protein homolog	1	41	90.348	2596;2597		2549100	2868800	0	0	0	0	0	1516700	21055000	885900	3608300	4021100	0	1811600	2254400	5530700	8914300	12234000	0	24790000	8794300	16872000	0	10179000	7266600	0	393170	3850300	297980	2080800	26737000	8966200		2.3744e+06	0	0	0	1.57757e+06
901	ASGPPGNEHLYENLCVLEASPTLHGGEPEPHEGPGSR	Phospho (STY)	3970.76	D6RAM3;Q7L591	DOK3	Docking protein 3	1	20	106.54	79;1156		1168100	2034700	911870	0	0	0	341880	0	0	39718000	1136400	1505400	617520	0	1381900	0	0	1392500	4450100	0	55679000	773220	14902000	2631900	0	4038100	7733800	9651900	1808200	0	0	24357000		1.08805e+06	946593	0	297984	0
22621	YYRPTEVDFLQGDCTK	Phospho (STY)	2070.88	O60547-2;O60547	GMDS	GDP-mannose 4,6 dehydratase	1	31	166.3	562;1499;1500		2304100	6066400	1422300	0	195040	2612100	3342800	750240	0	20948000	8856200	3712000	0	3745100	0	2854800	5185000	8472800	2597400	0	24349000	9897400	3039100	6598900	20875000	1348000	3654900	8664200	0	3607000	0	21095000		2.14619e+06	1.47646e+06	2.37613e+06	2.9136e+06	780351
5045	GSVADYGNLMENQDLLGSPTPPPPPPHQR	Oxidation (M);Phospho (STY)	3179.44	A0A096LNH6;Q14185	DOCK1	Dedicator of cytokinesis protein 1	1	25	269.27	866		0	0	0	0	0	0	0	0	67030000	0	0	0	0	0	0	0	0	0	0	53828000	962700	0	0	0	0	0	0	0	0	0	53640000	722710		0	0	0	0	0
13418	REVGDYGQLHETEVLLK	Phospho (STY)	2064.99	O60674	JAK2	Tyrosine-protein kinase JAK2	1	14	159.18	1504		0	0	0	0	0	0	0	424990	37243000	5335400	0	0	0	0	0	3821600	0	478600	1602500	49954000	12457000	393400	0	4347600	609960	271370	0	0	0	0	52575000	6597200		0	0	0	0	442047
15001	SLTIYAQVQKPGPLQK	Phospho (STY)	1849.97	Q13291-3;Q13291	SLAMF1	Signaling lymphocytic activation molecule	1	46	190.86	2418		0	1741900	5424600	0	0	0	2206700	1565000	0	31460000	6426400	2152500	0	0	8585100	594390	0	6250900	4867500	0	34997000	2338700	0	4091800	0	1251500	0	30483000	2033200	3206600	0	24526000		0	5.63116e+06	0	1.92337e+06	1.62781e+06
14783	SLDNGGYYISPR	Phospho (STY)	1420.6	P07948-2;P07948	LYN	Tyrosine-protein kinase Lyn	1	44	128.41	1670;1671		2013800	0	724590	0	0	0	148840	86542	9581600	13897000	1147000	1048700	1020800	0	3568400	61729000	714190	835990	0	12325000	22365000	2277500	3690000	2980500	3060300	0	1366600	1475100	1339700	1108900	10243000	14326000		1.87579e+06	752181	0	129730	90015.4
12687	PSSINYMVAPVTGNDVGIR	Phospho (STY)	2068.97	O00560-2;O00560;G5EA09;O00560-3	SDCBP	Syntenin-1	1	24	144.94	1425		0	831310	1522100	0	0	121030	154700	108280	6545800	31549000	1529800	0	0	0	223680	0	0	0	0	9788900	39567000	1817200	58593	0	33752000	0	0	393690	371460	0	12025000	32011000		0	1.58006e+06	110096	134837	112626
21565	YAAPELEIAR	Phospho (STY)	1211.56	A0A0A0MTB0;D6RHG7;Q86VE9-3;Q86VE9-2;Q86VE9;Q86VE9-4	SERINC5	Serine incorporator 5	1	18	128.87	915		0	183510	616050	0	0	0	228480	0	3715100	26507000	0	278670	0	0	0	562930	39484000	0	0	5733800	48548000	0	0	0	2141100	599180	0	0	0	0	4731300	38888000		0	639508	0	199144	0
3752	FSGWYDADLSPAGHEEAK	Phospho (STY)	2058.84	P18669	PGAM1	Phosphoglycerate mutase 1	1	31	171.26	218;1837		2492200	5366500	3326100	0	229550	0	0	122530	8052900	11387000	6248000	2061700	313900	315350	4725500	16111000	0	3811700	0	8490900	14337000	8117900	2469300	29109000	0	0	256190	13679000	287980	5783200	10039000	14264000		2.3214e+06	3.45275e+06	0	0	127448
18864	TRDQYLMWLTQK	Phospho (STY)	1661.76	P27986-5;P27986-3;P27986-2;P27986;P27986-4	PIK3R1	Phosphatidylinositol 3-kinase regulatory subunit alpha	1	54	136.27	604;1935		2836800	16360000	3824700	0	143700	906490	1941600	2780100	1146700	8436300	8033800	2393000	5528100	2008700	5121700	1937000	424040	2000700	2688100	2306500	11641000	4222000	8717100	15796000	9286300	6582900	7485600	18852000	3936500	2892500	1654000	8107900		2.64238e+06	3.97034e+06	824599	1.69231e+06	2.89168e+06
12823	QESTVSFNPYEPELAPWAADKGPQR	Phospho (STY)	2896.31	P43405;P43405-2	SYK	Tyrosine-protein kinase SYK	1	24	223.44	2067		1525100	896910	0	0	0	0	0	485740	26176000	2352300	4207300	3714400	0	0	2274700	904590	10214000	1418100	0	46795000	6862500	775830	10028000	0	2390000	0	0	3153900	0	0	40839000	4352000		1.42058e+06	0	0	0	505235
6726	HSLSSGGFSPVAGVGAQDGDYQRPHSAQPADR	Phospho (STY)	3330.48	Q8N8Z6	DCBLD1	Discoidin, CUB and LCCL domain-containing protein 1	1	11	220.41	375;376;377;378;2731		0	0	0	0	0	0	0	0	37774000	2316500	0	0	0	0	0	0	0	0	0	71188000	0	0	0	0	0	0	0	0	0	0	52710000	2854700		0	0	0	0	0
12568	NYQSSSPLPTVGSSYSSPDYSLQHFSSSPESQAR	Phospho (STY)	3756.62	E9PGF5;A0A087WWW7;H0Y4U1;E9PF55;Q9HBL0	TNS1	Tensin-1	1	7	245.04	87;88;89;1220		0	1148300	0	0	0	0	0	758660	903850	37194000	0	0	0	0	0	689790	0	0	0	1544400	55815000	0	0	17786000	1461100	0	0	2157400	1233200	384780	0	45736000		0	0	0	0	789109
17843	TLEPVKPPTVPNDYMTSPAR	Oxidation (M);Phospho (STY)	2308.08	A0A0A0MRT6;Q8IZP0-2;Q8IZP0-4;Q8IZP0-6;B6VEX4;Q8IZP0-11;Q8IZP0-10;Q8IZP0-8;Q8IZP0-7;Q8IZP0-12;Q8IZP0;Q8IZP0-3;Q8IZP0-5;Q8IZP0-9	ABI1	Abl interactor 1	1	20	167.05	14;498;499;888		269480	451650	0	0	0	0	0	0	54603000	2691300	0	0	0	0	0	0	0	0	732010	50742000	10793000	0	0	0	0	0	0	0	0	0	32463000	6757400		251012	0	0	0	0
16180	TACTNFMMTPYVVTR	Oxidation (M);Phospho (STY)	1886.78	D7R525;J3KNK1;P45984-5;P45984-3;P45984-2;P45984-4;P45984	MAPK9	Mitogen-activated protein kinase 9	1	57	116.58	530;531;1166		1292200	2504900	195170	0	0	0	0	2487800	6673800	19101000	439480	0	0	0	1206300	13473000	105670	343660	382320	11580000	22589000	0	402580	1946000	37767000	0	183100	3928700	2249100	475570	7006700	22922000		1.20364e+06	202602	0	0	2.58765e+06
19515	TVMYTAVGSEWRPFGYPR	Phospho (STY)	2195.99	Q9Y276	BCS1L	Mitochondrial chaperone BCS1	1	20	140.68	3116		0	0	0	0	0	0	0	0	33119000	2700700	0	0	0	0	0	0	0	0	0	63352000	3269800	0	0	0	0	0	0	0	0	0	53184000	3090800		0	0	0	0	0
20813	VQIYHNPTANSFR	Phospho (STY)	1625.74	P50552;K7ENL7	VASP	Vasodilator-stimulated phosphoprotein	1	36	131.32	2132		4881700	7150800	0	0	0	0	0	0	12411000	14403000	4035000	4078600	0	1393500	3101300	0	2955100	3506400	2955800	14413000	24184000	2767000	2124900	5747400	3447600	0	5197000	4664500	2779500	4778100	9181700	18138000		4.54714e+06	0	0	0	0
428	AHTFSAQSGYRVPGPQPGHK	Phospho (STY)	2201.02	Q8N8Z6	DCBLD1	Discoidin, CUB and LCCL domain-containing protein 1	1	14	161.75	2728		0	703960	0	0	0	0	0	0	40267000	1335600	0	0	0	0	0	0	0	0	0	52707000	5466100	0	0	425340	0	0	0	0	0	0	52185000	4675600		0	0	0	0	0
11318	NAGDTLPQEDLPLTKPEMFENPLYGSLSSFPKPAPR	Phospho (STY)	4035.93	Q92835-2;Q92835;Q92835-3	INPP5D	Phosphatidylinositol 3,4,5-trisphosphate 5-phosphatase 1	1	12	183.48	400;2812		2318300	0	0	0	0	0	0	5739800	0	26970000	1040300	0	0	0	872770	2254900	0	0	7888200	0	56760000	0	0	16074000	0	0	0	9198500	3277500	0	0	24429000		2.15942e+06	0	0	0	5.97017e+06
6819	HTDDEMTGYVATR	Phospho (STY)	1574.61	B4E0K5	MAPK14		1	72	218.6	516;517;1070		1893100	3642000	1191400	0	0	991840	0	490380	19503000	5977100	1183300	748510	258110	512130	1836500	2301200	0	388610	1329000	28766000	9776300	2397300	435080	2429300	11281000	122280	0	673880	683620	1923900	40037000	14599000		1.76336e+06	1.23677e+06	902239	0	510061
22599	YYGYTGAFR	Phospho (STY)	1176.46	CON__Q29443;CON__Q0IIK2;E7ER44	LTF		1	25	144.12	1152;1153		0	0	4677300	0	2157300	86369	482120	0	1716800	1948900	0	6307800	4643800	0	7570800	0	0	0	0	2812700	3011600	0	36924000	2050700	0	12986000	39881000	0	25156000	118570	2607600	0		0	4.85541e+06	78566.6	420218	0
1614	DDGMEEVVGHTQGPLDGSLYAK	Phospho (STY)	2397.02	E9PGF5;E9PF55;Q9HBL0	TNS1	Tensin-1	1	42	272.3	1215		3290000	7826100	6961500	0	0	0	0	2865100	0	16416000	0	205770	1387700	935990	1556300	20115000	0	0	861090	0	22317000	0	0	29439000	9390900	0	0	1855700	281290	6945500	0	21481000		3.06452e+06	7.22659e+06	0	0	2.98009e+06
9040	LAQDPYRLGHDPYR	Phospho (STY)	1779.81	P18583-10;P18583-3;P18583-4;P18583-7;P18583;P18583-5;P18583-9;P18583-6	SON	Protein SON	1	8	100.11	1832;1833		0	0	0	0	0	0	0	0	42884000	0	0	0	0	0	0	0	0	0	0	64067000	924970	0	0	0	0	0	0	0	0	0	45334000	0		0	0	0	0	0
4189	GESAGYMEPYEAQR	Phospho (STY)	1666.63	Q15464;Q15464-2	SHB	SH2 domain-containing adapter protein B	1	12	243.49	2534		0	0	0	0	0	0	0	0	23228000	548270	0	0	0	0	0	0	0	0	0	71072000	1321300	0	0	0	0	0	0	217180	0	0	54680000	722070		0	0	0	0	0
7330	IEIAQKHPDIYAVPIK	Phospho (STY)	1914	Q9UDY2-6;Q9UDY2-3;Q9UDY2;Q9UDY2-7	TJP2	Tight junction protein ZO-2	1	19	155.63	3059		1244200	8238300	1420300	0	0	0	0	0	16458000	5750800	631040	0	0	0	0	0	943320	0	2394500	29053000	10822000	904360	0	13610000	24702000	0	116390	335900	568070	5937000	18579000	9966100		1.15893e+06	1.47438e+06	0	0	0
22483	YTYSEWHSFTQPR	Phospho (STY)	1780.72	Q02487;Q02487-2;Q14574-2;Q14574	DSC2;DSC3	Desmocollin-2;Desmocollin-3	1	24	189.3	2316;2317		188200	0	0	0	0	0	0	83308	9378600	28550000	0	103020	0	0	0	685180	16739000	215480	0	12165000	35936000	613240	0	0	0	0	0	126130	0	149190	11552000	34903000		175302	0	0	0	86651.6
10048	LNFSHGTHEYHAETIK	Phospho (STY)	1962.86	P14618;H3BQ34;P14618-2	PKM	Pyruvate kinase PKM;Pyruvate kinase	1	13	82.59	583;1782		392660	854300	3428700	181140	0	1006600	909670	1185800	15418000	3241900	2173000	966480	1379600	4838400	4009200	14821000	2712700	2053400	828720	21500000	884610	424740	1872400	4656700	2599000	2231100	2799600	23451000	148120	3274400	24021000	820840		365750	3.55926e+06	915666	792872	1.23339e+06
21134	VYESIGQYGGETVK	Phospho (STY)	1608.71	Q8N3R9-2;Q8N3R9	MPP5	MAGUK p55 subfamily member 5	1	45	153.09	371;2714		795450	1476100	695800	0	0	7278800	0	0	10037000	4249700	588660	2768100	2767500	519850	1899200	2026400	1278700	6748900	182920	11009000	16111000	24757000	5373600	1668400	14964000	320990	629550	2151200	523220	913080	13080000	13408000		740935	722295	6.62125e+06	0	0
20766	VPIVINPNAYDNLAIYK	Phospho (STY)	1996.01	Q9H792;H0YN99	PEAK1	Pseudopodium-enriched atypical kinase 1	1	39	190.82	2977;2978		163720	193250	0	0	0	0	0	86510	11843000	20355000	0	0	0	0	0	892280	0	0	998380	22000000	38848000	0	0	13452000	0	0	0	0	0	2063400	13208000	23197000		152500	0	0	0	89982.1
135	ADHQPLTEASYVNLPTIALCNTDSPLR	Phospho (STY)	3075.44	A0A0C4DG17;P08865;A6NE09	RPSA;RPSAP58	40S ribosomal protein SA	1	23	193.81	29;501;938		1148400	0	732850	0	0	0	1877800	0	20894000	5695400	0	3247100	1008900	0	2680500	0	0	0	0	44978000	12721000	0	1419800	0	1478400	0	0	1850900	742260	0	38959000	5636000		1.0697e+06	760756	0	1.6367e+06	0
19514	TVMYTAVGSEWRPFGYPR	Oxidation (M);Phospho (STY)	2211.98	Q9Y276	BCS1L	Mitochondrial chaperone BCS1	1	25	118.31	3116		0	0	0	0	0	0	127900	0	44253000	0	0	0	0	0	0	0	360170	0	0	43238000	4204700	0	0	0	0	0	0	0	0	0	52562000	0		0	0	0	111478	0
6695	HSFGPLDYESLQQELALK	Phospho (STY)	2154	O94925-3;B8ZZC5;B8ZZA8	GLS	Glutaminase kidney isoform, mitochondrial	1	30	276.12	161;1561		0	156340	2582300	0	0	5141400	469840	209010	0	0	15070000	51860000	1361100	8461000	850510	658130	21084000	5155100	175120	0	0	2169100	23132000	0	2990000	0	1543000	863840	0	0	0	0		0	2.68063e+06	4.67694e+06	409515	217399
837	AQIPEGDYLSYR	Phospho (STY)	1490.64	Q96RT1-6;Q96RT1-4;Q96RT1-9;Q96RT1-2;Q96RT1;Q96RT1-8;Q96RT1-7;Q96RT1-5;Q96RT1-3	ERBB2IP	Protein LAP2	1	17	142.89	412;2882		648820	338270	0	0	0	0	0	0	35542000	1648000	0	0	0	361780	695420	0	502370	0	533030	47247000	3004300	3090400	444010	0	786870	0	302560	197380	0	0	43850000	2762800		604354	0	0	0	0
10635	LVPTGPTHREPSPVRYDNLSR	2 Phospho (STY)	2550.18	Q9C0B5-2;Q9C0B5	ZDHHC5	Palmitoyltransferase ZDHHC5	2	5	54.521	433;2948		0	0	0	0	0	0	0	0	22295000	0	0	0	0	0	0	664870	0	0	456110	55718000	9838900	0	0	3033100	470640	0	703180	0	0	0	46481000	1919200		0	0	0	0	0
16122	SYSPYDYQPCLAGPNQDFHSK	Phospho (STY)	2553.03	E9PGF5;A0A087WWW7;E9PF55;Q9HBL0	TNS1	Tensin-1	1	27	170.9	90;91;1223;1224		2220900	2482800	1307200	0	0	0	0	0	5341500	22171000	0	0	0	0	0	3764400	0	0	3612400	6215900	34577000	0	0	15436000	5843500	0	271570	2389200	854250	0	7072300	27745000		2.06869e+06	1.35698e+06	0	0	0
5882	HHAAYVNNLNVTEEK	Phospho (STY)	1817.81	A0A0C4DFU2;P04179;P04179-4;A0A0C4DFU1;P04179-2;A0A0C4DG56;P04179-3;G5E9P6;F5GXZ9	SOD2	Superoxide dismutase [Mn], mitochondrial	1	32	156.08	930		2204200	18738000	1307800	0	0	0	883490	2688800	0	4948900	6178900	1218500	2290000	570350	2646200	13297000	174960	5399500	137530	0	7734600	2423000	5262900	2098600	1532600	773250	39959000	6718700	1273000	4381900	0	5712300		2.05314e+06	1.3576e+06	0	770054	2.79671e+06
580	ALDYYMLR	Oxidation (M);Phospho (STY)	1139.47	Q9Y490	TLN1	Talin-1	1	56	93.374	3135		7901800	5146300	1389300	0	0	450130	4362000	3950500	3670200	6750800	8079500	5691200	1597500	3666000	1611100	2065700	6048800	13187000	232300	0	10940000	5525800	2651900	4318200	3056600	1598300	3012400	6245400	3672800	10133000	2128200	10616000		7.36026e+06	1.4422e+06	409466	3.80194e+06	4.10905e+06
17428	THYPAQQGEYQTHQPVYHK	Phospho (STY)	2391.04	O95817	BAG3	BAG family molecular chaperone regulator 3	1	10	119.8	1572;1573		165290	184950	82380	0	0	0	0	0	37542000	0	0	0	0	0	0	0	0	0	0	54741000	2406700	125140	0	431070	341430	0	403200	0	0	0	43083000	0		153962	85516.9	0	0	0
9096	LCDFGSASHVADNDITPYLVSR	2 Phospho (STY)	2596.07	Q13523	PRPF4B	Serine/threonine-protein kinase PRP4 homolog	2	21	220.53	319;320;321;678;2428		0	4875500	1405000	0	0	2594300	0	1213900	9357000	12624000	4778500	0	0	6071500	3668200	3075100	2804500	0	2710000	13168000	20589000	0	713990	5325800	8990300	0	0	4041800	710600	2356500	12812000	15244000		0	1.4585e+06	2.35994e+06	0	1.26262e+06
16178	TACTNFMMTPYVVTR	Phospho (STY)	1870.78	D7R525;J3KNK1;P45984-5;P45984-3;P45984-2;P45984-4;P45984	MAPK9	Mitogen-activated protein kinase 9	1	29	176.23	530;531;1166		1848300	3113900	582650	0	0	0	0	66478	5301300	13104000	347190	0	635020	0	67037	9034500	0	0	1006200	13531000	16907000	685560	669720	7015500	26808000	191600	0	5450500	444310	362820	13402000	18393000		1.72163e+06	604837	0	0	69146.1
8821	KSVSSSPWLPQDGFDPSDYAEPMDAVVKPR	Phospho (STY)	3384.54	Q9NRY4	ARHGAP35	Rho GTPase-activating protein 35	1	26	108.71	448;449;3010		3485700	5220000	1336900	0	0	0	2508700	1814300	2800800	4978800	6106100	0	602950	3578200	0	7422300	3101500	4644900	1466700	0	11951000	7575000	1054600	13416000	2685000	2436800	0	19971000	2204000	5023800	13503000	7412200		3.24681e+06	1.38781e+06	0	2.18659e+06	1.88712e+06
14731	SKVAQQPLSLVGCEVVPDPSPDHLYSFR	Phospho (STY)	3204.53	Q8N4X5-2;Q8N4X5;Q8N4X5-4	AFAP1L2	Actin filament-associated protein 1-like 2	1	14	150.14	372;2717		6817700	14411000	510250	0	0	0	3716400	0	0	0	4537800	3927800	635300	6693300	804330	1236600	4408600	14352000	30458000	0	0	2142300	6395700	3118000	906590	837080	402380	11776000	519270	16197000	0	0		6.35046e+06	529680	0	3.23923e+06	0
992	ATGNQPPPLVGTYNTLLSR	Phospho (STY)	2078.02	Q96PD2;Q96PD2-2	DCBLD2	Discoidin, CUB and LCCL domain-containing protein 2	1	16	209.66	724;2865		0	0	0	0	0	0	0	617130	36089000	754980	0	0	0	0	0	0	0	0	0	46239000	0	0	0	0	0	0	3778900	656190	276510	0	44740000	538350		0	0	0	0	641898
8288	KDLYANTVLSGGTTMYPGIADR	Oxidation (M);Phospho (STY)	2438.12	P63261;P60709	ACTG1;ACTB	Actin, cytoplasmic 2;Actin, cytoplasmic 2, N-terminally processed;Actin, cytoplasmic 1;Actin, cytoplasmic 1, N-terminally processed	1	27	137.64	642;2223		1822700	0	1930300	145720	0	0	4533200	0	5504800	9764400	8548000	7885700	326940	4381200	4525000	2434500	4244000	12204000	2338100	5631400	19649000	480540	6235800	0	2540000	0	0	8913000	0	288160	5403200	13589000		1.69778e+06	2.0038e+06	0	3.95116e+06	0
3030	FAGDKGYLTKEDLR	Phospho (STY)	1691.79	P60903	S100A10	Protein S100-A10	1	27	160.78	643;2227		202730	7879700	5340100	0	0	3780000	3093300	3507000	0	217920	7716800	4694700	1950800	13122000	116050	3309400	4560300	11326000	4312100	0	0	17729000	5808600	3339400	2367400	2110000	4686200	14637000	4930000	283510	1305600	0		188836	5.54344e+06	3.43852e+06	2.69613e+06	3.64775e+06
21747	YFEITDESPYVHYLNTFSSK	Phospho (STY)	2519.09	B4E3S0;Q9ULV4;Q9ULV4-2;Q9ULV4-3	CORO1C	Coronin;Coronin-1C	1	35	202.07	1071;1072		0	2775000	1427800	0	0	0	0	1575100	0	15885000	6282100	4454700	2573300	2704900	3563600	5634700	2276000	4938300	0	0	32462000	2239300	3509200	3724800	2113900	2460700	6409100	8351500	0	1218000	0	12896000		0	1.48217e+06	0	0	1.63832e+06
22606	YYKETSGLMLDVGPYMK	Oxidation (M);Phospho (STY)	2089.91	Q5T1Z0;Q9H008-2;Q9H008	LHPP	Phospholysine phosphohistidine inorganic pyrophosphate phosphatase	1	77	139.49	344;688;2594;2595		3312500	527310	959900	0	0	890350	2441600	506480	17594000	6892600	2197400	2953000	1063700	848630	1036300	796010	921980	676980	346820	31273000	10242000	8628200	1236600	327740	3666300	537330	148250	2100700	1768700	1909300	19113000	4107500		3.08548e+06	996452	809917	2.12811e+06	526808
8204	IYQYIQSR	Phospho (STY)	1149.52	Q13627-3;Q13627-4;Q13627-5;Q13627-2;Q13627;Q9Y463-2;Q9Y463-3;Q9Y463	DYRK1A;DYRK1B	Dual specificity tyrosine-phosphorylation-regulated kinase 1A;Dual specificity tyrosine-phosphorylation-regulated kinase 1B	1	54	109.71	2439		3868700	3219700	2737700	0	1287900	2185500	2303200	772270	10246000	2925800	6790400	2369700	2321100	2437900	2905800	5483300	4050500	1986600	0	7780500	6810900	1680100	1941900	981900	6524000	1628800	661830	5128400	1592100	1338200	26078000	8782200		3.60356e+06	2.84195e+06	1.98807e+06	2.00748e+06	803265
10433	LSTEHSSVSEYHPADGYAFSSNIYTR	Phospho (STY)	2997.28	Q12929;Q12929-2	EPS8	Epidermal growth factor receptor kinase substrate 8	1	25	208.97	303;304;305;306;670;2383;2384;2385		0	0	0	0	0	0	0	0	4994900	25161000	0	0	0	0	0	0	0	0	0	8908900	50196000	0	0	0	0	0	2992000	0	0	0	7312500	28407000		0	0	0	0	0
1007	ATTPPNQGRPDSPVYANLQELK	2 Phospho (STY)	2555.15	Q1RLN5;Q8IWW6-3;Q8IWW6-2;Q8IWW6-4;Q8IWW6	ARHGAP12	Rho GTPase-activating protein 12	2	10	103.12	340;683;684;2559		0	980720	0	0	0	0	0	0	28534000	3117900	0	0	0	0	2922000	0	929840	1080100	417400	40202000	4720100	1381400	0	2818500	852010	0	5357800	0	1668400	0	28433000	3651200		0	0	0	0	0
15532	SSGSGSSVADERVDYVVVDQQK	Phospho (STY)	2391.06	B7Z3B9;Q13480;Q13480-2	GAB1	GRB2-associated-binding protein 1	1	11	250.86	1081		0	0	0	0	0	0	0	1091900	4112200	21221000	0	0	0	0	0	0	0	0	5196700	361600	44920000	0	0	0	0	0	4037300	0	0	0	5211700	40664000		0	0	0	0	1.13572e+06
4371	GGPGSAVSPYPTFNPSSDVAALHK	Phospho (STY)	2435.12	P04083	ANXA1	Annexin A1	1	14	217.17	1618		610650	0	0	0	0	0	0	523310	25584000	2229400	0	1568000	0	0	0	5937900	0	0	0	37401000	5825600	0	4010600	0	0	162510	428820	0	634380	0	37394000	4380700		568800	0	0	0	544313
14090	SESVVYADIR	Phospho (STY)	1217.53	O95297-4;O95297-2;O95297;O95297-5	MPZL1	Myelin protein zero-like protein 1	1	101	163.38	1565		182850	1135300	144690	0	0	0	0	4251500	20837000	17476000	0	0	0	0	2687600	5497100	527260	0	55093	25689000	15022000	0	0	7066700	0	0	2166500	393610	0	0	15244000	7843000		170319	150200	0	0	4.42213e+06
12708	PYQYPALTPEQK	Phospho (STY)	1513.69	P04075;H3BQN4;J3KPS3	ALDOA	Fructose-bisphosphate aldolase A	1	111	211.26	1615;1616		3116100	4853400	3277700	0	0	1697000	2626800	1138800	7765000	5728200	2729700	5325800	1886500	5035900	2818800	6041000	2028700	1979700	1827300	15160000	2532000	2828000	1100800	3583400	2772700	956580	4340100	9065600	830630	2209600	13731000	6128500		2.90254e+06	3.40251e+06	1.5437e+06	2.28953e+06	1.18451e+06
20470	VKETADFKVYTK	Phospho (STY)	1507.73	Q60FE5;P21333-2;P21333;Q5HY54;A0A087WWY3	FLNA	Filamin-A	1	44	109.44	592;1864		64662	1118000	64879	0	0	0	334920	650410	0	20459000	4557800	3610300	660450	47047	391500	0	897660	0	262170	0	40616000	0	471350	9020000	0	0	0	470000	147770	180460	0	40505000		60230.5	67349.5	0	291918	676514
9785	LLAQAEGEPCYIR	Phospho (STY)	1598.72	E9PM19;P29597;E9PPF2	TYK2	Tyrosine-protein kinase;Non-receptor tyrosine-protein kinase TYK2	1	20	172.33	1246		0	567100	0	0	0	0	0	0	20363000	9753300	0	0	0	456050	0	464140	0	445980	0	29278000	22548000	805910	0	1704600	1982000	0	0	344280	0	0	23421000	11803000		0	0	0	0	0
21132	VYENVGLMQQQK	Phospho (STY)	1515.68	Q06124-2;Q06124	PTPN11	Tyrosine-protein phosphatase non-receptor type 11	1	28	197.07	2348		143610	0	0	0	0	0	0	0	13014000	7338500	0	0	0	0	0	6275000	0	0	1652700	32799000	12267000	0	0	0	629650	0	806600	0	0	0	38520000	10341000		133768	0	0	0	0
20787	VPVYETPAGWR	Phospho (STY)	1353.61	Q15124;Q15124-2	PGM5	Phosphoglucomutase-like protein 5	1	14	172.8	2514		0	789200	0	0	0	0	0	0	0	32370000	513160	482130	0	0	0	0	213720	408150	0	0	46064000	0	0	0	0	0	0	0	0	299810	0	42623000		0	0	0	0	0
2582	EKAEERPTFDYLQSVLDDFYTATEGQYQQQP	Phospho (STY)	3775.66	P07948-2;P07948	LYN	Tyrosine-protein kinase Lyn	1	6	121.88	579;1669		0	1111600	0	0	0	0	0	0	48473000	10771000	0	0	0	0	0	6469500	0	0	0	1794400	14002000	0	0	0	0	0	0	0	0	0	31356000	9569300		0	0	0	0	0
3042	FALPSPQHILGLPVGQHIYLSAR	Phospho (STY)	2593.36	P00387-2;P00387;P00387-3	CYB5R3	NADH-cytochrome b5 reductase 3;NADH-cytochrome b5 reductase 3 membrane-bound form;NADH-cytochrome b5 reductase 3 soluble form	1	32	124.39	165;1586		0	0	0	0	0	767700	0	2052900	594850	19994000	9679000	8549300	0	16289000	4567500	4525500	0	5661900	0	0	22823000	6679900	0	0	2013400	0	0	1707500	0	0	281650	16989000		0	0	698347	0	2.13529e+06
8293	KDPDERPTFEYIQSFLEDYFTATEPQYQPGENL	Phospho (STY)	4046.78	J3QRU1;P07947	YES1	Tyrosine-protein kinase Yes	1	7	142.01	1378		0	0	0	0	0	0	0	0	9806300	0	0	0	0	0	0	0	0	0	0	88728000	6033600	0	0	0	0	0	0	0	0	0	13524000	4098900		0	0	0	0	0
22607	YYKETSGLMLDVGPYMK	Phospho (STY)	2073.92	Q5T1Z0;Q9H008-2;Q9H008	LHPP	Phospholysine phosphohistidine inorganic pyrophosphate phosphatase	1	51	188.41	344;688;2594;2595		1450700	0	0	0	0	0	912580	270640	14044000	15947000	1859800	0	0	0	851560	352660	117450	651300	0	38612000	10139000	3978000	657810	0	2734600	510780	0	1855800	0	0	20618000	5576500		1.35128e+06	0	0	795409	281502
3380	FIHQQPQSSSPVYGSSAK	2 Phospho (STY)	2106.88	F5GZ78;P49023-2;P49023;P49023-3	PXN	Paxillin	2	12	104.52	98;99;1279		1227400	442300	1779000	0	0	0	0	0	14009000	5978600	0	639130	0	0	537030	2340800	327990	515120	2504300	17617000	11256000	1233700	2166800	8371300	6683600	0	1133700	2002800	1589500	1612100	23571000	13069000		1.14328e+06	1.84674e+06	0	0	0
1870	DKVTIADDYSDPFDAKNDLK	Phospho (STY)	2349.04	Q15464;Q15464-2	SHB	SH2 domain-containing adapter protein B	1	10	201.13	336;2535		0	0	0	0	0	0	0	0	26193000	0	0	0	0	0	0	0	0	0	0	52959000	0	0	0	0	0	0	0	898370	0	0	40468000	0		0	0	0	0	0
3963	FYGPEGPYGVFAGR	Phospho (STY)	1595.68	O00264	PGRMC1	Membrane-associated progesterone receptor component 1	1	21	149.96	1413;1414		0	0	0	0	0	0	0	69146	0	2559000	1222600	3504300	0	0	0	0	0	6016500	0	937700	3118200	95906000	110790	0	0	3446800	0	969260	0	0	0	2478600		0	0	0	0	71921.2
14895	SLLEGQEDHYNNLSASK	Phospho (STY)	1983.86	CON__P08727;P08727	KRT19	Keratin, type I cytoskeletal 19	1	6	136.1	1146		0	0	0	0	0	0	0	0	24596000	967680	0	0	0	0	0	0	0	0	0	54790000	2784100	0	0	0	0	0	0	0	0	0	35669000	0		0	0	0	0	0
17735	TKPSDEEMLFIYGHYK	Phospho (STY)	2036.9	B8ZWD1;A0A0A0MTI5;P07108;P07108-3;P07108-2;P07108-4;P07108-5;P07108-6	DBI	Acyl-CoA-binding protein	1	36	139.49	917;918		1999400	5123200	1029400	0	0	411750	1242500	0	0	24798000	2934500	1571400	2351500	1935800	2085800	5635100	0	1638600	975520	1041400	17915000	2279500	370670	10158000	4331200	1303600	276950	5109100	1411000	1907700	815140	17493000		1.86237e+06	1.0686e+06	374553	1.08297e+06	0
12059	NMGGPYGGGNYGPGGSGGSGGYGGR	Oxidation (M);Phospho (STY)	2284.86	P22626;P22626-2	HNRNPA2B1	Heterogeneous nuclear ribonucleoproteins A2/B1	1	18	203.58	222;1888;1889;1890		0	0	0	0	0	0	0	0	45562000	0	0	0	0	0	0	0	0	259200	0	24765000	3666300	541740	0	0	0	0	0	0	0	0	42329000	825300		0	0	0	0	0
9063	LATEEPPPRSPPESESEPYTFSHPNNGDVSSK	2 Phospho (STY)	3641.52	Q9H5V8;Q9H5V8-2	CDCP1	CUB domain-containing protein 1	2	16	130.75	437;438;439;731;2972		0	0	0	0	0	0	0	295970	7986800	6580100	0	0	0	0	0	56060000	0	0	0	9553900	14644000	0	0	0	0	0	0	0	0	0	9711800	12503000		0	0	0	0	307849
696	ALSSEGKPYVTKEELYQNLTR	Phospho (STY)	2505.22	A0A0D9SF54;Q13813-3;A0A0D9SGF6;Q13813;Q13813-2	SPTAN1	Spectrin alpha chain, non-erythrocytic 1	1	26	183.01	504;955		0	4400700	912240	0	0	2001700	4303200	1166700	0	9085800	9572600	1199700	1352100	2671800	3747700	2411500	8840500	0	1786000	0	11802000	6796400	3662300	3791600	10385000	0	3942900	5714300	2888500	3954500	490580	8946800		0	946977	1.82087e+06	3.75069e+06	1.21353e+06
15243	SPGLMSEDSNLHYADIQVCSRPHAR	Phospho (STY)	2919.28	Q96A22	C11orf52	Uncharacterized protein C11orf52	1	14	136.64	404;2826		0	0	0	0	0	0	0	0	25335000	1745900	0	0	0	0	0	0	0	0	0	49749000	2787600	432350	0	0	868620	0	0	0	0	0	31572000	2850700		0	0	0	0	0
82	AAVPSGASTGIYEALELR	Phospho (STY)	1883.9	P06733;P13929-2;P13929;P13929-3;P09104;P09104-2;F5H0C8	ENO1;ENO3;ENO2	Alpha-enolase;Beta-enolase;Gamma-enolase;Enolase	1	45	126.84	1638;1707		510490	1208900	529890	0	0	281460	540210	969390	3352700	10848000	0	2344900	1134200	1120400	2313000	2351900	910920	6610600	0	13725000	15485000	12795000	1072200	10488000	0	1517200	0	5903300	825600	1421200	8684700	8013900		475504	550068	256033	470849	1.0083e+06
12722	QADSEMTGYVVTR	Phospho (STY)	1535.63	B5MDL5;P53778-2;P53778	MAPK12	Mitogen-activated protein kinase 12	1	49	220.97	518;1075		352610	830110	193840	0	0	107920	0	0	18515000	2215300	0	76590	0	336540	0	180480	0	1088500	649420	42291000	1435800	335010	0	546850	908180	0	0	133370	0	2376900	41234000	0		328444	201221	98170.7	0	0
5084	GTGYIKTELISVSEVHPSR	Phospho (STY)	2152.06	P42224	STAT1	Signal transducer and activator of transcription 1-alpha/beta	1	29	199.97	623;624;2030		2079200	0	1477500	528940	372980	0	8896300	2249800	4636700	4340300	15403000	8071000	1101200	0	2262000	0	1441100	9392900	2717300	4700700	11134000	2080000	2402800	0	1120500	1887100	1683600	11034000	2831900	0	5164000	4723900		1.9367e+06	1.53376e+06	0	7.75405e+06	2.3401e+06
21980	YIEDEDYYKASVTR	Phospho (STY)	1830.77	Q14289-2;Q14289;E9PBI4	PTK2B	Protein-tyrosine kinase 2-beta	1	44	108.58	327;2476;2477		0	3302300	9101500	0	0	0	0	0	0	4714700	1277100	2658800	9871800	0	4454100	2545600	229940	2039500	866180	0	10737000	1619600	18107000	3438600	11414000	0	5392300	3696100	4371000	3684900	0	10138000		0	9.44807e+06	0	0	0
22072	YKYGYEIPVDMLCK	Phospho (STY)	1857.81	G3V5Z7;P60900;G3V295;G3V3I1;P60900-2;P60900-3	PSMA6	Proteasome subunit alpha type;Proteasome subunit alpha type-6	1	31	123.02	1327;1328;1329		132550	542330	288000	0	0	209310	610740	212170	11417000	5313300	348140	2732300	522370	5595100	1541400	3639900	243420	0	0	17599000	3578900	273240	1596400	11986000	6005300	1504700	0	5317600	1251100	715910	22803000	6476700		123466	298967	190401	532324	220685
12682	PSLYAQVQKPPR	Phospho (STY)	1462.73	P33151;P33151-2;B4DTR2	CDH5	Cadherin-5	1	30	191.79	1990		4274600	9534200	320700	0	0	317260	0	82203	0	11547000	1880900	1261800	2223600	0	0	1267200	0	424010	2012100	0	10694000	4498800	1098300	35483000	7877500	1163900	0	2093800	84840	2507500	0	11626000		3.98165e+06	332912	288599	0	85502.2
9729	LKKEDIYAVEIVGGATR	Phospho (STY)	1941	P34932;A0A087WYC1;A0A087WTS8	HSPA4	Heat shock 70 kDa protein 4	1	27	110.56	1995		782570	1107900	482960	0	0	0	1576500	370900	18583000	3087000	2238400	2234300	941550	1442100	1345400	0	0	1128500	0	32066000	4278800	1765600	2204800	0	2091400	0	800450	3529000	0	0	26112000	3361800		728938	501351	0	1.37408e+06	385786
9806	LLDIDETEYHADGGKVPIK	Phospho (STY)	2192.04	B4DTR1;J3QLU9;P04626-3;P04626-2;P04626-5;P04626-4;P04626	ERBB2	Receptor tyrosine-protein kinase erbB-2	1	12	101.92	1064		487790	0	0	0	0	0	0	0	27463000	7971000	282910	0	133380	0	0	0	691190	332430	606780	27496000	11717000	276850	0	0	979450	0	0	417780	0	0	21739000	10692000		454360	0	0	0	0
9610	LIKDDEYNPCQGSKFPIK	Phospho (STY)	2231.03	P09769	FGR	Tyrosine-protein kinase Fgr	1	8	235.21	199;1726		0	0	0	0	0	0	0	0	0	0	0	10290000	693080	0	2296400	444540	0	0	0	0	1168400	0	92343000	0	0	1531200	0	400290	1110000	0	0	855630		0	0	0	0	0
9093	LCDFGFARAMSTNTMVLTSIK	Oxidation (M);2 Phospho (STY)	2538.08	Q9NRP7-2;Q9NRP7	STK36	Serine/threonine-protein kinase 36	2	2	47.088	446;737;738		1408400	3113800	0	0	0	3528500	4318100	1494500	0	15589000	9092500	0	3748500	0	10662000	8946600	0	6000700	606230	0	0	3952200	2090300	0	0	0	2178000	0	1535100	8556600	0	22218000		1.31188e+06	0	3.20974e+06	3.76368e+06	1.55448e+06
21254	WDTGENPIYK	Phospho (STY)	1301.53	P05556	ITGB1	Integrin beta-1	1	27	142.43	1634		2060700	1516100	0	0	0	695540	512070	0	13100000	5305800	1995900	926730	1442500	0	1569400	3068700	884810	864640	0	20012000	8167600	1795900	0	0	7797700	0	2654000	2149900	2441400	0	20744000	8502000		1.91947e+06	0	632706	446322	0
5551	HELQANCYEEVKDR	Phospho (STY)	1869.77	P23528;G3V1A4;E9PK25	CFL1	Cofilin-1	1	20	201.3	1903		167670	1205000	0	0	0	0	0	303950	14277000	10726000	603500	167430	56424	519430	129540	608310	170450	135050	691130	14618000	22836000	7049200	0	0	152250	0	586220	129580	512120	0	16564000	15956000		156179	0	0	0	316149
10669	LVSSPCCIVTSTYGWTANMER	Phospho (STY)	2511.06	P08238	HSP90AB1	Heat shock protein HSP 90-beta	1	10	206.63	1681		0	0	0	0	0	0	0	0	15641000	936420	0	0	0	0	0	0	0	0	0	45363000	1372700	537910	0	0	0	0	0	0	0	0	43357000	905720		0	0	0	0	0
8310	KEELIGIAYNR	Phospho (STY)	1384.68	Q96AC1-2;Q96AC1;Q96AC1-3	FERMT2	Fermitin family homolog 2	1	15	208.79	2828		0	0	0	0	0	0	0	0	0	35269000	0	130100	0	184130	0	0	0	0	0	0	46994000	0	0	3438000	0	0	0	0	0	161890	0	21145000		0	0	0	0	0
15683	STGPGASLGTGYDRKDYV	2 Phospho (STY)	2002.81	O15551	CLDN3	Claudin-3	2	14	118.72	135;558;1463;1464		0	0	0	0	0	0	0	0	0	37498000	0	0	0	0	0	0	0	0	0	0	12880000	0	0	0	0	0	0	0	0	0	0	56256000		0	0	0	0	0
13113	QNLLSQSHAYQQFLR	Phospho (STY)	1911.9	Q01082;A0A087WUZ3;Q01082-2;Q01082-3	SPTBN1	Spectrin beta chain, non-erythrocytic 1	1	18	157.54	287;2307		0	2839300	0	0	0	5146100	0	194330	0	6011100	3389700	6304000	0	4020900	0	0	5536600	0	0	0	0	4429700	7329600	8737000	28961000	2513900	6139600	8611600	293040	317250	0	5041300		0	0	4.68121e+06	0	202129
13304	QVVESAYEVIK	Phospho (STY)	1343.64	P00338;P00338-3;P00338-4	LDHA	L-lactate dehydrogenase A chain	1	23	91.043	1580		2886400	3995700	486140	0	690390	0	531980	0	10599000	3308100	2602600	2085600	875680	3240700	4073100	0	4038700	3523800	1318900	14199000	7497200	4791100	1851800	2713900	0	0	1601200	9058000	0	0	12677000	6532200		2.68858e+06	504652	0	463676	0
2063	DQYLMWLTQK	Oxidation (M);Phospho (STY)	1420.61	P27986-5;P27986-3;P27986-2;P27986;P27986-4	PIK3R1	Phosphatidylinositol 3-kinase regulatory subunit alpha	1	56	180.81	1935		2351100	10400000	1187800	0	520980	0	1938100	2035900	0	4321800	4845600	3079500	2190100	9099100	4677300	1947000	3896300	8673200	0	0	7819300	1958500	4937000	3600200	4882300	2107200	0	1119400	3149500	2517700	0	11766000		2.18997e+06	1.23303e+06	0	1.68926e+06	2.11761e+06
20778	VPSEGAYDIILPR	Phospho (STY)	1508.73	A0A0C4DFY5;Q9NQ84;Q9NQ84-2;J9JIE0	GPRC5C	G-protein coupled receptor family C group 5 member C	1	32	179.8	28;937		3347900	0	0	0	0	583070	1203000	290170	1750300	14509000	438280	866900	0	0	1269800	1980400	21374000	0	153590	1670300	26853000	0	0	0	539890	0	2423600	365190	151360	171240	2035700	22819000		3.11846e+06	0	530397	1.04854e+06	301816
22605	YYKETSGLMLDVGPYMK	2 Oxidation (M);Phospho (STY)	2105.91	Q5T1Z0;Q9H008-2;Q9H008	LHPP	Phospholysine phosphohistidine inorganic pyrophosphate phosphatase	1	56	130.4	344;688;2594;2595		3139200	0	0	0	0	1679900	3145000	748150	20638000	4641600	2663900	4410300	1358000	1643900	4020200	1428900	3681600	6893100	2343900	8148100	5697900	4394700	1666700	697830	1691700	1135500	0	2211900	1576100	698730	9687100	4366500		2.92406e+06	0	1.52814e+06	2.7412e+06	778177
8839	KTPQGPPEIYSDTQFPSLQSTAK	Phospho (STY)	2599.22	Q9UKY7;D6R9V8;Q9UKY7-2;D6RFH2;Q9UKY7-3;D6RDN0	CDV3	Protein CDV3 homolog	1	7	157.9	3092		403630	0	0	0	0	0	0	0	24759000	2711800	0	0	0	0	0	0	0	0	0	39781000	3889700	0	0	0	0	0	0	557720	0	0	28578000	3546700		375968	0	0	0	0
16119	SYSPYDMLESIRK	Phospho (STY)	1667.73	P07355;P07355-2;A6NMY6	ANXA2;ANXA2P2	Annexin A2;Putative annexin A2-like protein	1	28	149.58	1658		0	1773000	0	0	0	113340	120680	12877000	7943600	7897900	518600	0	0	0	3022400	5243000	201040	0	1029000	15434000	10516000	390670	0	1189300	536870	476200	110520	7562600	3118100	1024000	13071000	8205500		0	0	103101	105185	1.33938e+07
4640	GLCTSPAEHQYFMTEYVATR	Oxidation (M);Phospho (STY)	2456.02	Q13164-4;Q13164-3;Q13164-2;Q13164	MAPK7	Mitogen-activated protein kinase 7	1	11	171.85	673;674;2406		876470	2408000	0	0	339720	480880	0	0	28597000	2407600	923440	0	0	429620	0	7798600	0	0	0	21525000	8332000	0	0	385570	0	438850	302610	534560	210600	3016500	22189000	408990		816402	0	437438	0	0
7438	IGEGTYGVVYKGR	Phospho (STY)	1477.7	A0A024QZP7;A0A087WZZ9	CDC2;CDK1		1	12	79.492	488;753;754		273140	0	397800	0	0	198960	585620	322430	23947000	0	136650	747080	259190	716130	952590	549470	646220	488010	296440	35371000	1791700	683420	605930	1265900	1217000	0	1084500	513470	145470	353120	27341000	0		254421	412948	180986	510429	335371
4185	GEPNVSYICSR	2 Phospho (STY)	1440.51	P49840;A8MT37;P49841;P49841-2	GSK3A;GSK3B	Glycogen synthase kinase-3 alpha;Glycogen synthase kinase-3 beta	2	61	114.27	258;259;2117		658230	3046800	0	0	0	2508100	0	0	5771500	5315400	2303200	4024500	400790	2780900	934880	999440	328290	534800	1117800	13569000	9983500	7650900	557800	5511000	3191000	115950	177110	1297600	288730	5054100	13664000	8711200		613119	0	2.28152e+06	0	0
20893	VSSQGNLIPARPAPAPPLYSSLT	Phospho (STY)	2415.22	Q13443	ADAM9	Disintegrin and metalloproteinase domain-containing protein 9	1	7	113.71	316;317;677;2424		0	0	0	0	0	0	0	0	16128000	5614100	325480	0	0	0	0	0	0	0	0	31854000	10634000	0	0	0	546320	0	0	0	286810	254530	27169000	7433000		0	0	0	0	0
2370	EDGSLQGPIGNQHIYQPVGKPDPAAPPK	Phospho (STY)	2989.43	Q05397-7;Q05397;E7ESA6;E9PEI4;B4DWJ1;Q05397-6	PTK2	Focal adhesion kinase 1	1	9	83.467	2338		1040100	0	0	0	0	0	0	0	16374000	11992000	0	0	0	0	0	0	0	0	0	19439000	16896000	288680	0	0	0	0	0	0	0	0	19460000	14532000		968818	0	0	0	0
11326	NAIKVPIVINPNAYDNLAIYK	Phospho (STY)	2422.27	Q9H792;H0YN99	PEAK1	Pseudopodium-enriched atypical kinase 1	1	16	120.4	2977;2978		0	775720	0	0	0	0	0	0	15131000	5932400	0	0	0	0	0	0	0	0	4362200	22234000	11923000	0	0	14315000	0	0	0	0	0	3239700	17424000	4558000		0	0	0	0	0
21479	WTAPEAALYGR	Phospho (STY)	1313.58	P06241-3;P06241-2;P06241;J3QRU1;P07947;P12931;P12931-2	FYN;YES1;SRC	Tyrosine-protein kinase Fyn;Tyrosine-protein kinase Yes;Proto-oncogene tyrosine-protein kinase Src	1	23	112.83	1377		2034000	559520	630680	0	0	0	0	1920600	0	7268900	2176600	0	630030	666650	1741700	0	9895400	10495000	0	0	12465000	12004000	7456000	0	2308100	0	1078800	5100900	730490	0	8236100	12263000		1.8946e+06	654696	0	0	1.99768e+06
20352	VHFPASTDYSTQYGLK	Phospho (STY)	1892.83	Q99569;A0A0D9SF60;Q99569-2	PKP4	Plakophilin-4	1	14	192.46	420;2895;2896		0	1353400	0	0	0	0	0	394480	21863000	1598100	933730	0	643750	0	1195400	0	0	0	317950	29001000	2054800	2997000	0	1018700	4739800	231800	0	465100	0	245230	29167000	1241600		0	0	0	0	410312
581	ALDYYMLR	Phospho (STY)	1123.48	Q9Y490	TLN1	Talin-1	1	28	117.4	3135		3914500	6837900	1316900	0	0	0	1369000	1093500	1737300	14550000	6220600	8254100	0	820040	590990	1984900	666040	1168900	3005900	4520000	13118000	4308500	3107700	7239200	0	1050900	1772800	5546200	1320300	0	3875900	0		3.64622e+06	1.36705e+06	0	1.19323e+06	1.13739e+06
7921	IRYESLTDPSKLDSGK	Phospho (STY)	1887.9	P07900;P07900-2;P08238;Q58FF7;Q58FF8	HSP90AA1;HSP90AB1;HSP90AB3P;HSP90AB2P	Heat shock protein HSP 90-alpha;Heat shock protein HSP 90-beta;Putative heat shock protein HSP 90-beta-3;Putative heat shock protein HSP 90-beta 2	1	7	162.26	184;188;578;1665;1680;2576		0	0	0	0	0	0	0	0	25945000	1191600	0	0	0	0	0	0	0	0	0	33748000	2200300	825930	0	0	0	0	0	0	0	0	35446000	0		0	0	0	0	0
14172	SFIKDYPVVSIEDPFDQDDWGAWQK	Phospho (STY)	3064.35	P06733;P06733-2	ENO1	Alpha-enolase	1	24	158.05	177;1639		1867900	2120300	0	0	0	0	956540	0	11280000	2076100	0	3227400	0	1593400	2757700	0	0	2373400	0	27686000	0	0	1160100	21702000	0	0	3620000	2985200	458400	0	11290000	1640100		1.73989e+06	0	0	833724	0
2781	EPSAPSIPTPAYQSSPAGGHAPTPPTPAPR	Phospho (STY)	3015.41	Q8WUM4;Q8WUM4-2	PDCD6IP	Programmed cell death 6-interacting protein	1	13	118.68	390;2786		0	0	566680	0	0	0	0	0	0	12806000	0	0	838190	0	0	2268300	1305400	0	0	6717400	27413000	0	678070	0	19849000	999880	942180	0	392400	0	6272100	17672000		0	588258	0	0	0
2541	EIENLTQQYEEKAAAYDKLEK	Phospho (STY)	2592.2	B1PS43;P35749-4;P35749-3;P35749;P35749-2	MYH11	Myosin-11	1	6	194.92	1042		0	0	0	0	0	0	0	0	0	28543000	714640	0	0	0	0	0	0	0	0	0	37125000	0	0	0	0	0	0	0	0	0	0	32044000		0	0	0	0	0
4412	GHDGLYQGLSTATK	Phospho (STY)	1526.68	P20963-3;P20963	CD247	T-cell surface glycoprotein CD3 zeta chain	1	9	127.18	1857		0	0	0	0	0	0	0	0	0	19691000	610450	0	0	0	4473300	0	0	0	459920	0	37116000	0	0	0	307200	0	0	4791100	0	453760	0	30180000		0	0	0	0	0
19988	VADYIPQLAK	Phospho (STY)	1196.58	O94925;O94925-3	GLS	Glutaminase kidney isoform, mitochondrial	1	17	106.4	1559		230450	0	2404800	0	0	5464800	0	0	0	0	9927800	27137000	568370	6606100	792790	0	8602300	5000300	0	0	0	3434100	25559000	0	1019400	0	349360	0	280180	0	0	0		214656	2.49637e+06	4.97112e+06	0	0
2539	EIENLTQQYEEK	Phospho (STY)	1602.68	B1PS43;P35749-4;P35749-3;P35749;P35749-2	MYH11	Myosin-11	1	9	250.48	1042		0	0	0	0	0	0	0	0	0	18057000	0	0	0	0	0	0	0	0	0	0	41402000	0	0	1211600	0	0	0	0	0	0	0	35052000		0	0	0	0	0
21979	YIEDEDYYKASVTR	2 Phospho (STY)	1910.74	Q14289-2;Q14289;E9PBI4	PTK2B	Protein-tyrosine kinase 2-beta	2	52	118.51	327;2476;2477		1045700	5938200	7452100	0	0	0	0	229100	0	8808000	242700	1540100	12559000	583150	4067900	2372700	137230	0	948320	0	4743100	0	8836200	2707200	6042300	0	5302100	4949100	5956700	3252800	0	7454100		974034	7.73587e+06	0	0	238295
15267	SPPESESEPYTFSHPNNGDVSSK	Phospho (STY)	2571.04	Q9H5V8;Q9H5V8-2	CDCP1	CUB domain-containing protein 1	1	26	220.86	437;438;439;731;2972		0	0	0	0	0	0	0	9463100	5308500	6792200	1093400	0	0	0	6715900	17458000	0	0	605590	6283600	10821000	0	0	0	0	0	4152600	6268000	6357200	0	5976000	7765500		0	0	0	0	9.8429e+06
13622	RPAGSVQNPVYHNQPLNPAPSR	Phospho (STY)	2478.19	P00533;E9PFD7	EGFR	Epidermal growth factor receptor	1	20	140.73	1596		0	8337600	1380600	0	0	0	0	560290	5114600	11447000	280220	0	0	1265400	0	2232900	672130	0	0	8948300	24730000	2335700	0	0	0	0	0	0	580590	452350	9571000	16353000		0	1.43317e+06	0	0	582777
3763	FSISPDEDSSSYSSNSDFNYSYPTK	Phospho (STY)	2903.13	Q96QD8;F8VUY8	SLC38A2	Sodium-coupled neutral amino acid transporter 2	1	16	209.24	2876;2877;2878		0	0	0	0	0	0	0	0	20480000	0	0	0	0	0	0	0	0	0	0	46533000	0	0	0	0	0	0	0	0	0	0	27018000	0		0	0	0	0	0
14508	SHPSLSTTNQQMSPIIQSGSSKPSPIYISSYSSPAR	Phospho (STY)	3899.84	Q99569-2	PKP4	Plakophilin-4	1	13	166.32	422;423;424;425;426;2907;2908		1235100	0	1461800	0	0	0	0	0	13212000	1461800	2035300	0	0	0	1021400	0	0	1850000	0	25723000	0	9760900	0	6606100	0	0	0	0	0	712630	26995000	0		1.15045e+06	1.51746e+06	0	0	0
13204	QSPEDVYFSK	Phospho (STY)	1278.52	P29317	EPHA2	Ephrin type-A receptor 2	1	6	129	232;1949		115660	0	0	0	0	0	0	0	15809000	0	0	0	0	0	0	210560	0	242230	202640	19222000	4369000	0	946050	0	2460100	0	0	0	220320	0	41687000	6220800		107733	0	0	0	0
21561	YAAELHLVHWNTK	Phospho (STY)	1660.78	P00918	CA2	Carbonic anhydrase 2	1	35	102.9	1600		1955000	2501300	5288900	67669	0	1106200	1077000	441870	0	5639200	2241300	3214900	6448400	2817300	1781100	8314900	1175300	463210	0	0	8494300	305090	2183800	6043400	13273000	1472000	3920400	108590	551770	3672600	292260	6539100		1.82102e+06	5.49029e+06	1.00627e+06	938718	459604
590	ALELDSNLYR	Phospho (STY)	1272.58	P35579;P35579-2	MYH9	Myosin-9	1	38	144.77	2000		2879000	3998500	1678000	0	0	0	1427100	1212400	0	6488600	5108400	4053200	1472900	3352700	4328600	1750800	1958900	4057200	2136600	0	9848600	2382900	2133500	2762400	2334400	1422400	2411000	8898600	3114300	1571100	0	8269500		2.68169e+06	1.7419e+06	0	1.24387e+06	1.26106e+06
10773	LYDLNMPAYVK	Oxidation (M);Phospho (STY)	1421.63	P16333-2;P16333	NCK1	Cytoplasmic protein NCK1	1	43	172.61	1810;1811		1844900	6568100	0	0	0	0	0	1417100	9338800	8081400	858560	0	0	0	531870	1288200	230150	1879800	2087700	8056800	19695000	762110	0	1718300	503660	0	949310	4141700	279540	1299400	6766800	11572000		1.71846e+06	0	0	0	1.47398e+06
12037	NLYAGDYYR	Phospho (STY)	1213.48	A0A0G2JNZ7;A0A0A0MSX3	DDR1		1	16	132.84	902;903;904		0	960730	430620	0	0	4110100	0	0	0	15062000	2094600	193180	1148700	0	739750	0	738240	420800	271020	845790	18860000	6531300	2278400	568620	607890	0	1344900	0	390240	947720	659060	30296000		0	447017	3.7388e+06	0	0
8101	IVLDSDAAEYGGHQR	Phospho (STY)	1709.74	Q04446;E9PGM4	GBE1	1,4-alpha-glucan-branching enzyme	1	14	136.6	2327		0	0	0	0	0	65602	0	0	0	0	271610	11909000	0	0	2168200	0	5744600	4645600	0	0	0	10328000	52469000	0	0	1521500	0	0	0	0	0	0		0	0	59675.6	0	0
15598	SSSAGGQGSYVPLLR	Phospho (STY)	1557.72	S4R3V8;Q86X29-3;Q86X29-4;Q86X29;Q86X29-6;Q86X29-5	LSR	Lipolysis-stimulated lipoprotein receptor	1	14	184.17	2683		0	0	0	0	0	117060	0	74788	8941700	14104000	882920	0	0	0	0	0	0	0	0	10420000	22211000	0	0	0	0	114820	0	595920	404070	0	7982400	22925000		0	0	106485	0	77789.6
1737	DGVYDVPLHNPPDAK	Phospho (STY)	1715.76	Q14511-3;Q14511;A0A087WUD2	NEDD9	Enhancer of filamentation 1;Enhancer of filamentation 1 p55	1	27	144.29	2489		1607700	11043000	3732100	0	0	0	0	1044300	0	6901600	0	401000	639810	0	0	12008000	0	0	3337300	0	13066000	0	868070	14336000	0	0	835680	528600	2118100	2456300	0	13082000		1.49752e+06	3.87421e+06	0	0	1.08621e+06
2423	EFEVYGPIKR	Phospho (STY)	1316.62	P08621-3;P08621-2;P08621	SNRNP70	U1 small nuclear ribonucleoprotein 70 kDa	1	18	137.98	1698		243290	0	0	0	0	485850	1598800	149910	16117000	5019300	932760	402800	418260	538110	1476600	205890	2303300	0	377850	18563000	8300700	814700	471570	0	2732100	356790	629000	877510	0	103200	17099000	7190800		226616	0	441959	1.39352e+06	155927
11814	NKPLFFADKLYK	Phospho (STY)	1562.79	P08133;P08133-2;E5RK69;E7EMC6	ANXA6	Annexin A6;Annexin	1	22	110.64	1678		115540	0	1817800	0	584660	0	141700	492230	0	9765800	4629300	2396100	162100	3001100	1017200	4012700	0	2751700	0	0	15708000	0	3940300	3938400	5808300	3213100	2882200	3219500	1492600	1472900	0	14843000		107622	1.88702e+06	0	123506	511986
778	ANTYEKYWPFYQK	Phospho (STY)	1816.79	P50440-2;P50440;P50440-3	GATM	Glycine amidinotransferase, mitochondrial	1	9	205.31	2126;2127		0	0	0	0	0	0	0	195730	0	0	896960	0	287400	8773900	0	0	0	13393000	2574900	0	0	16072000	402600	1203900	464740	0	0	0	247050	42372000	0	0		0	0	0	0	203586
10815	LYLQSPHSYEDPYFDDR	Phospho (STY)	2223.91	Q99569;A0A0D9SF60;Q99569-2	PKP4	Plakophilin-4	1	9	147.64	418;419;2892;2893;2894		0	0	631960	0	0	0	0	228660	19116000	0	361990	0	0	0	1018600	0	0	651820	240060	32429000	0	0	0	0	0	0	0	0	0	249870	31549000	0		0	656024	0	0	237837
18865	TRDQYLMWLTQK	Oxidation (M);Phospho (STY)	1677.76	P27986-5;P27986-3;P27986-2;P27986;P27986-4	PIK3R1	Phosphatidylinositol 3-kinase regulatory subunit alpha	1	8	104.94	604;1935		393600	6626800	0	0	0	0	220740	605180	0	2228900	4114400	2400200	2253200	3843200	3904700	0	4357000	13240000	2181300	0	3952600	1804300	887390	0	362630	2937900	5311700	16078000	5499300	2175500	0	745320		366625	0	0	192398	629469
14015	SDVYSDLNTQRPYYK	Phospho (STY)	1927.84	X6RGC9;K7ES93;O43914-3;O43914-2;O43914	TYROBP	TYRO protein tyrosine kinase-binding protein	1	15	119.62	1395;1396;1397		688550	1897800	1817000	0	0	0	0	552170	0	21026000	1230900	955240	0	1023000	2143000	0	469780	0	0	0	4878400	629660	7803700	679460	0	5302700	6110900	1724200	6038800	0	0	21053000		641361	1.88619e+06	0	0	574331
10826	LYPELSQYMGLSLNEEEIR	Oxidation (M);Phospho (STY)	2379.07	O00560-2;O00560;G5EA09;B4DHN5;E9PBU7;O00560-3	SDCBP	Syntenin-1	1	41	185.28	1423;1424		0	0	1033600	0	0	0	0	0	2259200	12355000	1045700	0	585970	621510	0	1346100	4338300	0	0	3377900	35204000	743840	0	0	7012800	0	1306500	300840	447920	0	1339700	12026000		0	1.07296e+06	0	0	0
8844	KTVTAMDVVYALKR	Phospho (STY)	1673.86	P62805	HIST1H4A	Histone H4	1	15	176.23	2262		1475600	251430	0	0	97054	2872600	0	0	353980	7558500	8410400	0	65546	5329900	845560	635710	2092600	1279100	558920	0	9233200	1022200	280800	25681000	2831400	243100	0	3016100	0	3006000	472630	5982300		1.37447e+06	0	2.61309e+06	0	0
13782	SAFSNLFGGEPLSYTR	Phospho (STY)	1824.81	P02786;F8WBE5	TFRC	Transferrin receptor protein 1;Transferrin receptor protein 1, serum form	1	11	220.96	171;573;1610		0	0	0	0	0	0	0	0	17592000	0	0	0	0	0	0	698660	0	0	0	36318000	2103500	0	0	0	0	0	0	304800	0	0	23853000	2060600		0	0	0	0	0
1718	DGQPYCEKDYHNLFSPR	Phospho (STY)	2204.9	F5GZ78;P49023-2;P49023;P49023-3;P49023-4	PXN	Paxillin	1	16	130.56	1275;1276		0	0	0	0	0	234490	0	753920	600240	0	1173200	8513000	0	0	741720	0	3146200	760820	305150	2507400	1282500	1226800	38394000	6411600	786670	1911100	0	3301900	0	5017100	502650	4129000		0	0	213307	0	784179
8942	KYPDYIQIAMPTESR	Phospho (STY)	1890.86	Q8NHU3	SGMS2	Phosphatidylcholine:ceramide cholinephosphotransferase 2	1	15	159.69	2758;2759		0	0	0	0	0	0	0	0	16716000	0	0	0	0	0	0	0	0	0	0	31719000	793230	0	0	0	0	0	0	339330	0	0	31305000	786000		0	0	0	0	0
2982	EYDQLYEEYTR	Phospho (STY)	1587.61	O00459;E9PFP1	PIK3R2	Phosphatidylinositol 3-kinase regulatory subunit beta	1	18	142.89	551;1420;1421		231740	0	279010	0	0	851850	0	601590	9088300	2230500	7593200	0	1930000	6414600	2750600	1192300	0	0	0	12395000	5025700	5479800	347330	760380	3199700	190290	524740	5931800	147380	0	9870300	3434000		215858	289634	774895	0	625735
2064	DQYLMWLTQK	Phospho (STY)	1404.61	P27986-5;P27986-3;P27986-2;P27986;P27986-4	PIK3R1	Phosphatidylinositol 3-kinase regulatory subunit alpha	1	59	184.36	1935		1433900	7850400	1633400	0	206430	417890	1152900	1319800	42013	4691500	4701700	1474600	2970000	1042600	1848800	1289000	408840	1089000	1289000	0	7174400	2008600	5083800	0	3007800	5186200	3919700	9686600	1982800	1524000	0	5842700		1.33563e+06	1.6956e+06	380139	1.00487e+06	1.37277e+06
1616	DDKHGSYEDAVHSGALND	Phospho (STY)	2008.78	P17987;E7EQR6;F5H282	TCP1	T-complex protein 1 subunit alpha	1	7	136.26	216;1825		0	0	0	0	0	0	0	0	14972000	2341100	0	0	344250	0	326460	0	287470	0	300880	19128000	7621500	789060	407420	0	362060	0	0	0	0	0	26075000	6643700		0	0	0	0	0
21998	YILTPGGLAEQPGQAEHQPESPLNETQR	Phospho (STY)	3139.46	H0YNK6;Q06418	TYRO3	Tyrosine-protein kinase receptor TYRO3	1	6	145.34	1347		0	0	0	0	0	0	0	0	20074000	0	0	0	0	0	0	0	0	0	0	31710000	0	0	0	0	0	0	0	0	0	0	26978000	0		0	0	0	0	0
14068	SELPYEELWLEEGKPSHQPLTR	Phospho (STY)	2717.27	Q9H706-2;Q9H706-3;Q9H706	GAREM	GRB2-associated and regulator of MAPK protein	1	13	110.75	2974		0	548310	0	0	0	0	0	0	0	14759000	0	0	0	0	0	743010	0	329370	1060600	0	28543000	0	0	10807000	0	0	0	0	0	2162300	0	19620000		0	0	0	0	0
10424	LSSFTSYENPT	Phospho (STY)	1324.52	Q13882	PTK6	Protein-tyrosine kinase 6	1	3	83.438	323;2448		0	0	0	0	0	0	0	0	663250	18155000	295750	0	0	0	0	0	0	0	0	644670	33681000	0	0	0	0	0	0	0	0	0	687520	23767000		0	0	0	0	0
10793	LYGPTNFSPIINHVAR	Phospho (STY)	1877.92	O75131	CPNE3	Copine-3	1	11	246.96	1525		0	0	0	0	0	0	0	0	17395000	0	0	0	0	0	0	0	0	0	0	33742000	0	0	0	0	0	0	0	0	0	0	26564000	0		0	0	0	0	0
9648	LISQDIHSNTYNYK	Phospho (STY)	1774.79	C9JA08;Q96D46	NMD3	60S ribosomal export protein NMD3	1	10	143.31	55;526;1111;1112		0	0	0	0	0	0	0	0	22223000	0	0	0	0	0	0	0	0	0	0	26571000	1587200	0	0	0	0	0	0	0	0	0	26689000	307210		0	0	0	0	0
10650	LVQSPNSYFMDVK	Phospho (STY)	1606.71	Q5T4L4;C9JLI6;H0YMV8;Q71UM5;P42677	RPS27;RPS27L	40S ribosomal protein S27;40S ribosomal protein S27-like	1	10	158.58	56;1114		0	0	0	0	0	54219	0	0	8529300	5305400	0	0	0	373100	0	0	0	0	408940	28530000	8276000	1355500	0	2042800	0	0	0	0	0	0	16936000	5434000		0	0	49321	0	0
13205	QSPEDVYFSKSEQLKPLK	Phospho (STY)	2202.06	P29317	EPHA2	Ephrin type-A receptor 2	1	9	82.877	232;233;1949		0	0	0	0	0	0	0	0	15107000	732790	0	0	341090	0	917500	0	1080500	0	0	21375000	0	2020400	3246600	0	6727900	191150	2653800	440740	784990	0	19955000	1493200		0	0	0	0	0
12368	NTPYKTLEPVKPPTVPNDYMTSPAR	2 Phospho (STY)	2975.35	A0A0A0MRT6;Q8IZP0-2;Q8IZP0-4;Q8IZP0-6;B6VEX4;Q8IZP0-11;Q8IZP0-10;Q8IZP0-8;Q8IZP0-7;Q8IZP0-12;Q8IZP0;Q8IZP0-3;Q8IZP0-5;Q8IZP0-9	ABI1	Abl interactor 1	2	14	190.87	14;498;499;887;888		0	0	0	0	0	0	0	0	16319000	0	0	0	0	0	0	0	0	0	0	33014000	0	0	0	0	0	0	0	0	0	0	27550000	0		0	0	0	0	0
6485	HPEIVGYSVPGR	Phospho (STY)	1389.64	Q6XZF7;Q6XZF7-2	DNMBP	Dynamin-binding protein	1	7	135.99	2644		0	0	0	0	0	0	0	0	30045000	0	0	0	0	0	0	0	0	0	0	24649000	0	0	0	0	0	0	0	0	0	0	21484000	0		0	0	0	0	0
16227	TAGTSFMMTPYVVTR	Phospho (STY)	1740.76	A6NF29;Q499Y8;A8MWW6;P53779-4;P45983-5;P45983-3;P45983-2;P53779-2;P53779-3;P45983-4;P45983;P53779	MAPK8;MAPK10	Mitogen-activated protein kinase 10;Mitogen-activated protein kinase 8	1	14	250.52	507;508;985		172680	609830	0	0	0	0	0	192410	9810200	7106000	0	0	0	0	0	0	0	0	96559	18638000	8051100	0	0	4300200	675820	0	939440	211200	92014	261350	21075000	3937600		160846	0	0	0	200132
7644	IKPSSSANAIYSLAARPLPVPK	Phospho (STY)	2359.27	P22681	CBL	E3 ubiquitin-protein ligase CBL	1	8	102.45	223;224;225;226;1892		1149800	0	0	0	0	0	0	956500	16051000	4166100	0	388720	0	0	0	2723100	827730	0	4004100	18382000	0	478570	2734700	1945000	0	0	1579900	2007000	211480	359420	17763000	0		1.071e+06	0	0	0	994889
18539	TPHGDYIEFPCYR	Phospho (STY)	1733.69	P09917-5;P09917-4;P09917-2;P09917-3;P09917;A0A087X109	ALOX5	Arachidonate 5-lipoxygenase	1	17	128.88	1730		595880	0	5339200	564170	1183000	0	162750	0	0	2174600	0	269960	7714000	0	1241000	0	0	710850	287550	0	2188500	674960	15769000	306650	0	11595000	14624000	2674800	4413200	284230	0	2616500		555042	5.54251e+06	0	141854	0
2153	DTYHPMSEYPTYHTHGR	Phospho (STY)	2170.86	A0A0C4DGW3;A0A087X2A4;A0A087WWM1;P15941-7;P15941-11;P15941-8;P15941-4;P15941-3;P15941;P15941-2;A6ZIE4;A6ZIE3;B1AVQ7;A0A087X0L2;A0A0A0MRB3;A0A0A0MSH4;P15941-12;P15941-16;P15941-9;P15941-10;P15941-15;P15941-6;P15941-17	MUC1	Mucin-1;Mucin-1 subunit alpha;Mucin-1 subunit beta	1	16	138.91	802;803;804		0	0	0	0	0	0	0	0	0	24889000	0	308050	0	0	0	0	0	0	0	0	30693000	0	0	0	0	0	184130	0	0	0	0	18989000		0	0	0	0	0
16116	SYSPYDMLESIR	Phospho (STY)	1539.63	P07355;P07355-2;A6NMY6	ANXA2;ANXA2P2	Annexin A2;Putative annexin A2-like protein	1	27	107.09	1658		0	651440	157810	0	0	0	0	4125100	7134800	11673000	310190	0	0	0	1352200	0	0	0	379130	10852000	14309000	0	0	0	0	394150	434840	2959500	0	0	9278100	10743000		0	163819	0	0	4.29066e+06
9167	LDTASSNGYQRPGSVVAAK	Phospho (STY)	1999.94	E9PJK4;A6NI28	ARHGAP42	Rho GTPase-activating protein 42	1	10	74.732	41;42;43;989		0	5722500	0	0	0	0	0	1369200	0	11417000	0	0	370030	0	1473700	0	0	0	0	2827000	26918000	0	0	0	0	352340	0	1537200	689670	0	0	21639000		0	0	0	0	1.42415e+06
8291	KDLYANTVLSGGTTMYPGIADR	Phospho (STY)	2422.12	P63261;P60709	ACTG1;ACTB	Actin, cytoplasmic 2;Actin, cytoplasmic 2, N-terminally processed;Actin, cytoplasmic 1;Actin, cytoplasmic 1, N-terminally processed	1	22	146.76	642;2223		0	2050700	1504100	0	0	0	1608500	0	3934400	12881000	4047100	3565800	0	0	2284500	2589700	1114500	1325400	828610	9084100	0	1654400	6194500	2854100	0	2354900	0	5573700	2001000	0	6781700	0		0	1.56137e+06	0	1.40198e+06	0
1827	DIYETDYYRK	Phospho (STY)	1444.59	C9J5X1;P06213-2;P06213	IGF1R;INSR	Tyrosine-protein kinase receptor;Insulin receptor;Insulin receptor subunit alpha;Insulin receptor subunit beta	1	24	98.048	525;1106;1107;1108		2366600	3235900	0	0	0	205670	145910	0	13110000	949870	381990	152480	253310	0	197180	470090	0	1971600	205790	21159000	3578800	1387200	0	2244200	0	0	0	179190	167680	320160	17740000	3406900		2.20441e+06	0	187090	127176	0
16229	TAGTSFMMTPYVVTR	Oxidation (M);Phospho (STY)	1756.76	A6NF29;Q499Y8;A8MWW6;P53779-4;P45983-5;P45983-3;P45983-2;P53779-2;P53779-3;P45983-4;P45983;P53779	MAPK8;MAPK10	Mitogen-activated protein kinase 10;Mitogen-activated protein kinase 8	1	17	194.77	507;508;985		0	199340	0	0	0	0	0	0	16226000	5529400	0	0	0	0	0	0	0	0	0	19377000	6948000	0	0	741790	282350	0	1771000	0	0	113070	16616000	5485900		0	0	0	0	0
8372	KFYGPEGPYGVFAGR	Phospho (STY)	1723.78	O00264	PGRMC1	Membrane-associated progesterone receptor component 1	1	15	158.29	1413;1414		0	0	0	0	0	0	0	0	221090	0	811150	2923000	0	0	0	0	0	4175900	0	0	559610	62060000	0	0	0	2233000	0	0	0	0	282130	0		0	0	0	0	0
9408	LGHDPYRLTPDPYR	Phospho (STY)	1778.81	P18583-10;P18583-3;P18583-4;P18583-7;P18583;P18583-5;P18583-9;P18583-6	SON	Protein SON	1	10	133.47	589;1834		0	0	0	0	0	0	0	0	19255000	0	0	0	0	0	0	0	0	0	0	27782000	659960	0	0	0	0	0	0	0	0	0	25562000	0		0	0	0	0	0
8988	LAELEEFINGPNNAHIQQVGDRCYDEK	Phospho (STY)	3238.44	A0A087WVQ6;Q00610-2;Q00610;J3KS13	CLTC	Clathrin heavy chain 1	1	12	177.6	794		635280	0	0	0	0	0	0	0	0	8147700	9558100	4187900	811660	0	824910	1013100	520300	0	371010	0	18972000	6314900	0	0	0	0	1498400	8093800	0	724660	0	11336000		591742	0	0	0	0
22511	YVLENHPGTNSNYQMHLLK	Phospho (STY)	2337.06	Q5SSJ5;Q5SSJ5-2;Q5SSJ5-3	HP1BP3	Heterochromatin protein 1-binding protein 3	1	9	165.66	343;687;2589		0	0	0	0	0	0	0	0	11048000	8755800	0	0	0	0	0	0	0	0	0	26206000	0	0	0	0	0	0	0	0	0	0	19715000	6402700		0	0	0	0	0
15417	SQYYSTVGGSHPHSEQYPDLLPLEAR	Phospho (STY)	3010.35	Q6XZF7	DNMBP	Dynamin-binding protein	1	10	126.68	2645;2646		0	0	0	0	0	0	0	0	21290000	0	0	0	0	0	0	0	0	0	0	27743000	0	0	0	0	0	0	0	0	0	0	22994000	0		0	0	0	0	0
13165	QQPTQFINPETPGYVGFANLPNQVHR	Phospho (STY)	3031.43	Q15019;Q15019-3;Q15019-2;F8WB65	SEPT2	Septin-2	1	12	115.96	2505		1060000	1034900	0	0	0	0	0	0	2174500	7518000	0	0	0	0	0	0	0	0	0	22078000	12986000	0	0	4085300	915600	0	0	950640	0	0	16747000	2021700		987354	0	0	0	0
8580	KLDMGGYYITTR	Oxidation (M);Phospho (STY)	1512.67	P09769	FGR	Tyrosine-protein kinase Fgr	1	10	113.61	1724;1725		0	0	1074300	0	0	0	0	0	0	3237400	0	2119000	1363400	246170	2728300	224820	0	386530	67903	0	5238000	560170	27883000	261550	184980	12691000	7457100	341290	3564200	0	0	1916300		0	1.11521e+06	0	0	0
678	ALPQNDDHYVMQEHR	Phospho (STY)	1931.8	C9J1X3;Q07912;Q07912-3;Q07912-2	TNK2	Activated CDC42 kinase 1	1	7	60.55	1099		0	1219800	0	0	0	0	0	0	14461000	0	0	0	0	0	0	217980	0	0	0	32730000	229970	0	0	0	0	0	0	0	229030	0	22332000	0		0	0	0	0	0
5320	GYGYGQGAGTLSTDKGESLGIK	Phospho (STY)	2238.02	P21291;E9PS42;E9PP21	CSRP1	Cysteine and glycine-rich protein 1	1	9	133.21	1860;1861		0	0	0	0	0	0	0	0	3705700	14908000	0	0	0	0	0	0	0	0	0	6646000	22674000	0	0	0	0	0	0	0	0	0	4406700	18954000		0	0	0	0	0
21611	YALYDATYETK	Phospho (STY)	1416.59	P23528;G3V1A4;E9PK25;Q9Y281-3;Q9Y281	CFL1;CFL2	Cofilin-1;Cofilin-2	1	13	129.82	600;1904;1905;1906		0	0	0	0	0	0	0	0	17304000	2346900	0	0	0	0	0	0	428620	0	0	24050000	2446600	1073400	582850	0	0	0	0	0	0	0	19791000	2962800		0	0	0	0	0
11428	NDSDPTYGQQGHPNTWK	Phospho (STY)	2023.81	A0A087WZF1;Q93052;C9JUT4	LPP	Lipoma-preferred partner	1	8	146.67	494;829		1427500	0	652880	0	0	0	0	495810	2521900	5976200	830120	0	196270	0	625970	0	0	1070500	1709900	3213500	18582000	2752200	0	6573500	2691200	0	254260	0	710030	0	5395500	15207000		1.32967e+06	677741	0	0	515709
21234	WDCESICSTYSNLYNHPQLIK	Phospho (STY)	2707.14	Q96GA3	LTV1	Protein LTV1 homolog	1	9	97.49	407;2847;2848		0	0	0	0	0	0	0	0	17200000	0	0	0	0	0	0	0	0	0	0	26947000	0	0	0	0	0	0	0	0	0	0	26628000	0		0	0	0	0	0
2851	ESLATSEMSAFHQPGPCEDPSCLTHGDYYDNLSLASPK	Phospho (STY)	4290.79	C9JRJ5;Q9UGP4	LIMD1	LIM domain-containing protein 1	1	6	212.1	1119;1120		0	680550	612310	0	0	0	0	512670	8130500	4651400	0	0	0	0	571480	2748400	0	674530	0	16386000	9334200	0	0	0	1570400	0	0	1801300	771230	734730	15979000	5583300		0	635626	0	0	533246
20311	VGQGYVYEAAQPEQDEYDIPR	Phospho (STY)	2506.07	P56945-5;P56945-8;P56945;P56945-7;P56945-2;P56945-6;P56945-4;P56945-3	BCAR1	Breast cancer anti-estrogen resistance protein 1	1	18	108.26	2208;2209		0	0	1328400	0	0	0	0	0	11065000	0	0	0	0	0	0	0	0	0	0	17176000	6241400	2725900	0	7266800	4222900	0	0	4359100	0	0	11125000	4836500		0	1.37898e+06	0	0	0
15196	SNYYDAYQAQPLATR	Phospho (STY)	1839.78	P57739	CLDN2	Claudin-2	1	42	133.86	275;2211;2212;2213		4400300	181940	0	0	0	536690	92307	0	0	3295000	1889600	0	394440	147410	18112000	0	0	9718000	740120	0	2050200	9912300	0	6602100	7019900	0	0	88970	0	3838100	0	1278200		4.09873e+06	0	488206	80455.2	0
386	AHAWPSPYKDYEVK	2 Phospho (STY)	1849.75	Q8NFJ5	GPRC5A	Retinoic acid-induced protein 3	2	20	162.41	383;2750;2751		0	0	0	0	0	0	0	0	438730	17909000	0	0	0	0	0	0	0	0	0	229480	27003000	0	0	0	0	0	0	0	0	0	430100	23367000		0	0	0	0	0
4166	GEGLYADPYGLLHEGR	Phospho (STY)	1825.8	A0A087X165;Q9C0H9-2;Q9C0H9;Q9C0H9-5	SRCIN1	SRC kinase signaling inhibitor 1	1	15	164.01	854		271740	0	323230	0	0	0	0	0	13281000	1365500	0	0	0	0	0	0	607440	0	0	23432000	2307500	3159000	0	0	0	0	0	0	0	345110	22645000	1531700		253117	335538	0	0	0
22219	YLYVDKNFINNPLAQADWAAK	Phospho (STY)	2533.2	P35579;Q5BKV1	MYH9	Myosin-9	1	12	134.29	2001;2002		1789000	0	0	0	0	0	0	0	7157600	8312700	0	0	0	0	0	0	0	0	0	11567000	21162000	492120	0	0	0	0	0	0	0	0	11362000	7185200		1.66639e+06	0	0	0	0
10145	LPPGEQCEGEEDTEYMTPSSRPLRPLDTSQSSR	Phospho (STY)	3828.66	P22681	CBL	E3 ubiquitin-protein ligase CBL	1	6	86.079	1893		769770	1035100	0	0	0	0	0	0	15862000	0	0	0	0	0	0	0	0	453170	0	27466000	0	0	0	0	551450	0	0	0	0	306150	22448000	0		717015	0	0	0	0
20618	VLPPEVADGGVVDSGVYAVPPPAER	Phospho (STY)	2569.25	P56945-5;P56945-8;P56945;P56945-7;P56945-2;P56945-6;P56945-4;P56945-3	BCAR1	Breast cancer anti-estrogen resistance protein 1	1	11	79.426	2210		0	0	964070	0	0	0	0	0	20915000	1286600	0	0	0	0	0	245700	0	270700	0	18076000	0	1187400	0	2843200	0	0	0	1369600	0	0	18235000	3367300		0	1.00078e+06	0	0	0
12688	PSSINYMVAPVTGNDVGIR	Oxidation (M);Phospho (STY)	2084.96	O00560-2;O00560;G5EA09;O00560-3	SDCBP	Syntenin-1	1	18	108.97	1425		227400	226350	0	0	0	0	139730	0	5554000	7130100	0	102040	0	0	0	0	10363000	0	0	2003400	16571000	0	147380	0	7363200	0	0	0	0	339530	3851200	14447000		211815	0	0	121789	0
20436	VIQPHGGGSNPLEGTQHLQDVPYVMVR	Phospho (STY)	3007.44	Q14126	DSG2	Desmoglein-2	1	8	101.04	2453		0	0	0	0	0	0	0	0	12376000	0	0	0	0	0	0	0	772500	0	0	29563000	1372200	0	0	0	0	0	0	0	0	0	21342000	0		0	0	0	0	0
8031	ITLDNAYMEKCDENILWLDYK	Phospho (STY)	2726.2	P14618;B4DNK4;P14618-3;H3BQ34;P14618-2	PKM	Pyruvate kinase PKM;Pyruvate kinase	1	23	133.74	1781		1946600	3523700	0	0	0	0	0	0	2602400	0	1298400	1908600	0	7443400	0	2487400	1396700	1588100	901120	4686300	2123000	2413200	0	17779000	0	964800	0	3326600	0	2403500	4426700	1468200		1.81319e+06	0	0	0	0
9701	LKEQECDVKDYGDLPFADIPNDSPFQIVK	Phospho (STY)	3459.59	P05089;P05089-3	ARG1	Arginase-1	1	6	74.516	1624		0	0	0	0	0	0	0	0	0	20063000	0	0	0	0	0	0	0	0	0	0	30614000	0	0	0	0	0	1475100	0	0	0	0	11780000		0	0	0	0	0
17227	TGSGGPGNHPHGPDASAEGLNPYGLVAPR	Phospho (STY)	2861.29	Q86UX7-2;Q86UX7	FERMT3	Fermitin family homolog 3	1	8	140.57	2670		0	0	0	0	0	0	0	0	0	8529400	0	3511500	737450	0	976870	0	0	0	0	0	8587700	0	31042000	0	0	0	0	0	525050	0	0	9936100		0	0	0	0	0
11720	NIILEEGKEILVGDVGQTVDDPYATFVK	Phospho (STY)	3141.55	P23528;G3V1A4;E9PK25	CFL1	Cofilin-1	1	15	134.91	599;1902		0	0	0	0	0	0	0	0	9666200	4996000	0	0	0	0	0	0	0	0	0	23901000	5882800	5773100	0	0	0	0	0	0	0	0	10428000	2957600		0	0	0	0	0
10149	LPQDDDRPADEYDQPWEWNR	Phospho (STY)	2624.06	Q15464	SHB	SH2 domain-containing adapter protein B	1	9	255.63	2537		0	0	0	0	0	0	0	0	17557000	0	0	0	0	0	0	0	0	0	0	26932000	0	0	0	0	0	0	0	539040	0	0	18416000	0		0	0	0	0	0
2032	DPHYQDPHSTAVGNPEYLNTVQPTCVNSTFDSPAHWAQK	Phospho (STY)	4487.95	P00533;E9PFD7	EGFR	Epidermal growth factor receptor	1	10	128.14	572;1592		0	13746000	2058300	0	0	0	0	0	3802300	0	0	3624400	0	3473500	485610	0	3208300	3381800	0	9638600	9503200	2202000	0	3044400	0	0	0	731670	1296700	2944500	0	0		0	2.13668e+06	0	0	0
20065	VCAYGAQGEGPYSSLVSCR	Phospho (STY)	2139.88	P16144-4;P16144-2;P16144;P16144-3	ITGB4	Integrin beta-4	1	17	177.67	207;1805		0	98560	260180	0	0	4885100	141650	0	545140	9305300	6374200	0	0	0	0	0	0	3922700	0	0	15042000	5021100	0	1476400	2054400	0	0	516230	0	634660	547780	12269000		0	270087	4.44379e+06	123463	0
11319	NAGDTLPQEDLPLTKPEMFENPLYGSLSSFPKPAPR	Oxidation (M);Phospho (STY)	4051.93	Q92835-2;Q92835;Q92835-3	INPP5D	Phosphatidylinositol 3,4,5-trisphosphate 5-phosphatase 1	1	8	105.66	400;2812		1017700	1225500	0	0	0	0	0	0	0	10141000	0	0	0	0	0	0	0	0	7962800	0	27560000	0	412490	0	0	0	2107800	4761000	518530	0	0	7278500		947953	0	0	0	0
13011	QKPATETSMNTASHSLCEQTMVNSENTYSSGSSFPVPK	Phospho (STY)	4211.81	Q14126	DSG2	Desmoglein-2	1	3	98.147	2452		0	0	0	0	0	0	0	0	13843000	0	0	0	0	0	0	0	0	0	0	27129000	0	0	0	0	0	0	0	0	0	0	21826000	0		0	0	0	0	0
15129	SNILWDKEHIYDEQPPNVEEWVK	Phospho (STY)	2947.34	A0A0G2JMZ8;Q16625-4;Q16625-3;Q16625	OCLN	Occludin	1	13	122.34	973		0	0	0	0	0	1785000	0	0	3752000	4304300	3648700	0	0	0	0	0	3210800	2230600	0	2673000	10741000	17560000	0	0	875810	0	0	0	0	256630	4515600	6945500		0	0	1.62375e+06	0	0
19582	TVTAMDVVYALK	Phospho (STY)	1389.66	P62805	HIST1H4A	Histone H4	1	21	105.03	2262		806600	1618900	123980	0	0	1711300	209350	0	0	11658000	3962100	0	1217400	2556200	0	0	0	0	0	0	16651000	0	0	10412000	975750	0	0	0	0	0	0	10343000		751321	128701	1.5567e+06	182470	0
13748	RYEPIQATPPPPPLPSQYAQPSQPVTSASLHIHSK	Phospho (STY)	3898.94	A0A087X0K9;G5E9E7;Q07157-2;G3V1L9;Q07157	TJP1	Tight junction protein ZO-1	1	10	105.03	6;842;843		0	999610	0	0	0	0	0	0	10416000	0	0	0	0	0	0	0	0	0	1089300	19181000	0	0	0	4483100	0	0	0	0	0	0	22958000	2755500		0	0	0	0	0
15485	SSEHENAYENVPEEEGKVR	Phospho (STY)	2281.95	Q13113	PDZK1IP1	PDZK1-interacting protein 1	1	11	152.66	2400		515210	0	371500	0	0	57320	0	332570	0	11296000	185960	97487	0	884570	494550	446500	0	1095200	0	0	21958000	3466200	0	0	209080	0	484510	210150	168270	108500	0	19165000		479901	385646	52141.8	0	345918
15242	SPGLMSEDSNLHYADIQVCSRPHAR	Oxidation (M);Phospho (STY)	2935.27	Q96A22	C11orf52	Uncharacterized protein C11orf52	1	8	99.11	404;2826		0	0	0	0	0	0	0	0	19248000	0	0	0	0	0	0	0	0	0	0	21958000	3229300	0	0	0	0	0	0	0	0	0	16964000	0		0	0	0	0	0
2199	DVTIGGSAPIYVK	Phospho (STY)	1398.68	Q5VWV2;Q8TEW0-5;Q8TEW0-3;Q8TEW0-7;Q8TEW0-6;Q8TEW0-4;Q8TEW0-11;Q8TEW0-2;Q8TEW0;F5GZI3;Q5VWU8;Q8TEW0-9;Q8TEW0-10;Q8TEW0-8	PARD3	Partitioning defective 3 homolog	1	26	158.01	2606		0	367300	0	0	0	450220	0	351920	17244000	0	0	0	0	872890	0	0	626320	0	231880	23095000	0	0	0	0	0	0	0	0	499460	0	17517000	0		0	0	409548	0	366044
4580	GIYAYGFEKPSAIQQR	Phospho (STY)	1906.9	E7EQG2;Q14240;Q14240-2;J3QQP0;E9PBH4;F8WE11;P60842;J3KT12;P60842-2;P38919	EIF4A2;EIF4A1;EIF4A3	Eukaryotic initiation factor 4A-II;Eukaryotic initiation factor 4A-I;Eukaryotic initiation factor 4A-III;Eukaryotic initiation factor 4A-III, N-terminally processed	1	15	108.63	1177;1178		431060	0	0	0	0	421460	610330	0	4409700	3815700	728910	1832100	0	0	658790	0	334320	1825200	0	9723000	6937300	8846300	590780	0	337590	4914500	808330	1561000	0	0	8866500	3470200		401518	0	383386	531966	0
13183	QRPYSVAVPAFSQGLDDYGAR	Phospho (STY)	2376.09	Q9UQB8-3;Q9UQB8-5;Q9UQB8-4;Q9UQB8-6;Q9UQB8-2;Q9UQB8;I3L4C2;B4DWA1	BAIAP2	Brain-specific angiogenesis inhibitor 1-associated protein 2	1	12	179	467;3107		0	0	0	0	0	0	0	0	2576400	11939000	0	0	0	0	0	0	0	0	0	14087000	19187000	0	0	0	114160	0	0	0	0	0	5253400	7026300		0	0	0	0	0
10373	LSHSSGYAQLNTYSR	Phospho (STY)	1762.77	Q5W0G0;Q5W0F9;B4DN67;Q96J84-3;Q96J84;Q96J84-2	KIRREL	Kin of IRRE-like protein 1	1	20	153	1059;1060		740930	1004200	946580	0	0	0	630880	229850	8566900	3282600	1406800	1054200	0	0	1577100	1981400	209890	236350	553300	11781000	5672000	0	1933200	2150000	1878400	0	3037500	0	0	0	7475600	3704500		690151	982625	0	549878	239075
11160	MQNHGYENPTYKYLEQMQI	Phospho (STY)	2466.04	Q06481-5;Q06481-4;Q06481-2;Q06481-3;Q06481-6;Q06481	APLP2	Amyloid-like protein 2	1	5	164.97	666;2355		358020	401750	0	0	0	0	0	241000	10440000	1179800	256310	0	0	0	290130	566950	0	0	0	23642000	977620	0	0	0	0	565320	685720	0	0	0	19084000	1209400		333484	0	0	0	250673
12312	NSSYFVEWIPNNVK	Phospho (STY)	1775.79	P04350;P68371;A0A0B4J269;Q13509;Q13509-2;Q5JP53;P07437;Q5ST81;Q13885;Q9BUF5;Q9BVA1	TUBB4A;TUBB4B;TUBB3;TUBB;TUBB2A;TUBB6;TUBB2B	Tubulin beta-4A chain;Tubulin beta-4B chain;Tubulin beta-3 chain;Tubulin beta chain;Tubulin beta-2A chain;Tubulin beta-6 chain;Tubulin beta-2B chain	1	25	212.11	23;24;926		564450	1354800	575650	0	0	123700	626870	115480	2956600	5141800	3062700	1508600	253450	776750	857160	0	527880	1112500	742270	6306300	10227000	1695800	1206000	1939000	1053300	624670	438180	2845800	508410	210060	5051200	6756700		525766	597570	112525	546383	120115
8427	KGSTFRPMDTDAEEAGVSTDAGGHYDCPQR	Phospho (STY)	3334.37	Q8N8Z6	DCBLD1	Discoidin, CUB and LCCL domain-containing protein 1	1	4	132.78	2730		0	0	0	0	0	0	0	0	10803000	1239500	0	0	0	0	0	0	0	0	0	23459000	0	0	0	0	0	0	0	0	0	0	23621000	0		0	0	0	0	0
140	ADKDYHFKVDNDENEHQLSLR	Phospho (STY)	2652.16	P06748-2;P06748;P06748-3	NPM1	Nucleophosmin	1	7	174.7	1643		0	0	0	0	0	0	247460	0	8432200	0	704200	0	566250	0	999120	774320	0	0	0	20941000	3234100	0	0	0	272560	0	0	664040	0	0	20704000	1385500		0	0	0	215687	0
9418	LGIPEYFNFAK	Phospho (STY)	1377.64	Q53FZ2-2;Q53FZ2	ACSM3	Acyl-coenzyme A synthetase ACSM3, mitochondrial	1	5	79.659	2569		705640	5958800	6346300	0	0	0	0	0	0	0	0	35849000	0	0	0	1130100	275230	6621600	0	0	1176100	0	0	0	0	0	0	0	70587	0	0	685590		657280	6.58796e+06	0	0	0
8581	KLDMGGYYITTR	Phospho (STY)	1496.67	P09769	FGR	Tyrosine-protein kinase Fgr	1	15	101.3	1724;1725		0	206580	828320	0	483590	0	0	0	0	3597200	0	804680	1076700	0	0	894490	0	0	0	0	6194500	0	17035000	0	509000	13169000	8350900	0	0	131660	0	4933500		0	859861	0	0	0
138	ADIVQQLLQQGASPNAATTSGYTPLHLSAR	Phospho (STY)	3187.57	Q12955-5;Q12955-4;Q12955;Q12955-7	ANK3	Ankyrin-3	1	12	105.9	309;672;2390		0	0	1064800	0	0	0	1743100	0	1181300	2703800	401190	0	0	0	0	4522200	0	502130	3466600	0	13473000	0	0	14380000	0	0	0	2496200	0	2238400	1225300	8800600		0	1.10535e+06	0	1.51929e+06	0
20280	VGGIYTVLQTK	Phospho (STY)	1257.64	P13807-2;P13807	GYS1	Glycogen [starch] synthase, muscle	1	23	132.32	1771		1594100	5223500	0	0	0	348200	0	0	595270	923410	1126100	4967900	623990	2169800	1291100	5657700	1407100	3139500	0	0	1985900	4597200	1628600	8856800	754090	347790	419740	7455400	498040	1386200	0	1098900		1.48485e+06	0	316744	0	0
13509	RHQSLSPNHPPPQLGQSVGSQNDAYDVPR	Phospho (STY)	3260.51	Q14511-3;Q14511;A0A087WUD2	NEDD9	Enhancer of filamentation 1;Enhancer of filamentation 1 p55	1	15	174.89	330;331;2495		907410	5700600	2097200	0	0	0	0	0	0	0	0	0	0	0	0	6146500	0	2131700	4669600	0	7696400	0	0	17562000	2147500	0	623660	0	0	3848600	0	4374000		845222	2.17706e+06	0	0	0
16179	TACTNFMMTPYVVTR	2 Oxidation (M);Phospho (STY)	1902.77	D7R525;J3KNK1;P45984-5;P45984-3;P45984-2;P45984-4;P45984	MAPK9	Mitogen-activated protein kinase 9	1	18	69.261	530;531;1166		0	1903900	791410	0	0	0	0	3339100	6881300	3664700	746130	462570	316790	0	3414800	2299300	1823800	1826100	2404400	1691600	4263700	0	321520	0	5535800	0	532350	4055100	2187500	1883200	3036700	4342600		0	821546	0	0	3.47311e+06
180	AEEYEFLTPVEEAPK	Phospho (STY)	1830.8	J3QQX2;P52565;J3KRE2	ARHGDIA	Rho GDP-dissociation inhibitor 1	1	15	184.17	1371		0	0	0	0	0	0	0	0	0	3734700	0	0	0	0	186840	0	0	1328400	0	0	5506300	27165000	7826900	0	0	3317000	344190	0	0	0	0	8200800		0	0	0	0	0
13107	QNGRDPPDPYVSLLLLPDKNR	Phospho (STY)	2486.23	Q9BSJ8;Q9BSJ8-2	ESYT1	Extended synaptotagmin-1	1	26	117.23	429;2929		683700	1417300	186010	0	0	1507800	607840	935500	711820	2501400	6860100	2832300	0	986830	0	427500	2139800	2583200	1105100	932470	2558400	4181600	0	3448900	0	519070	302760	12021000	0	1301700	1655500	4707300		636843	193093	1.37159e+06	529796	973046
16348	TATGYGFAEPYNLYSSLK	Phospho (STY)	2060.91	P27986-5;P27986-3;P27986-2;P27986;P27986-4	PIK3R1	Phosphatidylinositol 3-kinase regulatory subunit alpha	1	6	91.317	230;231;602;603;1939		0	527530	0	0	0	0	0	0	11652000	808230	0	413100	0	0	0	0	0	0	0	22050000	650810	358990	1116500	0	0	0	0	522830	0	0	17930000	940550		0	0	0	0	0
22086	YLCEGTESPYQTGQLHPAIR	Phospho (STY)	2399.06	Q5TG12;E9PGC5;Q15262;Q15262-2;Q15262-3;Q15262-4	PTPRK	Receptor-type tyrosine-protein phosphatase kappa	1	10	182.17	536;1230		1962900	647370	0	0	0	0	0	0	6638200	2782400	0	644630	0	0	307470	850330	0	862170	859310	13244000	0	11780000	0	0	3322400	0	0	237670	0	594550	8512600	3711800		1.82838e+06	0	0	0	0
12158	NPGNQAAYEHFETMK	Phospho (STY)	1815.73	P18206-2;P18206	VCL	Vinculin	1	12	105.14	1827		859460	0	0	0	0	0	322980	465010	814850	5487400	2471300	1227500	1057200	1259600	0	0	254460	1232600	773960	3454900	6936000	1937000	1686300	4644000	3837400	1053400	735190	4636800	720600	2136400	2561200	5949500		800558	0	0	281511	483673
12262	NRVYEVPVETKF	Phospho (STY)	1559.74	P40879	SLC26A3	Chloride anion exchanger	1	5	103.44	2024		0	0	0	0	0	0	0	0	0	16626000	0	0	0	0	0	0	0	0	0	0	15502000	0	0	0	0	0	0	0	0	0	0	24106000		0	0	0	0	0
13125	QPAPKPEPSFSEYASVQVPR	Phospho (STY)	2293.08	P78324-4;P78324;P78324-2	SIRPA	Tyrosine-protein phosphatase non-receptor type substrate 1	1	15	90.453	2292		542650	0	568550	0	0	0	0	935500	8468900	2769300	0	0	0	473580	1647300	5696700	0	347320	0	12474000	5950400	0	0	0	0	427820	461420	0	557040	0	10995000	3600400		505460	590200	0	0	973046
20601	VLLPEYGGTK	Phospho (STY)	1155.56	P61604;B8ZZL8;B8ZZ54	HSPE1	10 kDa heat shock protein, mitochondrial	1	9	79.148	2238		878490	662730	996910	0	0	3480200	0	0	11422000	0	0	0	0	0	0	5998100	0	0	0	8704000	0	0	0	0	0	0	0	0	0	0	16788000	6797900		818284	1.03487e+06	3.16581e+06	0	0
8139	IWHHSFYNELR	Phospho (STY)	1580.69	P62736;P63267	ACTA2;ACTG2	Actin, aortic smooth muscle;Actin, gamma-enteric smooth muscle	1	8	116.55	2256		0	775310	0	0	0	0	277370	0	141080	12444000	0	154610	0	0	0	377800	533740	215720	0	0	20140000	0	0	0	0	0	0	492530	0	0	0	20019000		0	0	0	241757	0
10154	LPSSPVYEDAASFK	Phospho (STY)	1589.7	Q14247-3;Q14247;Q14247-2	CTTN	Src substrate cortactin	1	14	157.09	325;326;2469		248600	0	0	0	0	0	0	0	9998500	2545300	0	0	0	0	0	0	0	0	362800	15985000	5885100	2621700	0	0	0	0	0	0	0	0	13964000	3959000		231563	0	0	0	0
13860	SAVSPDLHITPIYEGR	Phospho (STY)	1833.87	Q99569;A0A0D9SF60;Q99569-2	PKP4	Plakophilin-4	1	4	96.773	2899		0	0	0	0	0	0	0	0	13861000	0	0	0	0	0	0	0	0	0	0	21697000	0	0	0	0	0	0	0	0	0	0	19463000	0		0	0	0	0	0
670	ALPAQVDDPPEPVYANIER	Phospho (STY)	2173.01	E9PNT2	ARHGAP27		1	5	96.391	1252		0	0	0	0	0	0	0	0	0	8886800	0	0	0	0	673990	0	0	878990	0	0	21233000	0	0	0	316880	0	4107100	0	0	0	0	18634000		0	0	0	0	0
4876	GPSWDPFRDWYPHSR	Phospho (STY)	1981.83	P04792;F8WE04	HSPB1	Heat shock protein beta-1	1	13	136.49	174;1620		1115700	4233500	4472200	0	0	294690	375160	2020800	0	374100	267570	10151000	937640	1096500	0	2072100	201650	0	112360	0	0	1821200	3741500	15470000	0	446960	0	1095200	1584500	2792300	0	0		1.03924e+06	4.6425e+06	268068	326991	2.1019e+06
6990	HVSPVTPPREVPIYANR	2 Phospho (STY)	2090.97	Q13443	ADAM9	Disintegrin and metalloproteinase domain-containing protein 9	2	13	130.56	676;2423		0	0	0	0	0	0	0	0	10011000	6870300	0	0	0	0	0	0	0	179390	0	15577000	4967100	0	0	0	0	0	421170	253830	182160	0	12388000	3821100		0	0	0	0	0
22010	YISLIYTNYEAGKDDYVK	Phospho (STY)	2234.02	P09211	GSTP1	Glutathione S-transferase P	1	21	85.362	1709		0	1208100	176880	0	0	513180	125760	0	0	3567000	2692600	3903900	0	6373200	1362000	4178300	1122700	0	0	0	8988400	0	0	4165100	8882700	0	1651500	0	626150	173560	309570	4642100		0	183615	466820	109613	0
1869	DKVTIADDYSDPFDAK	Phospho (STY)	1878.79	Q15464;Q15464-2	SHB	SH2 domain-containing adapter protein B	1	14	191.44	336;2535		0	0	0	0	0	0	0	0	15992000	0	0	0	0	0	0	0	0	0	0	21228000	827200	0	0	0	0	0	0	0	0	0	15908000	515950		0	0	0	0	0
9612	LIKEDVYLSHDHNIPYK	Phospho (STY)	2163.04	Q13882	PTK6	Protein-tyrosine kinase 6	1	5	106.93	2447		0	0	0	0	0	0	0	0	0	15602000	877040	0	0	0	0	0	0	0	0	0	21771000	0	0	0	0	641120	0	0	0	0	0	15341000		0	0	0	0	0
1132	AYGPYSVTNCGEHDTTEYK	Phospho (STY)	2270.88	P29350-2;P29350;P29350-3;P29350-4	PTPN6	Tyrosine-protein phosphatase non-receptor type 6	1	12	131.67	235;613;614;1958;1959;1960		0	0	0	0	0	0	0	0	0	0	0	6430200	0	0	1887800	0	244240	2736000	0	0	0	1745500	40137000	0	0	1025600	0	0	0	0	0	0		0	0	0	0	0
12060	NMGGPYGGGNYGPGGSGGSGGYGGR	Phospho (STY)	2268.86	P22626;P22626-2	HNRNPA2B1	Heterogeneous nuclear ribonucleoproteins A2/B1	1	10	136.96	222;1888;1889;1890		0	0	0	0	0	0	0	0	8832200	0	0	0	0	0	0	0	0	0	0	26033000	0	265200	0	0	299520	0	0	0	0	0	17526000	1111500		0	0	0	0	0
8812	KSFTPDHVVYAR	Phospho (STY)	1498.7	Q6NZI2;Q6NZI2-2;Q6NZI2-3	PTRF	Polymerase I and transcript release factor	1	21	100.93	2631		2456300	8935300	0	0	0	0	0	0	3234200	4809100	0	839740	0	0	0	2131100	0	4162400	3141700	4558300	4388800	0	0	0	2790500	0	0	0	0	2693900	3955300	5837100		2.28796e+06	0	0	0	0
13674	RPVSPYSGYNGQLLTSVYQPTEMALMHK	Phospho (STY)	3246.52	A0A0C4DFY5;Q9NQ84;Q9NQ84-2;J9JIE0	GPRC5C	G-protein coupled receptor family C group 5 member C	1	10	168.26	26;27;932;933;934		0	0	0	0	0	0	0	0	0	16039000	0	0	0	0	0	0	2249800	0	0	0	28192000	0	0	0	0	0	0	0	0	0	0	7246600		0	0	0	0	0
189	AEGSDVANAVLDGADCIMLSGETAKGDYPLEAVR	Phospho (STY)	3573.6	P14618;B4DNK4;P14618-3;P14618-2;H3BR70	PKM	Pyruvate kinase PKM;Pyruvate kinase	1	11	174.98	1779		914410	0	722340	0	0	0	0	720550	390840	0	0	0	0	1821400	0	4107900	0	0	0	2739200	0	1762400	0	33672000	0	0	0	3459000	0	2520500	654080	0		851742	749846	0	0	749469
11063	MLAQPLKDSDVEVYNIIKK	Phospho (STY)	2283.16	P34896-2;P34896;P34896-3;J3KRK5	SHMT1	Serine hydroxymethyltransferase, cytosolic	1	10	144.17	1993		0	891560	0	0	0	426040	0	0	274650	0	0	4989600	351260	1004400	0	464730	0	539910	322290	674940	0	35691000	2720500	1485800	2555600	0	0	749010	0	0	0	322900		0	0	387552	0	0
872	ARPEYMLPVHFYGR	Phospho (STY)	1814.83	P11216	PYGB	Glycogen phosphorylase, brain form	1	24	89.231	1744;1745		686210	1228700	0	0	0	3032300	689840	0	1122300	3856200	1751300	920020	1211100	1417200	0	7502000	319210	216380	0	2485100	1752900	1634600	66876	5506900	5773600	464600	964440	3047900	0	1872100	1799400	3855100		639181	0	2.75837e+06	601268	0
2856	ESMCSTPAFPVSPETPYVK	Phospho (STY)	2205.94	Q68CZ2;Q68CZ2-2	TNS3	Tensin-3	1	12	89.468	2622		0	0	0	0	0	0	0	0	5253800	3347200	0	0	0	0	0	0	0	0	0	19428000	7913400	172660	0	0	0	0	0	0	0	0	11824000	5179600		0	0	0	0	0
10286	LRLDTASSNGYQRPGSVVAAK	Phospho (STY)	2269.12	E9PJK4;A6NI28	ARHGAP42	Rho GTPase-activating protein 42	1	6	65.855	41;42;43;989		0	4835000	0	0	0	0	0	989240	0	6417900	0	0	0	0	0	2191400	0	0	8495700	0	15675000	0	0	9116500	4104100	0	0	984770	0	0	0	0		0	0	0	0	1.02894e+06
11679	NICQHFSTKVLGIKVETK	Phospho (STY)	2181.1	Q8NDA8	MROH1	Maestro heat-like repeat-containing protein family member 1	1	3	45.452	702		0	275690	0	0	0	0	0	0	0	207450	0	0	0	6363400	0	0	0	9321600	692560	16486000	0	0	0	0	0	0	0	196970	279310	409640	18144000	0		0	0	0	0	0
22167	YLPRPANPDEIGNFIDENLK	Phospho (STY)	2394.13	A0A087WXI5;P12830-2;P12830	CDH1	Cadherin-1;E-Cad/CTF1;E-Cad/CTF2;E-Cad/CTF3	1	11	220.34	811		0	0	0	0	0	0	0	0	1128200	14290000	0	94087	0	0	477320	0	0	0	0	2060500	19739000	0	0	0	0	0	0	0	0	0	1886800	12654000		0	0	0	0	0
12130	NNYALNTTATYAEPYRPIQYR	2 Phospho (STY)	2678.16	Q99569;A0A0D9SF60;Q99569-2	PKP4	Plakophilin-4	2	7	194.51	725;726;2897;2898		0	0	0	0	0	0	0	0	13554000	0	0	0	0	0	0	0	0	0	0	20234000	0	0	0	0	0	0	0	0	0	0	17853000	0		0	0	0	0	0
8748	KPSVPDSASPADDSFVDPGERLYDLNMPAYVK	Phospho (STY)	3559.62	P16333-2;P16333	NCK1	Cytoplasmic protein NCK1	1	11	83.567	208;1810;1811		0	3986300	0	0	0	0	0	0	6364700	3054900	0	0	0	0	0	1911600	0	0	0	11451000	4233000	0	0	4881000	0	0	0	0	0	825550	11933000	2993100		0	0	0	0	0
10114	LPDGYEFKFPNR	Phospho (STY)	1561.7	P09382	LGALS1	Galectin-1	1	17	92.112	1711		0	1714900	2193300	0	0	0	368230	1033100	7990200	4577800	0	1392500	0	0	0	0	1170700	392050	874380	7265600	0	487850	0	1565400	453970	0	2555200	2925400	3770900	892560	9418500	576730		0	2.27682e+06	0	320951	1.07456e+06
20377	VHSPSGALEECYVTEIDQDKYAVR	Phospho (STY)	2845.26	Q60FE5;P21333-2;P21333;Q5HY54;A0A087WWY3	FLNA	Filamin-A	1	12	207.07	1870		199610	0	0	0	0	0	0	227660	0	8542700	1571200	4884400	0	0	878770	0	0	0	434340	0	18172000	0	0	0	0	0	0	2113200	0	0	0	14237000		185930	0	0	0	236797
19163	TTEDEVHICHNQDGYSYPSR	Phospho (STY)	2486.98	P01130-3;P01130-6;P01130-4;P01130;P01130-2	LDLR	Low-density lipoprotein receptor	1	12	208.28	1604;1605		0	0	0	0	0	0	0	0	11046000	0	0	0	0	0	0	0	0	0	0	24748000	0	0	0	0	0	0	0	0	0	0	15213000	0		0	0	0	0	0
2472	EGHMMDALYAQVK	Phospho (STY)	1571.65	Q5VWV2;Q8TEW0-5;Q8TEW0-3;Q8TEW0-7;Q8TEW0-6;Q8TEW0-4;Q8TEW0-11;Q8TEW0-2;Q8TEW0	PARD3	Partitioning defective 3 homolog	1	13	222.73	2608		0	0	0	0	0	0	0	0	7289700	0	0	0	0	0	0	0	0	0	0	23983000	535050	421660	0	0	1039200	0	0	0	108990	0	16611000	585700		0	0	0	0	0
10811	LYKVPDGKPENQFAFNGEFK	Phospho (STY)	2407.12	Q9H2U2;Q9H2U2-2;Q9H2U2-3;Q9H2U2-6;Q9H2U2-4	PPA2	Inorganic pyrophosphatase 2, mitochondrial	1	15	145.02	2966		165880	0	0	0	0	181770	11141000	465250	917770	1242500	1872500	1053700	781970	5740800	780730	0	494400	2855900	0	1412900	2881900	1529400	1078400	0	6874900	0	370650	582790	310950	5561900	612550	1616900		154512	0	165349	9.71054e+06	483923
2989	EYGMIYLGK	Oxidation (M);Phospho (STY)	1168.49	Q7KZF4	SND1	Staphylococcal nuclease domain-containing protein 1	1	24	117.81	2655		439160	5586200	0	0	0	459690	2527200	2714700	0	236190	1977300	1710900	0	2010800	863940	0	0	2566600	1322500	858610	4336800	1369700	1893800	1507400	793170	893220	715240	4983800	2018500	1585500	1252600	5424600		409063	0	418162	2.20272e+06	2.82365e+06
17104	TGFSTSPESPYTHWK	Phospho (STY)	1803.75	E9PKG1;H7C2I1;Q99873-3;Q99873-2;Q99873-4;Q99873;A0A087X1W2	PRMT1	Protein arginine N-methyltransferase 1	1	7	115.68	540;1244		826640	403540	509280	0	0	0	750010	0	10794000	312750	0	599890	0	0	0	0	647350	445830	414940	13381000	526940	728500	345450	369850	544730	0	3972400	1289400	685710	60627	10495000	1866100		769987	528673	0	653712	0
336	AGLQTADKYAALANLDNIFSAGQGGDQGSGFGTTGK	Phospho (STY)	3580.65	P52594-2;P52594-3;P52594;P52594-4	AGFG1	Arf-GAP domain and FG repeat-containing protein 1	1	10	187.76	633;2159		0	0	0	0	0	0	0	0	14316000	0	0	0	0	0	0	0	0	0	0	20329000	0	0	0	0	0	0	0	0	0	0	14610000	636100		0	0	0	0	0
5577	HEYALPLAPPEPEYATPIVER	2 Phospho (STY)	2551.14	Q8N8Z6	DCBLD1	Discoidin, CUB and LCCL domain-containing protein 1	2	8	139.11	699;2726;2727		0	0	0	0	0	0	0	0	11875000	2129800	0	0	0	0	0	0	0	0	0	17998000	2998800	0	0	0	0	0	785690	0	0	0	13751000	0		0	0	0	0	0
19197	TTGIVMDSGDGVTHTVPIYEGYALPHAILR	Oxidation (M);Phospho (STY)	3278.57	P63261;P60709	ACTG1;ACTB	Actin, cytoplasmic 2;Actin, cytoplasmic 2, N-terminally processed;Actin, cytoplasmic 1;Actin, cytoplasmic 1, N-terminally processed	1	10	98.627	2224;2225		0	0	0	0	0	0	0	0	18401000	0	0	0	0	0	0	0	0	0	481070	14334000	3406000	0	0	0	0	0	0	0	0	0	12876000	0		0	0	0	0	0
4894	GQESEYGNITYPPAMK	Phospho (STY)	1863.78	P29350-2;P29350;P29350-3;P29350-4	PTPN6	Tyrosine-protein phosphatase non-receptor type 6	1	28	183.36	236;1963		276000	0	0	0	0	0	0	0	1369900	7553000	0	1502100	0	0	0	364760	0	297350	0	5986200	6513900	653440	14245000	0	0	819520	0	599610	0	0	2821400	6438500		257085	0	0	0	0
2053	DQLIYNLLKEEQTPQNK	Phospho (STY)	2153.04	P00338;P00338-3;P00338-5;P00338-2;P00338-4;F5H5J4;F5H6W8;F5H8H6;F5GXC7;F5GWW2;F5GXU1	LDHA	L-lactate dehydrogenase A chain	1	12	118.31	1579		0	1575600	0	0	0	288960	229030	481880	3626100	2686800	1662200	1226200	709810	1120500	2860100	2691100	1472300	1806300	278430	6586300	4291400	2054200	2152000	394020	352900	953510	925380	2757000	963500	803300	4445000	0		0	0	262856	199624	501220
13662	RPQYSNPPVQGEVMEGADNQGAGEQGRPVR	Phospho (STY)	3302.49	A0A087X1S2	YBX1		1	4	117.8	8;859		0	0	0	0	0	0	0	0	11518000	0	0	0	0	0	0	0	0	0	0	21980000	0	0	0	0	0	0	0	0	0	0	15785000	0		0	0	0	0	0
7392	IFPLRPDYQEPSR	Phospho (STY)	1696.8	Q16832	DDR2	Discoidin domain-containing receptor 2	1	8	122.34	2553		211320	180350	0	0	0	0	0	0	0	12802000	0	0	0	0	0	0	0	0	0	0	19062000	0	0	801220	0	0	0	0	0	0	0	16219000		196837	0	0	0	0
15888	SVSSSPWLPQDGFDPSDYAEPMDAVVKPR	Oxidation (M);Phospho (STY)	3272.44	Q9NRY4	ARHGAP35	Rho GTPase-activating protein 35	1	11	76.161	448;449;3010		1177500	1677300	368190	0	0	469710	0	357760	2447400	2087500	3098000	934410	0	850570	0	671940	4420200	9863900	985920	2406000	5930900	1877900	0	1191100	0	565170	244650	5152600	532630	1654000	0	0		1.0968e+06	382210	427277	0	372119
1172	AYTNFDAERDALNIETAIK	Phospho (STY)	2234.03	P07355;P07355-2;A6NMY6;H0YMU9;H0YLV6;H0YKN4	ANXA2;ANXA2P2	Annexin A2;Putative annexin A2-like protein;Annexin	1	15	112.55	1653		376740	0	0	0	0	0	0	4559300	4328000	4407300	0	344190	0	474760	1163100	1894300	302420	0	888910	7514200	7361400	706550	0	2011500	549890	413550	327430	3050000	499440	0	4098100	3633900		350921	0	0	0	4.74229e+06
5834	HGSGADSDYENTQSGDPLLGLEGK	Phospho (STY)	2526.05	J3QRU8;A0A0C4DGN6;Q9Y2X7;Q9Y2X7-3	GIT1	ARF GTPase-activating protein GIT1	1	6	212.39	32;944		0	0	0	0	0	0	0	0	13826000	0	0	0	0	0	0	0	0	0	0	19484000	0	452700	0	0	620890	0	0	0	0	0	13598000	914280		0	0	0	0	0
20895	VSSTHYYLLPERPPYLDK	Phospho (STY)	2257.08	Q9UJM3	ERRFI1	ERBB receptor feedback inhibitor 1	1	16	115.57	461;745;3078;3079		0	4585300	523300	0	0	0	0	0	4952700	4906700	0	0	0	259820	0	822470	691890	0	1520300	6139400	10223000	0	0	0	0	0	0	0	906660	469780	7303400	5577500		0	543227	0	0	0
1819	DIVHSGLAYTMER	Phospho (STY)	1570.69	P00367;P00367-3;P00367-2	GLUD1	Glutamate dehydrogenase 1, mitochondrial	1	19	111.79	571;1584		846260	1271900	391820	0	0	3891700	913970	1090700	0	1933400	2762100	1059500	0	1662600	276510	2970600	0	1157300	169230	824710	0	2259400	877550	3322300	11227000	781180	468280	263680	0	6063800	738110	1612200		788263	406740	3.54013e+06	796620	1.13448e+06
10649	LVQSPNSYFMDVK	Oxidation (M);Phospho (STY)	1622.71	Q5T4L4;C9JLI6;H0YMV8;Q71UM5;P42677	RPS27;RPS27L	40S ribosomal protein S27;40S ribosomal protein S27-like	1	13	102.9	56;1114		0	0	315510	0	0	0	0	0	12116000	1734500	0	0	0	0	0	691890	0	1237200	0	10676000	5732100	0	631200	717830	392590	0	0	982420	0	0	13541000	0		0	327524	0	0	0
19417	TVFYYYGSDKDK	Phospho (STY)	1564.65	O75563	SKAP2	Src kinase-associated phosphoprotein 2	1	15	82.85	1536;1537		0	1812700	0	0	176020	0	1822600	0	0	2555900	3563300	2349500	1791600	0	0	1575600	0	5911200	678050	0	6254500	0	3431300	1226100	0	0	2871300	4882200	2587300	0	0	5218300		0	0	0	1.58859e+06	0
2511	EGYSALPQLDIER	Phospho (STY)	1569.71	M0QWZ7;Q9NP81;Q9NP81-2;M0R1C0;M0R2H5;B4DJM9	SARS2	Serine--tRNA ligase, mitochondrial	1	13	113.76	1398		725400	3890400	0	0	0	0	1060800	1477800	0	2437000	664950	0	0	446040	1923200	4115100	1208200	1189400	0	0	3184700	2391300	890720	1442300	10907000	0	0	185820	1235600	6060700	0	3201000		675686	0	0	924598	1.53711e+06
1613	DDGMEEVVGHTQGPLDGSLYAK	Oxidation (M);Phospho (STY)	2413.01	E9PGF5;E9PF55;Q9HBL0	TNS1	Tensin-1	1	34	184.35	1215		2023700	4429800	2779900	0	0	0	0	1800200	0	4109300	0	276530	635340	622650	0	5706800	404940	972950	2274300	0	8027900	0	0	5277700	1385100	0	0	524960	687380	3685500	0	3000500		1.88501e+06	2.88576e+06	0	0	1.87245e+06
7316	IEDPVYGIYYVDHINR	Phospho (STY)	2044.93	A0A087WXD2;A0A087WT53;Q96QZ7-4;Q96QZ7-3;Q96QZ7-5;Q96QZ7-7;Q96QZ7-6;Q96QZ7-2;Q96QZ7	MAGI1	Membrane-associated guanylate kinase, WW and PDZ domain-containing protein 1	1	21	106.38	767;768		0	2068400	0	0	0	0	0	0	7203900	3684500	0	0	69250	0	0	676640	0	0	585380	11976000	4495800	182550	0	5227400	1120900	0	0	0	0	0	8013900	3235300		0	0	0	0	0
11571	NGDVSQFPYVEFTGR	Phospho (STY)	1794.76	F2Z3N7;Q9NUM4	TMEM106B	Transmembrane protein 106B	1	18	173.71	1263		0	0	0	0	0	232210	0	138430	9247000	2471700	0	0	0	95100	2204200	0	0	0	0	12628000	6960500	0	218060	0	0	0	0	178000	0	0	12689000	1471200		0	0	211233	0	143986
2988	EYGMIYLGK	Phospho (STY)	1152.49	Q7KZF4	SND1	Staphylococcal nuclease domain-containing protein 1	1	11	117.81	2655		1134400	0	0	0	0	0	0	656640	1258300	6029500	2173700	1092700	0	602370	0	0	0	453400	0	0	6350000	2454700	1967700	5028600	1368300	0	3716300	4438000	584560	846230	1812100	6167600		1.05666e+06	0	0	0	682994
14182	SFLDSGYR	Phospho (STY)	1023.41	P18206-2;P18206	VCL	Vinculin	1	26	159.04	1828		2666100	3859600	1126700	0	0	0	844860	1073300	0	2187700	3379300	1237000	554980	1293900	1468000	1489400	1146700	1460500	3492300	793220	3894500	598960	0	768670	1595800	343990	344430	3191300	1362500	2356800	0	5586700		2.48338e+06	1.1696e+06	0	736384	1.11638e+06
8591	KLEAAEDIAYQLSR	Phospho (STY)	1685.8	P35232	PHB	Prohibitin	1	25	125.5	242;1996		0	365670	678110	0	1271200	5675400	429270	117060	2481700	3000900	740310	253910	974180	1763000	1371400	6171800	328710	1117700	0	3563300	5243600	1053900	1608300	0	0	306370	224430	333590	0	2052800	3310400	3657300		0	703932	5.16269e+06	374154	121758
10106	LPACVVDCGTGYTK	Phospho (STY)	1619.67	P61158;F8WEW2;F8WE84	ACTR3	Actin-related protein 3	1	24	201.48	644;645;2232		945430	866740	1431300	0	0	190120	1183900	528140	653350	3879000	1442300	1267700	2032400	715010	540920	386590	0	1331300	460800	1277300	7154900	1904100	3877700	1546900	1484600	1452800	2403200	2780800	1070000	354590	863060	4014600		880636	1.4858e+06	172945	1.03189e+06	549337
2197	DVPDGPLLREETYDVPPAFAK	Phospho (STY)	2408.13	P56945-5;P56945-8;P56945;P56945-7;P56945-2;P56945-6;P56945-4;P56945-3	BCAR1	Breast cancer anti-estrogen resistance protein 1	1	19	102.07	640;2203		659920	0	127500	0	0	0	0	194760	5424300	1367000	0	0	0	0	712420	2565500	0	110780	245570	11028000	2435100	1912900	0	5414800	0	0	0	3038800	715370	284190	9401900	2264700		614693	132355	0	0	202577
13013	QKQGIYEEYEDIRR	Phospho (STY)	1905.86	A0A0A0MR09;P43378	PTPN9	Tyrosine-protein phosphatase non-receptor type 9	1	6	150.26	867		0	0	0	0	0	0	0	0	0	0	1533700	3895300	0	0	0	0	2748400	4615200	0	0	786460	25634000	4680600	0	421000	1773700	0	787640	0	0	0	898200		0	0	0	0	0
14396	SGPKPFSAPKPQTSPSPK	Phospho (STY)	1916.94	Q01518-2;Q01518	CAP1	Adenylyl cyclase-associated protein 1	1	6	68.42	289;662		1094800	0	1213700	0	0	364120	739970	383360	0	0	2845700	3726000	0	2579000	2629800	6012300	1138700	529970	1122000	3404600	3068200	2405300	0	1960100	2472500	473220	0	2472200	1168400	1541500	2427100	1850700		1.01977e+06	1.25992e+06	331226	644961	398746
483	AIMTYVSSFYHAFSGAQK	Oxidation (M);Phospho (STY)	2102.92	O43707;P12814-2;P12814-3;P12814;P12814-4;H9KV75	ACTN4;ACTN1	Alpha-actinin-4;Alpha-actinin-1	1	19	124.29	138;139;1483		616220	1263600	427400	0	0	234790	691410	417010	0	2744200	690470	586400	148620	1358100	2464600	0	563670	3104700	892970	0	2823400	355620	1630300	0	1792800	219490	1717000	17014000	1233000	573710	565330	3430200		573988	443675	213580	602636	433747
4409	GHALYVEPHGHGPSLSVQGLSR	Phospho (STY)	2377.13	F5H385;Q9BRY0	SLC39A3	Zinc transporter ZIP3	1	10	161.55	1286		0	0	143110	0	0	0	0	0	12492000	1022800	0	0	0	0	0	0	0	0	0	16384000	1283500	0	0	430040	0	0	0	0	0	0	15768000	0		0	148559	0	0	0
8030	ITLDNAYMEKCDENILWLDYK	Oxidation (M);Phospho (STY)	2742.2	P14618;B4DNK4;P14618-3;H3BQ34;P14618-2	PKM	Pyruvate kinase PKM;Pyruvate kinase	1	16	122.19	1781		1970800	4441900	1290200	0	0	0	0	0	3295400	1091300	0	1716200	0	9719500	0	0	0	4733600	0	0	0	2086100	0	10005000	1765800	0	0	3081900	0	0	2300600	0		1.83573e+06	1.33933e+06	0	0	0
10816	LYLQSPHSYEDPYFDDRVHFPASTDYSTQYGLK	Phospho (STY)	4018.77	Q99569;A0A0D9SF60;Q99569-2	PKP4	Plakophilin-4	1	8	112.26	418;419;420;2892;2893;2894;2895;2896		307710	580300	531490	0	0	0	0	0	8585500	666220	0	0	0	0	421800	0	498180	919660	0	17439000	0	3153900	0	0	1641800	0	0	0	0	0	12682000	0		286621	551728	0	0	0
11064	MLAQPLKDSDVEVYNIIKK	Oxidation (M);Phospho (STY)	2299.15	P34896-2;P34896;P34896-3;J3KRK5	SHMT1	Serine hydroxymethyltransferase, cytosolic	1	13	110.74	1993		0	754750	0	0	0	0	0	0	0	0	912630	3653300	0	2208800	0	0	0	12199000	0	0	0	23969000	567900	2271400	0	0	0	0	0	445700	0	0		0	0	0	0	0
21214	WANYHLENAGCNK	Phospho (STY)	1655.66	P13796	LCP1	Plastin-2	1	13	87.719	1769		0	0	1241100	0	0	186200	0	171150	0	4355400	308440	1944100	197710	396230	4672400	0	0	838800	0	0	9872800	0	4578800	0	214280	4488700	2177100	0	3564600	0	0	7686200		0	1.28836e+06	169379	0	178019
21875	YGLFKEENPYAR	2 Phospho (STY)	1645.66	A8MXQ1;P53801	PTTG1IP	Pituitary tumor-transforming gene 1 protein-interacting protein	2	10	157.47	1014;1015		513020	0	0	0	0	62777	0	307340	0	11923000	543360	204590	0	0	0	0	1325300	0	0	0	11817000	707640	0	0	0	772640	268740	0	0	0	0	18385000		477861	0	57105.8	0	319675
664	ALNGAEPNYHSLPSAR	Phospho (STY)	1775.8	Q6IAA8;F5GX19;F5H3Y3;F5H479	LAMTOR1	Ragulator complex protein LAMTOR1	1	7	95.662	2627		91843	0	0	0	0	0	0	0	12337000	0	249780	0	0	0	0	0	193030	0	0	17552000	0	517450	0	0	0	0	345300	0	107960	0	13296000	2100200		85548.7	0	0	0	0
15422	SRDDLYDQDDSRDFPR	Phospho (STY)	2078.83	S4R3V8;Q86X29-3;Q86X29-4;Q86X29;Q86X29-6;Q86X29-5;Q86X29-2	LSR	Lipolysis-stimulated lipoprotein receptor	1	2	100.48	2682		0	0	0	0	0	0	0	0	0	16022000	0	0	0	0	0	0	0	0	0	0	26540000	0	0	0	0	0	0	0	0	0	0	4083200		0	0	0	0	0
22589	YYDSRPGGYGYGYGR	Phospho (STY)	1809.71	P98179	RBM3	Putative RNA-binding protein 3	1	9	121.24	2297;2298;2299		508320	0	0	0	0	0	0	0	9868800	0	0	0	0	0	0	0	0	0	0	12045000	0	0	0	0	0	0	0	202540	0	0	23098000	921660		473483	0	0	0	0
1768	DHVVEGEPYAGYDR	Phospho (STY)	1685.67	O75063	FAM20B	Glycosaminoglycan xylosylkinase	1	27	107.65	1515;1516		374750	1012500	1623000	0	0	0	4737100	718370	2384600	4359900	0	1934700	810270	0	0	0	894610	1919900	0	3196800	9145900	0	1619500	0	241940	0	0	0	782760	354190	3103900	7337900		349067	1.6848e+06	0	4.12888e+06	747202
17845	TLEPVRPPVVPNDYVPSPTR	Phospho (STY)	2312.16	B7Z836;E7EW77;A0A0C4DG21;F8WAL6;Q9NYB9-3;Q9NYB9-2;Q9NYB9-4;Q9NYB9	ABI2	Abl interactor 2	1	7	132.14	941		0	0	0	0	0	0	0	0	13434000	0	0	0	0	0	0	0	0	0	0	15992000	0	0	0	0	0	0	0	0	0	0	17055000	0		0	0	0	0	0
6623	HQSLSPNHPPPQLGQSVGSQNDAYDVPR	Phospho (STY)	3104.41	Q14511-3;Q14511;A0A087WUD2	NEDD9	Enhancer of filamentation 1;Enhancer of filamentation 1 p55	1	15	204.89	330;331;2495		1397100	3355500	1897700	0	0	0	0	0	0	3120800	0	0	0	0	0	3467700	415100	1511200	2485600	0	7114100	0	386470	11152000	2381100	0	646650	1459900	0	0	0	5660700		1.30135e+06	1.96996e+06	0	0	0
5692	HFTNPYCNIYLNSVQVAK	Phospho (STY)	2247.02	E9PGC0;P20936-2;P20936-4;P20936	RASA1	Ras GTPase-activating protein 1	1	10	146.88	1228		851960	1726300	401540	0	0	0	692330	785430	1074200	2926400	1972400	1668000	309020	1368600	820600	801410	588510	1442300	0	1046400	4091900	673910	1168700	1343300	899580	0	1338800	12258000	672640	552710	1190000	3702400		793572	416830	0	603438	816953
17806	TLDNGGFYISPR	Phospho (STY)	1418.62	H0Y3C5;J3KPD6;P08631-3;P08631-2;P08631-4;P08631	HCK	Tyrosine-protein kinase HCK	1	23	119.25	1343		272840	1642700	455400	0	0	0	0	0	0	5393900	884040	437220	1210800	392710	3710600	2010500	889420	377540	502430	0	11551000	173190	3287600	751400	497070	942800	0	413190	1442700	0	0	9127000		254141	472741	0	0	0
9672	LIYLVPEK	Phospho (STY)	1053.55	A0A087WVF7;Q9NZM3-4;Q9NZM3-3;Q9NZM3-2;Q9NZM3	ITSN2	Intersectin-2	1	14	116.25	786		0	0	0	0	0	0	0	120990	8618400	4514700	0	0	0	0	354570	309130	0	0	708340	12114000	4437300	0	0	668520	0	0	0	0	41263	0	9793200	4538800		0	0	0	0	125846
18682	TPYEAYDPIGK	Phospho (STY)	1332.56	Q5W0G0;Q5W0F9;B4DN67;Q96J84-3;Q96J84;Q96J84-2	KIRREL	Kin of IRRE-like protein 1	1	18	126.71	1061;1062		548610	0	0	0	0	0	0	1290000	10206000	1111200	0	0	0	0	1227700	199950	0	0	0	8866600	3807500	0	2442400	602980	856750	0	804890	1653100	0	0	9943000	2618000		511012	0	0	0	1.34177e+06
10340	LSDRWYPSDVDR	Phospho (STY)	1587.67	P49750-3;P49750;P49750-4	YLPM1	YLP motif-containing protein 1	1	10	157.56	2113		0	0	0	0	0	0	0	0	12782000	0	0	0	0	0	0	0	0	0	0	16172000	0	0	0	0	0	0	0	0	0	0	16786000	0		0	0	0	0	0
5984	HIDSAHLYNNEEQVGLAIR	Phospho (STY)	2258.05	A0A0A0MSS8;P42330;S4R3Z2;A0A0A0MT30;Q04828;A6NHU4	AKR1C3;AKR1C1	Aldo-keto reductase family 1 member C3;Aldo-keto reductase family 1 member C1	1	21	264.23	19;897		0	0	0	0	0	1947200	2723800	0	0	8911100	748070	1580900	0	564670	579580	0	0	710480	0	0	14954000	2926000	1700600	0	253060	427320	0	232080	0	0	0	7411500		0	0	1.77129e+06	2.37408e+06	0
5578	HEYALPLAPPEPEYATPIVER	Phospho (STY)	2471.18	Q8N8Z6	DCBLD1	Discoidin, CUB and LCCL domain-containing protein 1	1	9	126.26	699;2726;2727		0	0	0	0	0	0	0	0	9763800	1536900	0	0	0	0	0	0	0	0	0	17866000	4326300	0	0	0	0	0	162230	0	0	0	9264100	2731800		0	0	0	0	0
10827	LYPELSQYMGLSLNEEEIR	Phospho (STY)	2363.08	O00560-2;O00560;G5EA09;B4DHN5;E9PBU7;O00560-3	SDCBP	Syntenin-1	1	37	207.53	1423;1424		128780	0	0	0	0	0	0	0	493900	11018000	264190	324590	0	0	0	0	945620	0	0	832060	21048000	1162400	180620	0	1703800	0	0	0	0	0	0	7478200		119954	0	0	0	0
10298	LRPLSYPQTVGETYGKDITSR	Phospho (STY)	2460.2	P63000-2	RAC1	Ras-related C3 botulinum toxin substrate 1	1	6	125.77	2267;2268		0	0	0	0	0	0	0	0	0	17763000	0	0	0	0	0	0	0	0	0	157500	14974000	0	0	0	0	0	0	0	0	0	0	12465000		0	0	0	0	0
12493	NVYYELNDVR	Phospho (STY)	1363.58	Q5T5P2;Q5T5P2-9;Q5T5P2-2;Q5T5P2-7;Q5T5P2-10	KIAA1217	Sickle tail protein homolog	1	34	143.5	2598		1254200	2237300	0	0	0	814310	1146900	0	0	1085700	2276300	2485600	0	1055800	1113000	656110	4605400	8993500	0	0	1698900	1848200	1983100	4171300	1703900	1064800	0	789830	0	2095800	0	2130500		1.16824e+06	0	740747	999643	0
16500	TDDYLDQPCYETINR	Phospho (STY)	1981.78	P50395;P50395-2	GDI2	Rab GDP dissociation inhibitor beta	1	23	133.48	631;2122		0	491850	0	0	0	153250	292650	0	4026100	3079000	2386100	1582900	0	684380	703260	947460	1192400	1957700	0	5682400	7182300	776980	0	597210	504460	344800	392570	1192800	0	0	5837700	5182100		0	0	139406	255075	0
15324	SQERPGNFYVSSESIR	Phospho (STY)	1934.85	Q6ZUJ8-2;Q6ZUJ8;Q6ZUJ8-3	PIK3AP1	Phosphoinositide 3-kinase adapter protein 1	1	16	106.82	357;2652		0	680820	0	0	0	516470	0	0	5246400	1359000	0	1246900	0	0	2064400	182810	0	1834800	0	7291400	1651000	4795400	7534800	0	1732500	0	0	96919	847620	0	5632500	2270700		0	0	469813	0	0
3073	FAVPTYAAK	Phospho (STY)	1046.48	Q13443	ADAM9	Disintegrin and metalloproteinase domain-containing protein 9	1	6	74.376	2422		186120	153370	0	0	0	0	0	326210	0	5066100	0	0	0	0	0	0	0	0	82343	7263500	11284000	0	0	597860	360340	224230	0	752260	0	0	10304000	8358100		173365	0	0	0	339302
530	AKAPAPAPAESGESLAYWPDRSDTEVPPLDLGWTDTGFYR	2 Phospho (STY)	4492.99	Q8NEG4	FAM83F	Protein FAM83F	2	5	83.854	380;381;382;703;2744		0	0	0	0	0	0	0	0	9939600	0	0	0	0	0	0	0	0	0	0	17605000	0	0	0	0	0	0	0	0	0	0	17328000	0		0	0	0	0	0
8421	KGPCAVSSNPYAFKNPIYSQPAWMNDSHK	Phospho (STY)	3373.51	Q5VYS8-4;Q5VYS8-6;Q5VYS8;Q5VYS8-5;Q5VYS8-3;Q5VYS8-2	ZCCHC6	Terminal uridylyltransferase 7	1	5	131.13	2616		0	0	0	0	0	0	0	0	8879700	0	0	0	0	0	0	0	0	0	0	19450000	0	0	0	0	0	0	0	0	0	0	16518000	0		0	0	0	0	0
1464	CSILAAANPAYGR	Phospho (STY)	1442.64	P33993;P33993-3	MCM7	DNA replication licensing factor MCM7	1	1	55.261	1991		0	0	0	0	0	0	0	0	2626700	0	0	0	0	289710	0	0	0	0	0	4109000	18518000	0	0	826240	0	0	0	0	212750	0	3302500	14925000		0	0	0	0	0
9062	LATEEPPPRSPPESESEPYTFSHPNNGDVSSK	Phospho (STY)	3561.56	Q9H5V8;Q9H5V8-2	CDCP1	CUB domain-containing protein 1	1	5	88.395	437;438;439;731;2972		0	0	0	0	0	0	0	14878000	0	0	0	0	0	0	0	5880300	0	0	1339600	0	0	0	0	0	0	0	4039300	9835400	6331000	0	0	2492800		0	0	0	0	1.54751e+07
2105	DSNYHLLMSVQESLER	Phospho (STY)	1999.87	P00367;P00367-3;P00367-2	GLUD1	Glutamate dehydrogenase 1, mitochondrial	1	24	141.1	164;1585		0	7243100	0	0	305070	1007800	0	1640800	0	1136300	1631800	0	0	0	0	3902600	445530	975070	197560	0	1884900	1894300	154050	2908800	11858000	891860	678610	0	0	3901100	481590	1597400		0	0	916757	0	1.70665e+06
9218	LEPQIASASEYAHR	Phospho (STY)	1650.74	O60664-4;O60664-3;O60664	PLIN3	Perilipin-3	1	6	127.71	1502		280530	0	0	0	0	0	0	0	11717000	0	0	0	0	0	0	0	0	0	0	16302000	0	0	0	0	0	0	0	0	0	0	16312000	0		261304	0	0	0	0
12991	QITSYGETCPGLEQYAIKK	Phospho (STY)	2265.04	P50990-2;P50990;P50990-3	CCT8	T-complex protein 1 subunit theta	1	4	77.037	632;2133;2134		162060	0	343170	0	0	0	0	0	17632000	597450	0	0	385890	0	1439600	973190	591610	0	0	1870700	0	0	0	0	0	0	0	471420	81830	575300	18723000	638500		150953	356237	0	0	0
11854	NLDNGGFYISPR	Phospho (STY)	1431.62	Q573B4;P06239-2;P06239;P06239-3	LCK	Tyrosine-protein kinase Lck	1	19	158.59	1636		0	446070	0	0	0	0	0	0	0	6955200	322500	0	0	0	1463900	0	0	922350	1342800	0	17520000	688420	0	1037700	285500	255510	0	1620500	0	0	0	11554000		0	0	0	0	0
11354	NASTFEDVTQVSSAYQK	Phospho (STY)	1953.84	Q14247-3;Q14247;Q14247-2	CTTN	Src substrate cortactin	1	14	161.19	2470		274280	0	0	0	0	0	0	0	8857400	3369100	0	0	0	0	0	0	0	0	0	11088000	1398500	0	0	0	533150	0	0	0	0	0	14887000	3959100		255483	0	0	0	0
4338	GGEYGFGAAFDADGDR	Phospho (STY)	1683.62	Q15124;Q15124-2	PGM5	Phosphoglucomutase-like protein 5	1	40	136.63	2512		0	0	0	0	0	0	0	0	0	16656000	0	0	0	0	0	0	0	0	0	0	19355000	0	0	0	0	0	0	0	0	0	0	8152300		0	0	0	0	0
1456	CSDAAGYPHATHDLEGPPLDAYSIQGQHTISPLDLAK	Phospho (STY)	4024.83	Q15365	PCBP1	Poly(rC)-binding protein 1	1	15	88.241	335;681;682;2529;2530		0	0	0	0	0	0	0	0	2859900	2438500	0	0	0	0	0	0	0	0	0	15998000	4511400	0	1147300	0	0	0	0	0	0	0	12820000	4350400		0	0	0	0	0
13385	RAQIPEGDYLSYR	Phospho (STY)	1646.75	Q96RT1-6;Q96RT1-4;Q96RT1-9;Q96RT1-2;Q96RT1;Q96RT1-8;Q96RT1-7;Q96RT1-5;Q96RT1-3	ERBB2IP	Protein LAP2	1	4	122.97	412;2882		0	0	0	0	0	0	0	0	13176000	1378200	0	0	0	0	0	0	0	0	0	15715000	0	0	0	0	0	0	0	0	0	0	13700000	0		0	0	0	0	0
8779	KQPHGGQQKPSYGSGYQSHQGQQQSYNQSPYSNYGPPQGK	Phospho (STY)	4486.97	Q12906;Q12906-7	ILF3	Interleukin enhancer-binding factor 3	1	6	77.531	301;2380;2381		0	0	0	0	0	0	0	0	17858000	0	0	0	0	0	0	0	0	0	0	14035000	0	0	0	0	0	0	0	0	0	0	12074000	0		0	0	0	0	0
22416	YSLYEVHVSGER	Phospho (STY)	1517.66	Q5TIG5;J3KN01;P55196-2;P55196-6;P55196-3;P55196-1;P55196;P55196-5	MLLT4	Afadin	1	11	91.62	1359		598050	261820	0	0	0	0	0	0	0	5505000	1518000	0	0	10662000	375110	0	0	745590	0	0	9324000	340880	743850	0	2616400	0	0	273040	0	650850	199530	9645200		557063	0	0	0	0
9192	LEDYFETDSSYSDANNFIR	Phospho (STY)	2364.94	P42685;P42685-2	FRK	Tyrosine-protein kinase FRK	1	33	211.9	246;2049		351240	1465600	155470	0	0	224860	0	337610	2165200	7440500	268180	0	0	0	806090	4212000	321200	0	632840	3583800	13430000	597060	0	0	684240	0	0	0	0	0	758430	5971000		327168	161390	204547	0	351160
15385	SQSSHSYDDSTLPLIDR	Phospho (STY)	1999.85	C9JZR2	CTNND1		1	11	132.64	63;64;65;1132		2382500	0	2247400	0	0	0	0	0	5429300	0	0	0	0	576620	2072100	0	665700	106370	687370	6104000	4726100	4796000	0	2105600	0	0	0	1363800	1424500	0	4922400	3617600		2.21922e+06	2.33298e+06	0	0	0
22047	YKPAVNQIECHPYLTQEK	Phospho (STY)	2297.06	P15121;E9PCX2	AKR1B1	Aldose reductase	1	5	91.317	584;1796;1797		399450	541690	428780	0	0	321540	943450	0	0	0	836690	1026300	1478500	4376100	178630	8297700	262070	2009200	263090	0	0	629590	2677500	4560800	6549900	0	5346600	1568000	0	521320	0	0		372074	445107	292493	822315	0
22069	YKVPDGKPENEFAFNAEFK	Phospho (STY)	2309.04	Q15181	PPA1	Inorganic pyrophosphatase	1	15	95.703	2525		352270	284480	0	0	0	198680	381730	0	3620600	4599200	0	2194200	0	2244800	325840	0	0	324610	0	5599500	8861700	0	444320	0	518100	0	0	893750	0	498200	5373200	6166200		328128	0	180732	332718	0
17291	THAVSVSETDDYAEIIDEEDTYTMPSTR	Phospho (STY)	3254.35	Q05397-7;Q05397;E7ESA6;Q05397-5;Q05397-4;Q05397-3;Q05397-2	PTK2	Focal adhesion kinase 1	1	32	201.15	295;296;664;2340		0	0	0	0	0	0	0	0	9039400	0	0	0	0	0	0	0	0	0	0	15937000	4486900	0	0	0	0	0	0	0	0	0	10811000	2463800		0	0	0	0	0
11784	NIYSDIPPQVPVRPISYTPSIPSDSR	Phospho (STY)	2977.46	A0A087WVP1;Q14517	FAT1	Protocadherin Fat 1;Protocadherin Fat 1, nuclear form	1	18	161.68	790		0	0	0	0	0	0	0	0	10925000	0	0	0	0	0	0	0	0	0	0	16460000	0	471110	0	0	0	0	0	0	0	0	14876000	0		0	0	0	0	0
13249	QTTNFENPIYAQMENEQK	Phospho (STY)	2263.95	P98164	LRP2	Low-density lipoprotein receptor-related protein 2	1	6	222.51	2295		902100	0	0	0	0	237010	0	0	0	0	952910	1747700	0	262910	0	0	0	1680500	0	0	0	36568000	0	0	0	0	0	0	0	0	0	0		840276	0	215599	0	0
20951	VTIADDYSDPFDAKNDLK	Phospho (STY)	2105.92	Q15464;Q15464-2	SHB	SH2 domain-containing adapter protein B	1	6	95.409	336;2535		0	0	0	0	0	0	0	0	2123200	0	0	0	0	0	0	321210	0	0	0	19780000	0	0	167550	0	0	0	0	0	0	0	19908000	0		0	0	0	0	0
13540	RKNPQEGLYNELQK	Phospho (STY)	1795.86	P20963-3;P20963	CD247	T-cell surface glycoprotein CD3 zeta chain	1	5	185.27	1858		131010	837340	0	0	0	0	0	0	0	7410700	434570	0	0	0	0	0	0	0	1271800	0	12457000	0	0	602490	470030	0	0	4829300	400090	200330	0	13076000		122031	0	0	0	0
14451	SGYIPSGHSLGTPEPAPR	Phospho (STY)	1901.87	E9PGF5;A0A087WWW7;E9PF55;Q9HBL0	TNS1	Tensin-1	1	5	195.17	1222		961790	0	0	0	0	0	0	0	0	8872000	0	0	0	0	0	0	0	0	922210	0	15540000	0	0	0	0	0	0	0	0	0	0	15677000		895875	0	0	0	0
6217	HLLAPGPQDIYDVPPVR	Phospho (STY)	1965.97	P56945-5;P56945-8;P56945;P56945-7;P56945-2;P56945-6;P56945-4;P56945-3	BCAR1	Breast cancer anti-estrogen resistance protein 1	1	44	110.35	2206		1564200	1674700	1078600	0	0	0	0	0	4541500	1751400	0	0	0	0	550380	2410100	0	615380	1342100	7930800	2809600	973640	210980	533250	1665400	0	538890	2139300	599680	0	5177900	3856000		1.457e+06	1.11967e+06	0	0	0
2648	ELGEYGFHEYTEVK	Phospho (STY)	1779.74	P00352	ALDH1A1	Retinal dehydrogenase 1	1	14	71.879	1582		0	0	0	0	0	0	738180	0	0	0	2340100	0	2018400	1575600	1192200	1367100	0	0	0	0	5199800	9052600	0	3099600	6926500	312420	446530	0	0	3614000	0	3935700		0	0	0	643401	0
12157	NPGNQAAYEHFETMK	Oxidation (M);Phospho (STY)	1831.72	P18206-2;P18206	VCL	Vinculin	1	6	79.337	1827		983740	1022600	662570	0	0	115820	540700	702650	0	2464800	1808700	0	1260200	3990200	1258400	409800	942750	5226500	814620	0	4733400	1092300	540050	1375000	1114700	1072700	1131100	5294800	969510	1912000	0	360810		916321	687800	105357	471277	730851
22512	YVLENHPGTNSNYQMHLLK	Oxidation (M);Phospho (STY)	2353.06	Q5SSJ5;Q5SSJ5-2;Q5SSJ5-3	HP1BP3	Heterochromatin protein 1-binding protein 3	1	4	83.894	343;687;2589		0	0	0	0	0	0	0	0	15986000	1716800	0	0	0	0	459120	0	0	0	0	9820400	10723000	0	0	0	0	0	0	0	0	0	0	2743000		0	0	0	0	0
2752	ENSGSSSIGIPIAVPTPSPPTIGPAAPGSAPGSQYGTMTR	Phospho (STY)	3886.84	Q8IZP0-3;Q8IZP0-5;Q8IZP0-9	ABI1	Abl interactor 1	1	5	83.34	369;2707		0	0	0	0	0	0	0	0	5165000	0	0	0	0	0	0	0	0	0	0	17036000	1264600	0	0	0	0	0	0	0	0	0	16903000	1015000		0	0	0	0	0
21662	YCRPESQEHPEADPGSAAPYLKTK	Phospho (STY)	2810.24	P40763-3;P40763;G8JLH9	STAT3	Signal transducer and activator of transcription 3;Signal transducer and activator of transcription	1	6	81.477	621;2021		0	0	0	0	0	0	0	0	0	0	454480	819400	1180600	941730	1123100	0	0	4432200	6136100	0	0	808200	8095300	1369400	480080	940700	0	8615500	1426400	4523000	0	0		0	0	0	0	0
14378	SGLSSPIYIDLR	Phospho (STY)	1399.67	E9PFD2;P11172;F2Z3P2;F2Z303;F8WDG4	UMPS	Uridine 5'-monophosphate synthase;Orotate phosphoribosyltransferase;Orotidine 5'-phosphate decarboxylase	1	21	78.324	1227		1059600	3245100	0	0	0	0	0	0	4197900	2189700	0	1963000	811290	1994900	857920	0	0	1679200	0	5302700	2985300	2461500	1331400	2609500	0	301350	1569800	4040400	560710	0	0	2127100		986982	0	0	0	0
21903	YGQFSGLNPGGRPITPPR	Phospho (STY)	1992.96	P62136;P62136-2;P62136-3	PPP1CA	Serine/threonine-protein phosphatase PP1-alpha catalytic subunit	1	10	126.63	646;2241		0	872840	0	0	0	0	0	0	7773100	3232300	0	0	0	0	213950	575270	0	0	988620	9128100	4589100	529570	0	1788800	0	0	226250	686190	486860	264700	6467400	3299500		0	0	0	0	0
10490	LTGIKHELQANCYEEVKDR	Phospho (STY)	2382.1	P23528;G3V1A4;E9PK25	CFL1	Cofilin-1	1	9	131.67	1903		0	0	339550	0	0	0	219390	0	4546400	2621600	0	104790	311820	334920	1066200	839470	1674700	0	0	8342600	4743200	3949100	0	1460800	0	0	346210	0	339780	849010	6402100	2516100		0	352480	0	191221	0
18305	TMQFEPSTMVYDACR	Phospho (STY)	1914.74	Q9Y490	TLN1	Talin-1	1	20	128.06	3139		706430	693890	0	0	0	0	164690	140700	0	7622600	1631400	139440	0	0	0	661650	0	295530	258780	3981800	10039000	643580	0	4336400	0	0	0	0	0	410840	696430	8521500		658016	0	0	143545	146347
2090	DSGLYKELLHK	Phospho (STY)	1381.66	Q8WUM9	SLC20A1	Sodium-dependent phosphate transporter 1	1	4	113.22	2787		0	0	0	0	0	0	0	0	10434000	0	0	0	0	0	0	0	0	0	0	17348000	845550	0	0	0	0	0	0	0	0	0	12244000	0		0	0	0	0	0
1588	DASPTPSTDAEYPANGSGADRIYDLNIPAFVK	2 Phospho (STY)	3511.52	O43639	NCK2	Cytoplasmic protein NCK2	2	9	122.68	136;137;1475		2942200	10801000	0	0	0	0	0	0	2626300	2187100	1583200	0	0	0	0	0	0	0	1444900	3225200	0	910700	0	8154400	2199900	0	0	0	0	1311300	3406100	0		2.74056e+06	0	0	0	0
389	AHAWPSPYKDYEVKK	3 Phospho (STY)	2057.81	Q8NFJ5	GPRC5A	Retinoic acid-induced protein 3	3	11	150.7	383;2750;2751		0	0	0	0	0	0	0	0	0	21136000	0	0	0	0	0	0	0	0	0	0	19609000	0	0	0	0	0	0	0	0	0	0	0		0	0	0	0	0
5993	HIGLVYSGMGPDYR	Oxidation (M);Phospho (STY)	1659.71	P25787	PSMA2	Proteasome subunit alpha type-2	1	4	62.088	228;1924		0	9146200	0	0	0	484680	557280	520760	1179400	1814200	0	483970	0	1049000	1191600	445260	2934000	0	833740	0	4970100	890540	0	5563100	288990	0	4774300	0	0	1872000	817440	839240		0	0	440895	485728	541661
12609	PGGLGSSSLYGLGASRPR	Phospho (STY)	1810.87	CON__Q3KNV1;CON__P08729;P08729	KRT7	Keratin, type II cytoskeletal 7	1	4	101.28	1148		0	0	0	0	0	0	0	0	0	9184000	0	0	0	0	7948500	0	0	0	0	0	11944000	558660	0	0	0	0	0	0	0	0	0	11016000		0	0	0	0	0
3481	FLEENSSDPTYTSSLGGK	Phospho (STY)	2010.85	P54760;Q96L35	EPHB4	Ephrin type-B receptor 4	1	10	174.78	272;273;638;2192		0	0	0	0	0	0	0	0	9147200	0	0	0	0	0	0	0	157770	0	0	16692000	1747200	930570	0	0	0	317410	0	0	0	0	10184000	1460600		0	0	0	0	0
13479	RGSGELYEHEKDLVWK	Phospho (STY)	2024.94	Q5SR50;F8W9P4;O00329	PIK3CD	Phosphatidylinositol 4,5-bisphosphate 3-kinase catalytic subunit delta isoform	1	8	74.141	1314		0	0	0	0	854990	483090	0	458000	0	0	0	2232500	0	0	0	1411300	0	8919800	0	0	4423500	0	2555900	0	8089900	1843200	2404200	4704700	1729500	0	298110	0		0	0	439449	0	476382
10849	LYSILGTTLKDEGK	Phospho (STY)	1616.81	O75083;O75083-3	WDR1	WD repeat-containing protein 1	1	7	186.56	1518		0	0	0	0	0	0	0	0	0	0	1064200	4244700	0	0	0	0	0	1251400	0	0	0	14116000	18519000	0	0	1126100	0	0	0	0	0	0		0	0	0	0	0
2765	EPGRPTPTYHLVPNTSQSQVEEDVSSPPQR	Phospho (STY)	3411.57	Q92536;H3BNF5;E7EPZ8	SLC7A6	Y+L amino acid transporter 2	1	9	154.14	712;713		0	0	0	0	0	0	0	0	11811000	2342900	0	0	0	0	0	0	0	0	0	12161000	2900700	0	0	0	0	0	0	0	0	0	10825000	0		0	0	0	0	0
7519	IHVYGYSMAYGPAQHAISTEK	Oxidation (M);Phospho (STY)	2418.07	Q9NRX4	PHPT1	14 kDa phosphohistidine phosphatase	1	12	173.56	447;3008;3009		0	421090	0	0	0	0	197600	0	5004400	3094700	191850	273840	0	816320	0	852730	461900	2545000	302950	7020200	5809800	2057600	0	1352600	482550	0	0	1148100	0	172250	5830100	1937500		0	0	0	172229	0
810	APTDDDKNIYLTLPPNDHVNSNN	Phospho (STY)	2646.16	P31995;H0YGT0;P12318-2;P12318	FCGR2C;FCGR2A	Low affinity immunoglobulin gamma Fc region receptor II-c;Low affinity immunoglobulin gamma Fc region receptor II-a	1	17	129.2	1758		359140	0	0	0	0	0	0	0	0	7684900	0	0	0	0	1188400	616820	0	0	0	0	10937000	0	0	0	0	0	846970	2491900	5000600	0	0	10534000		334527	0	0	0	0
21981	YIEDEDYYKASVTRLPIK	2 Phospho (STY)	2362.05	Q14289-2;Q14289;E9PBI4	PTK2B	Protein-tyrosine kinase 2-beta	2	9	113.47	327;2476;2477		0	3609100	3841200	0	0	0	0	0	0	0	750540	0	3565500	408790	1613600	1070700	249050	0	0	0	0	0	8928200	1365900	4323700	0	0	4332500	3169800	2292400	0	0		0	3.98747e+06	0	0	0
8177	IYGISFPDPK	Phospho (STY)	1215.56	P26639;P26639-2	TARS	Threonine--tRNA ligase, cytoplasmic	1	25	133.81	1929		866450	1937200	317600	0	0	414540	919110	386610	2951800	0	0	1697100	0	1115100	0	3417600	1593900	1687000	727180	3046900	0	1682400	591780	0	1863700	633910	382100	4691800	256640	1198900	7075400	0		807069	329694	377091	801100	402127
21147	VYIDPFTYEDPNEAVR	Phospho (STY)	2006.87	P54760;Q96L35;P54753	EPHB4;EPHB3	Ephrin type-B receptor 4;Ephrin type-B receptor 3	1	21	89.624	2187;2188		0	0	0	0	0	0	0	0	8750200	2192000	0	0	0	0	0	0	0	0	0	12832000	4103300	340830	0	0	0	348240	0	0	0	0	9421300	1387300		0	0	0	0	0
10619	LVNEAPVYSVYSK	Phospho (STY)	1547.73	O75886	STAM2	Signal transducing adapter molecule 2	1	13	92.039	156;157;1545		590340	0	344390	0	0	71639	0	616970	3440000	3281800	504320	874570	0	0	567140	2648500	675830	787920	98867	3899200	4637400	4327600	773140	371800	2144900	0	1211800	364630	0	0	2283000	4838500		549882	357504	65167.3	0	641732
14074	SENIYDYLDSSEPAENENK	Phospho (STY)	2295.91	A0A088AWP5;Q8WUY3-4;Q8WUY3;Q8WUY3-2;Q8WUY3-3;E9PDC2	PRUNE2	Protein prune homolog 2	1	7	166.52	865		0	0	0	0	0	0	0	0	0	1217200	0	3082000	0	0	0	0	0	4521200	0	0	2074200	26910000	457260	0	0	0	0	0	0	0	0	1057200		0	0	0	0	0
7261	IAYSLLGLK	Phospho (STY)	1056.56	P29317	EPHA2	Ephrin type-A receptor 2	1	10	115.71	1946		0	0	0	0	0	0	172900	0	8828500	3361600	0	0	0	0	917200	0	0	0	0	9825600	3251800	457300	461660	0	343300	419660	0	148010	0	0	8272000	2765300		0	0	0	150700	0
16062	SYIYSGSHDGHINYWDSETGENDSFAGK	Phospho (STY)	3215.28	O75083;O75083-3	WDR1	WD repeat-containing protein 1	1	10	149.99	145;146;147;1520		0	0	0	0	0	0	0	0	0	0	1262800	3653300	0	0	0	0	0	2284100	0	0	0	14134000	17375000	0	0	0	0	387780	0	0	0	0		0	0	0	0	0
19995	VAEQEMQLEPITDERVYESIGQYGGETVK	Phospho (STY)	3377.54	Q8N3R9-2;Q8N3R9	MPP5	MAGUK p55 subfamily member 5	1	7	107.01	371;698;2714		0	0	0	0	0	0	0	0	1479200	1117700	1486100	0	1235500	0	0	0	0	2145200	0	5715100	1278400	12325000	3539900	0	4294000	0	0	656860	0	833150	1653200	1282700		0	0	0	0	0
11152	MQAYSNPGYSSFPSPTGLEPSCK	Phospho (STY)	2584.07	J3QR17;Q8WZ73-3;Q8WZ73-2;Q8WZ73	RFFL	E3 ubiquitin-protein ligase rififylin	1	7	150.64	1374		0	0	0	0	0	0	0	398800	5043200	2246200	0	0	0	0	0	629220	0	0	0	13182000	3392800	0	0	0	0	0	884430	0	181890	0	10251000	2821200		0	0	0	0	414806
14318	SGESVEEVPLYGNLHYLQTGR	Phospho (STY)	2427.11	Q9Y3P8	SIT1	Signaling threshold-regulating transmembrane adapter 1	1	9	166.29	473;474;3127;3128		0	0	0	0	0	0	0	0	0	7752200	0	0	0	0	0	0	0	0	380880	0	17819000	0	0	0	0	0	368130	1009300	0	0	0	11638000		0	0	0	0	0
1761	DHPALNYNIVSGPPSHK	Phospho (STY)	1924.88	O15269-2;O15269	SPTLC1	Serine palmitoyltransferase 1	1	6	148.52	1458		0	0	0	0	0	0	0	0	10515000	0	0	0	0	0	0	0	0	0	0	14545000	0	0	0	0	0	0	0	0	0	0	13888000	0		0	0	0	0	0
22311	YQEAAPNVANNTGPHAASCFGAK	Phospho (STY)	2454.04	C9JZR2	CTNND1		1	18	113.73	1134		1651400	1551600	1522900	0	0	465070	0	0	3169500	2898100	2809100	974160	0	556130	1332700	0	0	0	0	4077000	4677900	4766000	0	0	0	0	0	640960	0	410440	3626900	3674000		1.53822e+06	1.58089e+06	423056	0	0
12569	NYQSSSPLPTVGSSYSSPDYSLQHFSSSPESQAR	2 Phospho (STY)	3836.59	E9PGF5;A0A087WWW7;H0Y4U1;E9PF55;Q9HBL0	TNS1	Tensin-1	2	6	116.55	87;88;89;1220		0	0	0	0	0	0	0	0	0	7299900	0	0	0	0	0	0	0	0	470780	0	15760000	0	0	2103900	0	0	0	0	0	0	0	13105000		0	0	0	0	0
2833	ERLYEWISIDKDEAGAK	Phospho (STY)	2101.97	A0A0A0MTP6;O15357-2;O15357	INPPL1	Phosphatidylinositol 3,4,5-trisphosphate 5-phosphatase 2	1	4	154.49	920		0	0	0	0	0	0	0	190920	8640700	2579200	563260	0	0	0	0	4995000	0	0	254320	12214000	0	0	471670	0	0	301460	0	0	0	0	8391600	0		0	0	0	0	198583
4773	GMTVYGLPR	Phospho (STY)	1072.48	P51911;P51911-2;B7Z7E1	CNN1	Calponin-1	1	5	87.639	2148		0	0	0	0	0	0	0	0	0	15154000	0	0	0	0	0	0	0	0	0	0	10877000	0	0	0	0	0	0	0	0	0	0	12547000		0	0	0	0	0
22363	YREWHHFLVVNMK	Oxidation (M);Phospho (STY)	1853.84	P30086	PEBP1	Phosphatidylethanolamine-binding protein 1;Hippocampal cholinergic neurostimulating peptide	1	15	92.939	1975		220390	694090	0	0	0	4749600	210170	162960	0	627520	0	0	0	7481000	0	0	0	6790100	517090	0	1796100	2724900	0	5869400	1565200	0	0	270740	0	2902600	730370	893690		205286	0	4.32053e+06	183185	169500
11793	NKDQGTYEDYVEGLR	Phospho (STY)	1865.78	P60660-2;F8W1R7;G8JLA2;G3V1V0;P60660;J3KND3;B7Z6Z4;G3V1Y7;F8VZU9;F8W180	MYL6	Myosin light polypeptide 6	1	12	143.97	2219;2220		0	0	0	0	0	0	0	0	1574000	4961200	0	0	0	0	169140	0	0	0	0	3618300	6185800	7092600	5173100	0	0	0	0	652930	0	0	2483100	6237800		0	0	0	0	0
16763	TEYMAFPKPFESSSSIGAEKPR	Phospho (STY)	2538.15	A6NNN6;E7ETA6;Q15154-2;Q15154	PCM1	Pericentriolar material 1 protein	1	7	161.68	998		0	0	0	0	0	0	0	0	7926800	0	0	0	0	0	0	0	0	0	0	18062000	0	0	0	0	0	0	0	0	0	0	11988000	0		0	0	0	0	0
7467	IGTAEPDYGALYEGR	Phospho (STY)	1690.72	P19174;P19174-2	PLCG1	1-phosphatidylinositol 4,5-bisphosphate phosphodiesterase gamma-1	1	15	94.487	1843		527050	1862800	0	0	0	0	0	0	2559600	1818700	301940	0	0	0	0	4187500	0	0	0	5929000	3616500	823940	0	8022900	405680	0	0	842190	0	643450	3282400	3103200		490929	0	0	0	0
13844	SAQPSPHYMAAPSSGQIYGSGPQGYNTQPVPVSGQCPPPSTR	Phospho (STY)	4419.97	A0A087WZF1;Q93052;C9JUT4	LPP	Lipoma-preferred partner	1	2	51.587	830		0	1317400	0	0	0	0	0	0	0	0	544210	0	0	0	0	0	0	440940	0	0	19933000	0	0	0	1897500	0	0	0	0	522370	0	13201000		0	0	0	0	0
6727	HSLSSGGFSPVAGVGAQDGDYQRPHSAQPADR	2 Phospho (STY)	3410.45	Q8N8Z6	DCBLD1	Discoidin, CUB and LCCL domain-containing protein 1	2	7	72.389	375;376;377;378;2731		0	0	0	0	0	0	0	0	6156400	2419400	0	0	0	0	0	0	0	0	0	12608000	5534100	0	0	0	0	0	0	0	0	0	6984600	4024600		0	0	0	0	0
9568	LHYGLPVVVK	Phospho (STY)	1203.64	B4DGU4;P35222	CTNNB1	Catenin beta-1	1	10	122.52	1047		0	0	0	0	0	0	0	0	9702400	470960	0	0	0	0	0	0	149770	0	0	12503000	461270	0	0	0	0	0	0	0	0	0	13795000	581210		0	0	0	0	0
22414	YSLVSEQLEPAATSTYR	Phospho (STY)	1993.9	Q9Y446;Q9Y446-2	PKP3	Plakophilin-3	1	16	127.83	476;477;749;3133;3134		0	0	0	0	0	0	0	0	1619000	8792000	0	0	0	0	0	0	0	0	0	4158600	9544000	0	0	0	0	0	0	163170	0	0	2724000	10406000		0	0	0	0	0
4442	GHGQPGADAEKPFYVNVEFHHER	Phospho (STY)	2700.19	A9UF01;P11274-2;P11274	BCR/ABL;BCR	Breakpoint cluster region protein	1	12	162.81	1018		228440	0	922990	0	0	0	0	0	0	6827200	1618300	0	0	0	0	0	1394100	0	0	0	14528000	1144100	492220	4617800	0	0	0	0	0	0	0	5509700		212784	958136	0	0	0
8752	KPTYDPVSEDQDPLSSDFK	Phospho (STY)	2246.96	C9J1X3;Q07912	TNK2	Activated CDC42 kinase 1	1	4	223.46	524;1100		0	525010	939220	0	0	0	0	404360	4036400	0	0	0	0	0	0	13147000	0	0	823540	4587800	0	0	0	3443700	0	359390	0	0	1932600	1172600	5003000	866780		0	974984	0	0	420589
10105	LNYGIPAIVK	Phospho (STY)	1166.61	P14923	JUP	Junction plakoglobin	1	9	147.75	1792		0	0	0	0	0	0	0	0	8976700	1891900	0	0	0	0	0	0	0	0	0	13096000	2190300	0	0	0	0	0	0	0	0	0	11080000	0		0	0	0	0	0
21693	YEEIVKEVSTYIKK	Phospho (STY)	1807.9	P68104;A0A087WVQ9;P68104-2;Q5VTE0;A0A087WV01	EEF1A1;EEF1A1P5	Elongation factor 1-alpha 1;Putative elongation factor 1-alpha-like 3	1	13	124.62	656;2281		1000800	5993900	1216500	0	339090	0	0	212490	1120400	0	919160	1409500	434600	2658400	1142500	1708900	929200	1344300	1636900	1278400	0	1344900	600700	3167100	2020000	665200	378240	3350200	0	1201300	981350	0		932211	1.26282e+06	0	0	221018
8072	IVATKPLYVALAQR	Phospho (STY)	1621.9	P11940;A0A087WTT1;E7EQV3;P11940-2;E7ERJ7;Q9H361	PABPC1;PABPC3	Polyadenylate-binding protein 1;Polyadenylate-binding protein 3	1	15	120.87	1751		0	0	0	0	0	0	0	0	8077400	1349100	0	0	0	0	0	0	1026200	0	0	9928400	2310300	504480	0	0	0	0	0	1185800	328240	0	10504000	1710000		0	0	0	0	0
2855	ESMCSTPAFPVSPETPYVK	Oxidation (M);Phospho (STY)	2221.93	Q68CZ2;Q68CZ2-2	TNS3	Tensin-3	1	11	117.18	2622		174660	0	0	0	0	0	0	193480	11983000	1378300	0	0	0	0	226810	0	0	0	161110	6841800	4743000	0	0	0	0	0	232890	0	0	0	8100500	2761100		162690	0	0	0	201245
69	AATSGVPSIYAPSTYAHLSPAK	2 Phospho (STY)	2348.05	S4R3V8;Q86X29-3;Q86X29-4;Q86X29;Q86X29-6;Q86X29-5;Q86X29-2	LSR	Lipolysis-stimulated lipoprotein receptor	2	9	126.91	363;364;696;2678;2679		0	0	165280	0	0	0	0	296300	3250900	5375300	0	0	0	0	449450	0	2380600	0	0	5121900	5031200	736500	0	0	520600	0	0	554700	0	0	7212200	5632800		0	171574	0	0	308192
8642	KLSLGQYDNDAGGQLPFSK	Phospho (STY)	2116.98	Q68CZ2;Q68CZ2-2	TNS3	Tensin-3	1	4	67.227	2623		0	0	0	0	0	0	0	0	9596500	604120	0	0	0	0	337700	0	0	0	0	11971000	1294200	0	247790	0	0	0	0	0	0	0	12553000	0		0	0	0	0	0
17192	TGPSGQSLAPPPPPYRQPPGVPNGPSSPTNESAPELPQR	2 Phospho (STY)	4117.89	Q8TF74-2;Q8TF74	WIPF2	WAS/WASL-interacting protein family member 2	2	3	98.893	388;389;2780		0	0	0	0	0	0	0	0	8578800	0	0	0	0	0	0	0	0	0	0	15315000	0	0	0	0	0	0	0	0	0	0	12650000	0		0	0	0	0	0
7317	IEDPVYGIYYVDHINRK	Phospho (STY)	2173.02	A0A087WXD2;A0A087WT53;Q96QZ7-4;Q96QZ7-3;Q96QZ7-5;Q96QZ7-7;Q96QZ7-6;Q96QZ7-2;Q96QZ7	MAGI1	Membrane-associated guanylate kinase, WW and PDZ domain-containing protein 1	1	19	111.22	767;768		453870	1925300	0	0	0	0	0	0	5442600	1617500	0	0	0	0	0	206520	0	0	893940	8367100	1121600	0	0	5574400	719910	0	0	0	0	0	9484600	632220		422765	0	0	0	0
21897	YGPQYGHPPPPPPPPEYGPHADSPVLMVYGLDQSK	Phospho (STY)	3863.77	P14866;P14866-2	HNRNPL	Heterogeneous nuclear ribonucleoprotein L	1	3	106.94	1788;1789		0	0	0	0	0	0	0	0	9397500	0	0	0	0	0	0	0	0	0	0	16130000	0	0	0	0	0	0	0	0	0	0	10913000	0		0	0	0	0	0
11159	MQNHGYENPTYKYLEQMQI	Oxidation (M);Phospho (STY)	2482.03	Q06481-5;Q06481-4;Q06481-2;Q06481-3;Q06481-6;Q06481	APLP2	Amyloid-like protein 2	1	9	95.205	666;2355		0	217870	0	0	0	0	0	0	9905000	990340	0	0	0	0	569110	0	0	0	0	15948000	1536900	330170	0	0	0	636870	480150	0	0	0	4980600	808470		0	0	0	0	0
12038	NLYAGDYYR	2 Phospho (STY)	1293.45	A0A0G2JNZ7;A0A0A0MSX3	DDR1		2	8	121.64	902;903;904		0	0	0	0	0	1386300	0	0	0	6535200	997000	0	594070	0	0	0	754900	0	0	0	10341000	1693000	1539400	1253300	577580	0	264470	0	0	0	0	10447000		0	0	1.26106e+06	0	0
2152	DTYHPMSEYPTYHTHGR	Oxidation (M);Phospho (STY)	2186.85	A0A0C4DGW3;A0A087X2A4;A0A087WWM1;P15941-7;P15941-11;P15941-8;P15941-4;P15941-3;P15941;P15941-2;A6ZIE4;A6ZIE3;B1AVQ7;A0A087X0L2;A0A0A0MRB3;A0A0A0MSH4;P15941-12;P15941-16;P15941-9;P15941-10;P15941-15;P15941-6;P15941-17	MUC1	Mucin-1;Mucin-1 subunit alpha;Mucin-1 subunit beta	1	8	151.44	802;803;804		380740	0	0	0	0	0	0	307780	0	6381400	0	297230	0	0	0	0	680700	0	0	0	16873000	0	0	95230	0	0	399450	211420	118080	0	0	10491000		354646	0	0	0	320133
3507	FLIGNQHIYQPVGKPDPAAPPK	Phospho (STY)	2466.25	Q05397-2	PTK2	Focal adhesion kinase 1	1	9	109.65	2344		0	0	0	0	0	0	0	0	4239500	3480000	0	0	0	0	0	0	0	0	0	5523700	3807400	0	0	5513700	0	0	0	1101200	0	0	5345400	7093600		0	0	0	0	0
22643	YYVTIIDAPGHR	Phospho (STY)	1483.69	P68104;A0A087WVQ9;P68104-2;Q5VTE0;A0A087WV01	EEF1A1;EEF1A1P5	Elongation factor 1-alpha 1;Putative elongation factor 1-alpha-like 3	1	16	92.866	2278;2279		0	765570	477760	0	747070	483000	99215	0	6358800	0	825980	1146700	430600	178350	730700	718760	993270	0	0	8666800	745970	1548600	723140	0	186100	1000800	0	592150	301290	0	8014900	0		0	495952	439367	86476.2	0
20400	VIEDDPEAVYTTTGGKIPVR	Phospho (STY)	2239.08	Q15375-2;Q15375-4;Q15375	EPHA7	Ephrin type-A receptor 7	1	7	114.55	2533		0	1252100	0	0	0	0	0	2802200	0	0	2073400	297030	0	0	2159400	1372800	0	0	1257600	0	0	11838000	0	0	1573100	0	0	10001000	1090400	0	0	0		0	0	0	0	2.91467e+06
5365	GYSFVTTAER	Phospho (STY)	1209.51	P68032;P68133;P62736;P63267;P63267-2	ACTC1;ACTA1;ACTA2;ACTG2	Actin, alpha cardiac muscle 1;Actin, alpha skeletal muscle;Actin, aortic smooth muscle;Actin, gamma-enteric smooth muscle	1	5	115.7	2255		0	0	0	0	0	0	0	0	0	8355800	0	454020	0	0	0	0	0	0	0	0	14469000	0	0	0	0	0	0	0	0	0	0	12408000		0	0	0	0	0
21124	VYAPASTLVDQPYANEGTVVVTER	Phospho (STY)	2658.26	Q14126	DSG2	Desmoglein-2	1	17	190.37	2455;2456		0	0	0	0	0	0	0	0	9651100	1681300	0	0	0	0	0	0	459500	0	0	13120000	0	0	0	0	0	0	0	0	0	0	10742000	0		0	0	0	0	0
22044	YKNILPFDHSR	Phospho (STY)	1468.69	P29350-2;P29350;P29350-3;P29350-4	PTPN6	Tyrosine-protein phosphatase non-receptor type 6	1	11	103.69	1967		0	2639000	1042500	0	0	0	0	80511	0	6700200	0	0	845600	0	3442100	0	0	0	411450	1102300	0	0	12469000	1072400	0	0	0	114610	349520	0	0	5332800		0	1.0822e+06	0	0	83742.3
22077	YLAEFATGNDRK	Phospho (STY)	1463.64	P62258-2;P62258	YWHAE	14-3-3 protein epsilon	1	26	88.83	2250		0	5533800	2037400	0	0	478200	0	213240	505100	0	3352300	0	388030	2990000	431070	3616900	1004000	540310	0	0	2053700	0	593270	2727900	0	0	147730	2168100	218700	1978900	0	4590600		0	2.11498e+06	435000	0	221798
12903	QGSGSSQPMEVQEGYGFGSGDDPYSSAEPHVSGVK	Phospho (STY)	3636.5	Q13263-2;Q13263	TRIM28	Transcription intermediary factor 1-beta	1	4	76.415	312;313;2412		0	0	0	0	0	0	0	0	4345900	0	0	0	0	0	0	0	0	0	0	19068000	0	0	0	0	0	0	0	0	0	0	12048000	0		0	0	0	0	0
11681	NIDDGTSDRPYSHALVAGIDRYPR	Phospho (STY)	2767.27	P61353	RPL27	60S ribosomal protein L27	1	3	93.633	2236		0	0	0	0	0	211850	545700	0	8534100	1507100	395980	0	0	0	597080	0	966420	0	0	12560000	0	428790	0	0	481870	0	0	0	0	0	9177800	0		0	0	192712	475635	0
1587	DASPTPSTDAEYPANGSGADRIYDLNIPAFVK	Phospho (STY)	3431.56	O43639	NCK2	Cytoplasmic protein NCK2	1	5	177.35	136;137;1475		2758300	8621200	0	0	0	0	0	546210	1421500	1303300	0	0	0	0	0	2514000	0	0	0	0	7227500	1055500	0	0	0	0	0	0	0	1920900	7780200	0		2.56926e+06	0	0	0	568132
15583	SSPEQSYQGDMYPTR	Phospho (STY)	1824.7	A0A0C4DFY5;Q9NQ84;Q9NQ84-2	GPRC5C	G-protein coupled receptor family C group 5 member C	1	7	177.04	935;936		0	0	0	0	0	0	0	0	0	6883000	0	0	0	0	0	0	1338900	0	0	0	16623000	0	0	0	0	0	0	0	0	0	0	10006000		0	0	0	0	0
9365	LGAAPEEESAYVAGEKR	Phospho (STY)	1855.84	Q9UNZ2;Q9UNZ2-6;Q9UNZ2-5;F2Z2K0	NSFL1C	NSFL1 cofactor p47	1	1	66.826	3102		0	0	0	0	0	0	0	0	6785300	0	0	154600	0	0	0	450560	0	476830	153900	11838000	0	3898600	0	0	0	0	0	0	0	0	8589500	1694800		0	0	0	0	0
14407	SGRDYSTVSASPTALSTLK	Phospho (STY)	2019.95	Q12774	ARHGEF5	Rho guanine nucleotide exchange factor 5	1	6	121.77	298;299;669;2376		0	0	0	0	0	0	0	287270	9002000	1022500	0	0	0	0	0	0	0	0	635970	9961100	1611400	0	0	0	0	0	0	0	0	0	10235000	1145600		0	0	0	0	298800
3353	FHPEPYGLEDDQR	Phospho (STY)	1681.68	C9JZR2	CTNND1		1	18	134.56	1123		1395900	950110	693420	0	0	0	0	0	4327900	0	1377400	620160	166360	0	1047000	0	1320400	901840	0	6225300	2723300	2766900	0	0	516670	0	0	1225900	0	856680	3874500	2768200		1.30023e+06	719825	0	0	0
2658	ELISNASDALDKIRYESLTDPSK	Phospho (STY)	2644.26	P08238	HSP90AB1	Heat shock protein HSP 90-beta	1	6	105.46	188;1680		0	0	0	0	0	0	0	0	7169500	0	0	0	0	0	0	0	0	0	0	18279000	0	0	0	0	0	0	0	0	0	0	7934700	0		0	0	0	0	0
13403	RDYEVDGRDYHFVTSR	Phospho (STY)	2093.9	A0A0C4DFT3;Q12959-8;Q12959-9;Q12959-5;Q12959-3;Q12959-6;Q12959-4;Q12959;Q12959-7;Q12959-2	DLG1	Disks large homolog 1	1	11	113.33	928		0	1176900	0	0	0	0	0	2977800	2428400	3822300	403030	0	0	0	0	0	0	0	0	3480100	3805500	1225400	0	0	3690500	0	0	3051600	0	1136100	3115600	3031200		0	0	0	0	3.09731e+06
13704	RTEELIYLSQK	Phospho (STY)	1458.71	Q12774;Q12774-2	ARHGEF5	Rho guanine nucleotide exchange factor 5	1	11	158.86	2377		0	21530000	127070	120280	0	159750	112670	287260	298880	1420500	0	0	255170	0	0	0	0	362950	549430	375070	3523800	0	258530	224020	0	0	0	0	0	313110	332880	2931700		0	131909	145318	98203.7	298789
8714	KNPQEGLYNELQK	Phospho (STY)	1639.76	P20963-3;P20963	CD247	T-cell surface glycoprotein CD3 zeta chain	1	7	215.34	1858		0	220830	0	0	0	0	0	0	0	8464300	0	0	0	0	1251700	0	0	159420	581520	0	11970000	0	0	0	309340	0	0	223140	0	290090	0	9678600		0	0	0	0	0
5176	GVNIGGAGSYIYEKPLAEGPQVTGPIEVPAAR	Phospho (STY)	3289.64	P52943;P52943-2	CRIP2	Cysteine-rich protein 2	1	7	97.352	2173		3329100	626560	0	0	0	0	0	0	4534100	1307400	1587300	0	0	0	0	0	1497800	741860	223240	5677200	2564000	3480900	0	0	0	0	0	0	0	0	5911300	1639900		3.10094e+06	0	0	0	0
14051	SEGTYCCGPVPVR	Phospho (STY)	1560.61	P21980;P21980-2	TGM2	Protein-glutamine gamma-glutamyltransferase 2	1	14	120.55	1879		0	6801200	0	0	0	0	0	662160	0	2311900	1275800	1034000	0	0	2164200	0	1622300	1299800	0	0	3907900	1106600	1327100	4120900	0	0	0	1191700	0	594990	0	3592600		0	0	0	0	688736
5742	HGETFTFRDPHLLDPTVEYVK	Phospho (STY)	2580.2	O75815	BCAR3	Breast cancer anti-estrogen resistance protein 3	1	14	172.3	1542		0	0	0	0	0	0	0	0	5782100	0	0	0	0	0	782390	0	0	0	0	12889000	1641100	0	0	0	0	0	784010	394710	0	0	9908500	757510		0	0	0	0	0
4364	GGMDYAYIPPPGLQPEPGYGYAPNQGR	Phospho (STY)	2944.29	A0A087WZF1;Q93052;C9JUT4	LPP	Lipoma-preferred partner	1	13	111.84	827		445870	667200	0	0	0	0	0	0	0	6655200	0	0	0	0	0	0	0	0	517890	2050100	7057800	0	0	6672000	1408400	0	0	379570	0	463020	0	6551900		415313	0	0	0	0
7492	IHFPLATYAPVISAEK	Phospho (STY)	1835.92	Q71U36;Q71U36-2;Q13748;Q13748-2;Q6PEY2;Q9BQE3;F5H5D3;P68363;P68363-2;P68366-2;P68366	TUBA1A;TUBA3C;TUBA3E;TUBA1C;TUBA1B;TUBA4A	Tubulin alpha-1A chain;Tubulin alpha-3C/D chain;Tubulin alpha-3E chain;Tubulin alpha-1C chain;Tubulin alpha-1B chain;Tubulin alpha-4A chain	1	21	120.7	657;2283		156890	0	152360	0	0	108160	0	0	948050	1033100	8313500	3574900	0	0	71871	440990	2272600	0	0	2044400	1831700	1987600	2529100	0	0	2346900	1675800	359480	0	0	1590400	1415000		146138	158162	98389	0	0
20933	VTEWQQTYTYDSGIHSGANTCVPSVSSK	Phospho (STY)	3181.37	P14923	JUP	Junction plakoglobin	1	5	68.074	1794;1795		0	0	0	0	0	0	0	0	3603100	2773400	562730	0	0	0	0	0	0	0	0	7032000	10998000	3573100	0	0	0	0	0	0	0	0	4300300	0		0	0	0	0	0
6119	HLAILYKK	Phospho (STY)	1064.58	Q7Z494-2;Q7Z494	NPHP3	Nephrocystin-3	1	1	41.652	2659		149340	0	0	214680	0	0	3108200	0	0	0	0	1545400	0	0	13114000	0	0	0	0	1088200	2329000	0	2796800	135650	0	0	5417000	0	2912500	0	0	0		139105	0	0	2.70912e+06	0
19085	TSSESIYSRPGSSIPGSPGHTIYAK	Phospho (STY)	2658.23	F8W8M4;A0A0A0MRL6;O14639-2;O14639-6;O14639;O14639-3;O14639-5	ABLIM1	Actin-binding LIM protein 1	1	6	94.838	12;497;881;882		0	1468400	0	0	0	0	0	0	5181700	1269000	0	0	0	0	0	590510	0	0	167370	6064400	0	2780100	0	0	1004000	0	0	0	0	0	12472000	1787000		0	0	0	0	0
19545	TVQPVAMGPDGLPVDASSVSNNYIQTLGR	Phospho (STY)	3065.45	C9JZR2	CTNND1		1	16	141.43	1133		563210	0	640660	0	0	0	0	0	3839900	1750400	0	0	0	0	0	0	0	0	0	13373000	2013400	2219700	0	0	0	0	0	0	274120	399460	6339800	1345200		524611	665056	0	0	0
786	APDFVFYAPR	Phospho (STY)	1261.55	P26038;E7EQR4;P15311;P35241;P35241-5;P35241-4	MSN;EZR;RDX	Moesin;Ezrin;Radixin	1	33	91.658	1181		513390	2072800	1102300	0	0	0	0	0	3248300	1875900	237690	671570	0	802910	0	0	0	462860	249890	3367600	2916400	630080	689260	3550600	590680	0	319820	2470100	0	470680	3995600	2485000		478205	1.14427e+06	0	0	0
5992	HIGLVYSGMGPDYR	Phospho (STY)	1643.72	P25787	PSMA2	Proteasome subunit alpha type-2	1	23	107.65	228;1924		206120	3926000	0	0	0	115640	0	0	358330	2449500	784700	317370	0	747620	412890	1466200	0	272500	0	1786000	2606500	370540	512190	6418400	2684700	0	2917900	931850	0	510640	900690	2027200		191994	0	105193	0	0
14509	SHPSLSTTNQQMSPIIQSGSSKPSPIYISSYSSPAR	Oxidation (M);Phospho (STY)	3915.84	Q99569-2	PKP4	Plakophilin-4	1	7	204.47	422;423;424;425;426;2907;2908		0	0	0	0	0	0	0	0	9958100	322470	0	784590	0	944330	0	0	0	0	0	8347800	0	3701500	0	0	969990	0	0	0	0	579440	6954400	0		0	0	0	0	0
21235	WDCESICSTYSNLYNHPQLIK	2 Phospho (STY)	2787.11	Q96GA3	LTV1	Protein LTV1 homolog	2	3	93.229	407;2847;2848		0	0	0	0	0	0	0	0	6697500	0	0	0	0	0	0	0	0	0	0	14320000	0	0	0	0	0	0	0	0	0	0	11454000	0		0	0	0	0	0
22364	YREWHHFLVVNMK	Phospho (STY)	1837.85	P30086	PEBP1	Phosphatidylethanolamine-binding protein 1;Hippocampal cholinergic neurostimulating peptide	1	18	100.11	1975		64800	467360	0	0	0	3611100	268540	0	0	1088300	809610	0	214490	1895700	0	1971900	347560	715220	203470	2047300	2416600	1334600	0	9181400	2510100	0	0	0	0	2575500	0	721470		60359	0	3.28488e+06	234061	0
10586	LVHGLVVKDPSIYDTLESVR	Phospho (STY)	2319.19	Q7Z6J2-2;Q7Z6J2	GRASP	General receptor for phosphoinositides 1-associated scaffold protein	1	9	95.205	361;694;2665		0	4697800	0	0	0	0	0	367230	0	3037800	0	677270	0	0	0	0	0	1543800	3711100	0	943570	3169900	0	9520500	1471400	0	0	696700	0	2422000	0	0		0	0	0	0	381969
9799	LLDDFDGTYETQGGKIPIR	Phospho (STY)	2217.04	P21709	EPHA1	Ephrin type-A receptor 1	1	7	84.653	597;1874		658930	0	0	0	0	0	0	0	2417100	5731300	0	0	0	0	0	0	0	367050	0	2898600	9080100	0	0	0	0	0	0	0	0	0	3193900	7752000		613771	0	0	0	0
229	AFGYYGPLR	Phospho (STY)	1122.49	A0A087X2D0;P84103-2;P84103	SRSF3	Serine/arginine-rich splicing factor 3	1	16	116.73	862		359800	269100	186760	0	0	430010	379380	0	5577300	1283000	314720	213080	0	362350	611080	0	408450	225510	116430	9545900	1793000	245420	0	0	355090	0	0	488390	190010	0	7282200	1449000		335142	193872	391164	330669	0
2565	EIQISPSPKPHASLPPLPLYDQPPSSPYPSPDKR	Phospho (STY)	3814.9	E7ENZ2;E9PG19;O94868-2;O94868	FCHSD2	FCH and double SH3 domains protein 2	1	8	168.5	1170		0	0	0	0	0	0	0	0	6539400	0	0	0	0	0	0	0	0	0	0	13860000	0	0	0	0	0	0	0	0	0	0	11666000	0		0	0	0	0	0
19437	TVHDMEQFGQQQYDIYER	Phospho (STY)	2365.97	Q99569;A0A0D9SF60;Q99569-2	PKP4	Plakophilin-4	1	9	118.72	2904		0	0	1565700	0	0	0	0	173160	3801700	0	0	0	0	0	755710	0	0	0	391820	10185000	0	2671200	0	1838200	2055500	0	0	0	0	0	8576000	0		0	1.62532e+06	0	0	180110
22292	YPIEHGIITNWDDMEK	Phospho (STY)	2039.87	P68032;P68133;A6NL76;F8WB63;B8ZZJ2;P62736;P63267	ACTC1;ACTA1;ACTG2;ACTA2	Actin, alpha cardiac muscle 1;Actin, alpha skeletal muscle;Actin, aortic smooth muscle;Actin, gamma-enteric smooth muscle	1	12	138.19	2260		0	0	0	0	0	353320	150950	0	2215600	4545100	1056500	0	0	0	647860	1679500	0	0	0	5457700	4656500	596350	820250	0	944760	0	526810	0	0	0	3822600	4530900		0	0	321402	131569	0
1008	ATTPPNQGRPDSPVYANLQELK	Phospho (STY)	2475.18	Q1RLN5;Q8IWW6-3;Q8IWW6-2;Q8IWW6-4;Q8IWW6	ARHGAP12	Rho GTPase-activating protein 12	1	3	72.99	340;683;684;2559		0	509830	0	0	0	166010	0	0	7579500	277150	231380	0	0	0	772520	257940	582980	660700	0	8689100	925240	1593300	0	0	0	0	0	0	635570	0	8507600	534040		0	0	151013	0	0
5956	HIAEDADRKYEEVAR	Phospho (STY)	1880.84	Q6ZN40;P09493-7;P09493-6;H0YK48;P09493-5;P09493-8;F5H7S3;H7BYY1;B7Z596;P09493-2;H0YK20;P09493-9;P09493;P09493-4;P09493-3;P09493-10	TPM1	Tropomyosin alpha-1 chain	1	5	97.797	1715		221320	0	0	0	0	0	100620	0	67504	7582500	0	0	0	0	0	0	110050	0	0	0	12666000	181790	0	0	0	0	0	0	0	0	0	10869000		206152	0	0	87700.8	0
2987	EYFTFPASK	Phospho (STY)	1168.48	Q5TIG5;J3KN01;P55196-2;P55196-6;P55196-3;P55196-1;P55196;P55196-5;A8MQ02	MLLT4	Afadin	1	15	134.51	1007		0	1062800	0	0	0	0	0	0	4796600	1723000	0	166480	0	0	0	916950	0	0	0	7269200	2406000	1794000	0	0	1363100	0	0	746830	0	0	6937900	2597300		0	0	0	0	0
5393	HADAEMTGYVVTR	Oxidation (M);Phospho (STY)	1544.63	O15264;O15264-2;Q5R3E6	MAPK13	Mitogen-activated protein kinase 13	1	28	66.989	553;554;1457		70935	472650	0	0	0	0	0	0	5628200	0	0	0	0	0	182440	0	0	0	0	13055000	2773800	0	0	0	1713800	0	0	0	0	0	5045600	2824200		66073.6	0	0	0	0
953	ASYVAPLTAQPATYR	Phospho (STY)	1687.8	Q96PK6	RBM14	RNA-binding protein 14	1	5	92.939	2870		0	0	0	0	0	0	0	0	10244000	0	0	0	0	0	0	0	0	0	0	8957200	0	0	0	0	0	0	0	0	0	0	12447000	0		0	0	0	0	0
1014	ATYLSVADEHLR	Phospho (STY)	1453.66	B4DKD1;Q9BSA4-2;Q9BSA4	TTYH2	Protein tweety homolog;Protein tweety homolog 2	1	5	104.59	1051		0	598150	0	0	0	0	0	0	7331600	929200	0	0	232730	0	0	509000	0	0	0	8531500	1115600	0	0	397280	1765900	0	259800	250400	0	0	8563800	1029000		0	0	0	0	0
11850	NLDKEYLPIGGLAEFCK	Phospho (STY)	2045.95	P00505	GOT2	Aspartate aminotransferase, mitochondrial	1	16	81.656	1587		0	3061100	424630	0	0	0	3891900	321000	1166000	2165900	1351200	0	425290	0	0	1302600	0	0	0	1786700	810190	1698500	0	0	3819400	243480	3851800	0	223210	160680	1978100	2765200		0	440799	0	3.3922e+06	333883
16906	TFLRPSPEDEAIYGPNTK	Phospho (STY)	2113.97	Q9UDY2-4;Q9UDY2-2;Q9UDY2-5;Q9UDY2-6;Q9UDY2-3;Q9UDY2;Q9UDY2-7	TJP2	Tight junction protein ZO-2	1	12	160.02	3060		546240	1578100	0	0	0	0	0	0	0	2035500	408760	0	0	0	205120	0	420270	1186400	0	1528200	3158600	9292300	0	2876700	1936100	0	0	684110	0	1287900	1321700	2778700		508804	0	0	0	0
8934	KYGLFKEENPYAR	Phospho (STY)	1693.79	A8MXQ1;P53801	PTTG1IP	Pituitary tumor-transforming gene 1 protein-interacting protein	1	9	110.92	1014;1015		0	0	0	0	0	0	0	0	3782100	5738300	0	0	0	0	0	202090	0	0	0	5255700	6748300	0	0	0	0	0	0	101740	0	0	3311800	5956600		0	0	0	0	0
16228	TAGTSFMMTPYVVTR	2 Oxidation (M);Phospho (STY)	1772.75	A6NF29;Q499Y8;A8MWW6;P53779-4;P45983-5;P45983-3;P45983-2;P53779-2;P53779-3;P45983-4;P45983;P53779	MAPK8;MAPK10	Mitogen-activated protein kinase 10;Mitogen-activated protein kinase 8	1	5	189.1	507;508;985		0	563940	0	0	0	0	0	296970	17534000	2186500	0	0	0	205240	811390	0	0	466510	271630	0	3468500	0	0	0	468440	0	0	0	0	317720	3299100	1172000		0	0	0	0	308889
10297	LRPLSYPQTVGETYGK	Phospho (STY)	1887.91	P63000-2	RAC1	Ras-related C3 botulinum toxin substrate 1	1	5	84.41	2267;2268		0	0	0	0	0	0	0	0	0	8676100	0	0	0	0	0	0	0	0	0	0	11072000	0	0	0	0	0	0	0	0	0	0	11259000		0	0	0	0	0
4168	GEHSIVYLKPSYAFGSVGK	Phospho (STY)	2118.02	Q02790	FKBP4	Peptidyl-prolyl cis-trans isomerase FKBP4;Peptidyl-prolyl cis-trans isomerase FKBP4, N-terminally processed	1	10	176.69	2318		472380	0	325170	0	0	0	0	0	6846500	1151500	784900	0	0	419610	0	0	701390	0	0	8736700	0	757790	0	0	0	0	559400	0	0	314420	8386500	1414800		440006	337552	0	0	0
20855	VSEKPSADYVLSVR	Phospho (STY)	1628.78	Q13882	PTK6	Protein-tyrosine kinase 6	1	11	86.497	2449		0	0	0	0	0	1718600	0	0	590710	4362700	119810	0	0	0	0	0	1307900	0	0	1376700	8122600	2474400	0	0	0	807610	0	217430	0	0	863010	8822000		0	0	1.56334e+06	0	0
22035	YKGQHVPGSPFQFTVGPLGEGGAHK	Phospho (STY)	2674.27	Q60FE5;P21333-2;P21333;Q5HY54	FLNA	Filamin-A	1	9	98.299	1872		0	0	391990	0	0	0	0	0	0	9997300	0	0	0	0	0	0	0	0	0	0	11960000	0	0	0	0	0	0	973390	0	0	0	7383000		0	406916	0	0	0
21095	VVYENAYGQFIGPHR	Phospho (STY)	1828.83	E2QRB9;E9PIR7;F8W809;A0A087WSW9;E9PNQ6;A0A087WSY9;Q16881-7;Q16881-5;Q16881-2;Q16881-4;Q16881-3;Q16881-6;Q16881	TXNRD1	Thioredoxin reductase 1, cytoplasmic	1	15	94.09	764;765		449060	641210	0	0	0	0	1841500	0	1633000	4214900	0	0	0	0	0	0	398760	0	257570	1988700	5878100	1795200	0	0	0	352280	2605400	1177000	0	0	1594800	5875700		418284	0	0	1.60506e+06	0
6830	HTFSGVASVESSSGEAFHVGK	Phospho (STY)	2198.96	CON__P12763			1	7	160.2	77;78		4750200	3163400	1306000	1791900	3062000	2257200	1511000	432540	2602400	0	653330	412930	239420	0	92516	0	0	260740	0	4816900	0	0	0	0	0	374080	0	0	0	0	2159300	710720		4.42465e+06	1.35573e+06	2.05329e+06	1.31699e+06	449900
22534	YVSLITSYQPFSLEK	Phospho (STY)	1853.89	P15260	IFNGR1	Interferon gamma receptor 1	1	20	123.29	1798;1799		0	0	0	125780	0	0	0	295050	6987800	1760500	428050	0	0	0	0	0	0	0	0	9743300	1348300	580930	0	0	0	0	0	0	0	0	9325000	0		0	0	0	0	306892
12139	NPDDITQEEYGEFYK	Phospho (STY)	1926.76	P08238	HSP90AB1	Heat shock protein HSP 90-beta	1	12	304.8	1682;1683		0	0	0	0	0	0	0	0	0	1339100	185950	1641700	0	0	0	0	284190	210230	0	569270	2584100	21393000	0	0	0	1173700	0	0	0	0	581360	575730		0	0	0	0	0
21563	YAALSDQGLDIK	Phospho (STY)	1372.63	Q8WX93-3;Q8WX93;Q8WX93-4;Q8WX93-8;Q8WX93-5;Q8WX93-7	PALLD	Palladin	1	2	92.856	2795		0	0	0	0	0	0	0	0	10470000	1505600	0	0	0	0	0	0	0	0	749050	11629000	3564300	0	0	0	0	0	0	0	0	0	0	2583800		0	0	0	0	0
12822	QESTVSFNPYEPELAPWAADK	Phospho (STY)	2458.07	P43405;P43405-2	SYK	Tyrosine-protein kinase SYK	1	7	67.11	2067		0	0	0	0	0	0	0	0	7840200	994370	0	0	0	0	0	0	141400	0	0	9846300	0	0	0	0	0	0	0	0	0	0	10376000	1263200		0	0	0	0	0
14984	SLSHLPLHSSKEDAYDGVTSENMR	Phospho (STY)	2752.22	F2Z3N7;Q9NUM4	TMEM106B	Transmembrane protein 106B	1	5	95.996	1264		0	0	0	0	0	0	0	252490	5300300	2930600	0	0	0	0	0	0	570050	0	0	8812300	3523700	0	0	0	0	0	1002500	0	372310	0	4638200	3042500		0	0	0	0	262624
11999	NLSEGNNANYTEYVATR	Phospho (STY)	1994.84	O76039-2;O76039	CDKL5	Cyclin-dependent kinase-like 5	1	15	116.06	1552		0	0	0	0	0	0	0	0	5004700	0	0	2558300	0	0	0	569940	0	0	516480	6420300	1145400	5100300	0	0	1404100	0	0	0	0	0	6427800	1232300		0	0	0	0	0
880	ARQYTSPEEIDAQLQAEK	Phospho (STY)	2155.98	F8WBW6;Q13442	PDAP1	28 kDa heat- and acid-stable phosphoprotein	1	4	159.26	103;544;1317		0	0	0	0	0	0	0	0	7661700	0	0	0	0	0	0	0	0	0	0	11357000	0	0	0	0	0	0	0	0	0	0	10948000	290930		0	0	0	0	0
16007	SYDVPPPPMEPDHPFYSNISK	Phospho (STY)	2496.07	P18669;Q8N0Y7	PGAM1;PGAM4	Phosphoglycerate mutase 1;Probable phosphoglycerate mutase 4	1	8	74.214	219;220;221;1839;1840		0	0	0	0	0	0	0	0	2936100	1047400	0	0	0	0	0	1987800	0	88378	0	2256200	0	12769000	2788300	1507500	0	0	828860	0	0	622370	2023700	1398600		0	0	0	0	0
11162	MQQNGYENPTYKFFEQMQN	Phospho (STY)	2475.99	A0A0A0MRG2;E9PG40	APP		1	5	155.92	496;880		0	347930	0	0	0	0	0	0	4514300	0	0	0	0	0	0	450650	0	0	0	14585000	0	773080	0	0	0	0	0	0	0	359530	7444300	1754600		0	0	0	0	0
7333	IEKIGEGTYGVVYKGR	Phospho (STY)	1847.92	A0A024QZP7;A0A087WZZ9	CDC2;CDK1		1	16	85.493	488;753;754		0	801400	600700	0	661000	296240	664600	0	1730100	0	1048300	0	920300	1037600	250300	0	722120	983490	509190	4263500	1162400	859010	814980	1767700	1627600	1628800	1973200	1071100	0	1154900	3056300	616220		0	623574	269478	579268	0
1945	DLNYCFSGMSDHR	Phospho (STY)	1680.61	E9PCY7;G8JLB6;P31943;P55795	HNRNPH1;HNRNPH2	Heterogeneous nuclear ribonucleoprotein H;Heterogeneous nuclear ribonucleoprotein H, N-terminally processed;Heterogeneous nuclear ribonucleoprotein H2;Heterogeneous nuclear ribonucleoprotein H2, N-terminally processed	1	8	122.64	1209		0	0	0	0	0	0	0	0	3787800	502080	0	341550	0	0	0	0	0	0	0	14715000	750460	0	1332900	0	252500	0	0	203280	0	0	8303700	0		0	0	0	0	0
13831	SAPAMQSSGSFNYARPK	Phospho (STY)	1877.81	Q8WX93-3;Q8WX93;Q8WX93-4	PALLD	Palladin	1	5	126.77	2794		0	0	0	0	0	0	0	0	4858200	0	0	0	0	0	0	0	0	0	0	12689000	2253400	0	0	273990	0	0	0	0	0	0	10101000	0		0	0	0	0	0
15660	STAYEDYYYHPPPR	Phospho (STY)	1837.73	O43390;O43390-2;O43390-3;O43390-4;B4DT28	HNRNPR	Heterogeneous nuclear ribonucleoprotein R	1	16	89.231	1468;1469;1470;1471		0	0	0	0	0	0	0	0	11385000	0	0	0	0	0	0	0	0	0	0	9876000	0	0	0	0	0	0	0	0	0	0	8723500	0		0	0	0	0	0
17301	THEAEIVEGENHTYCIR	Phospho (STY)	2136.89	Q60FE5;P21333-2;P21333;Q5HY54	FLNA	Filamin-A	1	9	140.96	596;1869		0	0	0	0	0	0	453320	0	0	6075000	2316700	2091900	158130	0	0	0	0	0	459740	0	8983400	334760	0	1199800	320420	0	0	1124100	0	418850	0	6018600		0	0	0	395116	0
8321	KEPLYAAFPGSHLTNGDLR	Phospho (STY)	2165.03	A0A087X165;Q9C0H9-2;Q9C0H9;Q9C0H9-5	SRCIN1	SRC kinase signaling inhibitor 1	1	5	87.062	853		370150	0	0	0	0	227520	0	295130	6091000	2457800	203790	0	0	0	0	0	568160	0	0	8004000	4143600	0	0	0	668720	537800	0	0	0	0	6308100	0		344782	0	206966	0	306975
17947	TLHYECIVLVK	Phospho (STY)	1453.7	A6NFX8;Q9UKK9;A6NCQ0;A6NJU6	NUDT5	ADP-sugar pyrophosphatase	1	6	121.02	986		0	0	0	0	0	0	0	0	7579600	0	0	0	0	0	0	0	0	0	0	12572000	0	0	0	0	0	0	0	0	0	0	9669300	0		0	0	0	0	0
14309	SGDSEVYQLGDVSQK	Phospho (STY)	1690.71	Q04837	SSBP1	Single-stranded DNA-binding protein, mitochondrial	1	18	175.66	2333		0	851460	902970	0	0	0	0	736870	0	0	1508000	9270300	785850	2000100	686490	2208800	0	0	267110	1042200	1621400	801980	3532100	0	1133400	0	881810	0	0	0	0	1481500		0	937354	0	0	766444
21712	YENVPLIGR	Phospho (STY)	1139.54	B4DKD1;Q9BSA4-2;Q9BSA4	TTYH2	Protein tweety homolog;Protein tweety homolog 2	1	8	168.26	1053		74798	0	0	0	0	0	0	0	8573000	0	0	0	0	0	0	0	0	0	0	10463000	0	0	328090	0	214280	0	222100	0	0	0	9814900	0		69671.8	0	0	0	0
5392	HADAEMTGYVVTR	2 Phospho (STY)	1608.6	O15264;O15264-2;Q5R3E6	MAPK13	Mitogen-activated protein kinase 13	2	34	135.09	553;554;1457		678060	9079900	2902100	0	0	896350	0	0	0	1059600	668190	1899900	406120	0	0	791750	275330	925480	0	0	1433200	0	167400	0	4061400	0	587940	241270	0	1959300	0	1449000		631590	3.01261e+06	815375	0	0
2733	ENDYESISDLQQGR	Phospho (STY)	1732.69	Q9NWQ8	PAG1	Phosphoprotein associated with glycosphingolipid-enriched microdomains 1	1	15	93.478	3029		0	0	0	0	0	0	0	0	3083000	2563700	0	0	0	0	656080	2127700	0	0	0	4996100	7138100	0	0	0	0	0	0	242290	340560	0	3859300	4463700		0	0	0	0	0
21655	YCLTPEYPELGEPAHNHHAHNYYNSA	Phospho (STY)	3163.29	P51911;P51911-2;B7Z7E1	CNN1	Calponin-1	1	9	86.557	263;2150;2151;2152;2153		0	0	0	0	0	0	0	0	0	6379300	0	0	0	0	0	0	0	0	0	0	13354000	0	0	0	0	0	0	0	0	0	0	9684500		0	0	0	0	0
14721	SKPPYTDYVSTR	2 Phospho (STY)	1572.63	Q9UPZ9-2;Q9UPZ9	ICK	Serine/threonine-protein kinase ICK	2	16	62.055	746;3104		0	0	564850	0	0	93498	187970	0	0	1960900	877540	1115600	0	0	0	927450	0	0	0	5795800	5007500	0	0	314860	0	0	0	947760	621120	277980	4360400	6330900		0	586359	85051.6	163835	0
21710	YELTGLPEQDR	Phospho (STY)	1399.6	P42684-7;P42684-4;P42684-10;P42684-5	ABL2	Abelson tyrosine-protein kinase 2	1	9	74.611	2042		0	0	0	0	0	0	0	0	7589200	0	0	0	0	0	0	0	0	0	0	9907600	1220700	0	0	0	0	0	0	0	0	0	9580800	1038000		0	0	0	0	0
7813	INLPIQTYSALNFR	Phospho (STY)	1728.86	P17661	DES	Desmin	1	12	139.74	1820		0	0	0	0	0	0	0	0	0	9767100	0	0	0	0	0	0	0	0	0	0	14089000	0	0	0	0	0	0	0	0	0	0	5416600		0	0	0	0	0
11258	MVVESAYEVIK	Phospho (STY)	1346.62	P07195	LDHB	L-lactate dehydrogenase B chain	1	12	79.23	1646		194990	0	0	0	0	401780	205800	0	5136500	730460	301740	395530	0	0	0	910390	0	0	130040	11072000	1535200	0	0	0	0	0	794740	282960	0	0	6008300	1128800		181627	0	365484	179376	0
8743	KPQNAADSYSWVPER	Phospho (STY)	1826.8	Q9NPY3	CD93	Complement component C1q receptor	1	17	82.529	2998		4086800	3200400	0	0	0	0	438020	0	0	0	1659700	803220	583950	0	0	0	0	1135000	0	0	0	1847400	1394500	3442200	1360300	705330	1407300	1329100	1516000	0	0	4298100		3.80672e+06	0	0	381780	0
8327	KESYSVYVYK	Phospho (STY)	1344.6	U3KQK0;Q99880;Q99879;Q99877;Q93079;Q5QNW6;P62807;P58876;P57053;O60814;Q5QNW6-2	HIST1H2BN;HIST1H2BL;HIST1H2BM;HIST1H2BH;HIST2H2BF;HIST1H2BC;HIST1H2BD;H2BFS;HIST1H2BK	Histone H2B;Histone H2B type 1-L;Histone H2B type 1-M;Histone H2B type 1-N;Histone H2B type 1-H;Histone H2B type 2-F;Histone H2B type 1-C/E/F/G/I;Histone H2B type 1-D;Histone H2B type F-S;Histone H2B type 1-K	1	13	130.56	143;144;1510;1511;1512		0	0	0	0	0	0	0	0	6627300	0	0	0	0	1617400	0	0	0	0	0	9675900	0	0	0	0	55222	0	0	0	0	0	11124000	0		0	0	0	0	0
4993	GSIHDFPGFDPNQDAEALYTAMK	Phospho (STY)	2603.1	P08133;E5RK69;E7EMC6;E5RI05;E5RIU8	ANXA6	Annexin A6;Annexin	1	11	135.64	1676		622590	0	0	0	0	0	0	0	0	4298000	1158100	0	0	429390	563620	1452900	0	616850	0	985400	8305500	0	1729500	1210200	0	0	0	1151700	665540	0	815450	5053300		579922	0	0	0	0
10679	LVTSPCCIVTSTYGWTANMER	Phospho (STY)	2525.08	P07900;P07900-2	HSP90AA1	Heat shock protein HSP 90-alpha	1	8	223.5	1668		0	0	0	0	0	0	0	0	6190200	0	0	0	0	0	0	0	0	0	0	13125000	0	0	0	0	0	0	0	0	0	0	9727700	0		0	0	0	0	0
15443	SRGDNVYVVTEVLQTQK	Phospho (STY)	2014.97	G3V1A6;P57764	GSDMD	Gasdermin-D	1	13	149.86	1319		0	1126300	536190	0	0	0	125800	0	0	1331400	0	1567900	0	0	0	390080	1455200	1623700	200100	0	2462700	3607900	1606000	1680600	748860	1336100	1355400	3349100	528560	741500	1277200	1926600		0	556607	0	109648	0
2101	DSNIPGSDYINANYIK	Phospho (STY)	1862.81	P29350-2;P29350;P29350-3;P29350-4	PTPN6	Tyrosine-protein phosphatase non-receptor type 6	1	5	110.35	1961;1962		0	0	0	0	0	0	0	0	0	0	0	3928100	0	0	2479400	0	0	583530	0	0	0	2100900	19423000	0	0	389340	0	0	0	0	0	0		0	0	0	0	0
20116	VDKVIQAQTAFSANPANPAILSEASAPIPHDGNLYPR	Phospho (STY)	3951.95	O00560-2;O00560;G5EA09;B4DHN5;E9PBU7	SDCBP	Syntenin-1	1	6	103.94	1427		0	0	0	0	0	0	0	0	0	4624400	0	507930	0	0	0	0	0	675050	0	3864700	5097600	0	449920	0	9818400	786610	0	0	617990	0	2450300	0		0	0	0	0	0
4757	GLYPGSSKPSPIYISSYSSPAR	Phospho (STY)	2393.13	Q99569;A0A0D9SF60	PKP4	Plakophilin-4	1	8	90.464	417;2890		0	0	710300	0	0	0	0	308180	4481300	483030	464650	480240	0	208840	0	0	0	1596500	633350	6421600	0	3031000	0	1578200	2756900	0	301100	668360	0	0	4736700	0		0	737347	0	0	320549
7100	HYGALIGLNR	Phospho (STY)	1192.58	P07738	BPGM	Bisphosphoglycerate mutase	1	17	107.57	1662		0	3194800	223310	0	0	0	0	0	0	1568100	0	0	2373800	1726300	194920	5006000	0	0	730080	0	668050	1150300	1117900	4433800	4192300	648940	502360	0	0	66285	250370	633290		0	231813	0	0	0
2106	DSNYHLLMSVQESLER	Oxidation (M);Phospho (STY)	2015.87	P00367;P00367-3;P00367-2	GLUD1	Glutamate dehydrogenase 1, mitochondrial	1	10	121.45	164;1585		0	1536100	0	0	600020	852840	0	540300	0	413500	1183400	226320	0	861670	298550	1203800	259820	1643900	559470	0	1706800	1596300	0	992980	8572900	0	0	514890	1014300	3761600	0	225020		0	0	775796	0	561985
15045	SLYSMIK	Phospho (STY)	920.408	P08133;P08133-2;E5RK69	ANXA6	Annexin A6;Annexin	1	12	86.794	1679		0	0	628460	0	0	0	0	0	0	4518200	923690	613580	880850	223390	219890	1258800	0	0	0	0	5077600	410720	2401400	970070	1491600	1568100	1200600	0	668160	0	0	5450600		0	652391	0	0	0
8793	KQYPISLVLAPTR	Phospho (STY)	1564.84	A0A0D9SFB3;A0A0D9SG12;A0A0D9SF53;O00571;O00571-2;O15523-2;O15523;O15523-3	DDX3X;DDX3Y	ATP-dependent RNA helicase DDX3X;ATP-dependent RNA helicase DDX3Y	1	10	148.52	952		0	0	0	0	0	0	0	0	7248300	0	173440	0	0	130910	0	0	0	0	0	9629700	0	0	0	0	667720	0	0	728140	0	0	9900500	0		0	0	0	0	0
8208	IYSYVVSRPQPR	Phospho (STY)	1543.75	Q96CS3	FAF2	FAS-associated factor 2	1	7	102.4	2837		0	0	0	0	0	0	0	0	5053000	0	0	837610	0	0	0	0	189690	94601	0	8122400	0	5427000	0	0	0	2013600	0	0	0	0	5958100	742340		0	0	0	0	0
19067	TSQDYDQLPSCSDGSQAPARPPKPR	Phospho (STY)	2837.24	E9PHA9;Q13191	CBLB	E3 ubiquitin-protein ligase CBL-B	1	6	109.44	1233		0	0	0	0	0	0	0	0	0	3932400	0	0	0	0	0	418230	0	0	0	3311300	10298000	0	0	0	0	0	0	0	0	0	3140900	7247700		0	0	0	0	0
19092	TSSKHKEDVYENLHTK	2 Phospho (STY)	2074.88	P29350-2;P29350;P29350-3	PTPN6	Tyrosine-protein phosphatase non-receptor type 6	2	1	85.469	237;1964		320550	80945	174130	0	77535	101170	0	0	685120	745570	0	0	75126	79435	2406500	318510	0	533710	100990	602900	152650	998980	16387000	0	219210	146180	347320	467630	264140	0	563710	2444300		298582	180761	92030.5	0	0
5202	GVTIPYRPKPSSSPVIFAGGQAYTIQGQYAIPQPDLTK	Phospho (STY)	4125.1	Q15366-4;Q15366-7;Q15366-5;Q15366-8	PCBP2	Poly(rC)-binding protein 2	1	2	107.62	2531		0	0	0	0	0	0	0	0	16355000	0	0	0	0	0	0	0	0	1455800	0	0	0	8564300	0	0	0	0	738020	0	596340	508110	0	0		0	0	0	0	0
13073	QLQQAVTGISNAAQATASDDASQHQGGGGGELAYALNNFDK	Phospho (STY)	4182.89	G3XAM7	CTNNA1		1	7	140.73	106;1332		0	0	617970	0	0	0	0	0	3415800	2869300	1107700	0	0	0	0	898750	455260	0	0	5133300	4227500	0	0	0	905400	0	0	0	0	1005900	3698300	3880100		0	641502	0	0	0
11371	NAYSHKENLQLNQETEAIKEELLYFK	Phospho (STY)	3231.55	Q96BW5-2;Q96BW5	PTER	Phosphotriesterase-related protein	1	5	202.58	2833		0	0	0	0	0	0	0	0	0	0	0	4824700	0	2175900	0	0	0	1250100	0	0	0	18486000	542870	0	0	0	0	894640	0	0	0	0		0	0	0	0	0
14397	SGPLEACYGELGQSR	Phospho (STY)	1702.7	Q9NXD2	MTMR10	Myotubularin-related protein 10	1	14	86.548	3038		0	186310	0	0	0	0	0	0	3255000	1190500	183330	0	0	0	0	1959600	0	377020	0	5506900	4385300	0	854070	415370	306470	0	0	342160	0	0	5548200	3491700		0	0	0	0	0
1970	DLTDYLMK	Phospho (STY)	1077.45	P63261;Q562R1;P60709;P68032;P68133;P62736;P63267;P63267-2	ACTG1;ACTBL2;ACTB;ACTC1;ACTA1;ACTA2;ACTG2	Actin, cytoplasmic 2;Actin, cytoplasmic 2, N-terminally processed;Beta-actin-like protein 2;Actin, cytoplasmic 1;Actin, cytoplasmic 1, N-terminally processed;Actin, alpha cardiac muscle 1;Actin, alpha skeletal muscle;Actin, aortic smooth muscle;Actin, gamma-enteric smooth muscle	1	4	114.5	2222		0	0	0	0	0	0	0	0	211110	6674500	223680	0	0	0	0	218890	0	0	0	642960	10940000	0	224670	0	0	185020	0	0	0	0	264830	8286600		0	0	0	0	0
15286	SPSSCNDLYATVKDFEK	Phospho (STY)	2039.85	Q9NWQ8	PAG1	Phosphoprotein associated with glycosphingolipid-enriched microdomains 1	1	10	119.46	3031		428880	0	0	0	0	0	0	0	3001500	2615400	0	0	101580	0	567960	2703200	0	0	805270	3606100	5242000	0	486950	0	0	0	0	864280	0	0	3260000	4158200		399487	0	0	0	0
15490	SSESEFTQYTTHHILK	Phospho (STY)	1986.87	E9PHV5;P28290-3;P28290;P28290-2;E7EUL7	SSFA2	Sperm-specific antigen 2	1	6	130.47	1235		0	0	0	0	0	0	0	0	9777400	0	0	0	0	0	0	0	0	0	0	8435000	0	0	0	0	0	0	0	0	0	0	9623300	0		0	0	0	0	0
7455	IGITNHDEYSLVR	Phospho (STY)	1595.73	Q9Y490	TLN1	Talin-1	1	7	104.17	480;3137		912520	0	0	0	0	0	0	0	0	3872300	0	842530	0	0	468080	0	484150	343170	537840	0	7426000	1726800	3859600	0	644970	0	0	0	0	0	196440	6489300		849982	0	0	0	0
3056	FASEASGYQDNIAR	Phospho (STY)	1607.66	P17661	DES	Desmin	1	6	134.61	1818		0	0	0	0	0	0	0	0	0	4415600	0	0	0	0	0	0	0	0	0	0	10948000	0	0	0	0	0	0	0	0	0	0	12372000		0	0	0	0	0
7220	IAIYELLFK	Phospho (STY)	1188.62	F6U211;P46783	RPS10	40S ribosomal protein S10	1	13	80.755	1303		0	1427800	0	0	0	0	0	0	4175600	2343900	1329700	0	0	0	484710	0	807440	813550	0	5700200	3118100	0	0	0	0	0	0	1791800	0	176200	3397100	2110200		0	0	0	0	0
8422	KGPGLYYVDEHGTR	Phospho (STY)	1670.75	Q5JNW7;X5D2R7;P28062-2;P28062	PSMB8;PSM8	Proteasome subunit beta type;Proteasome subunit beta type-8	1	11	148.57	1940;1941		938540	2140600	1080900	0	378900	522460	293950	200780	0	0	1016900	558370	583970	2198300	1817200	1243900	0	532140	223200	0	2694100	965980	503380	3964000	431740	0	0	1626300	456930	828920	242370	2186000		874218	1.12206e+06	475262	256208	208838
2368	EDGKEDISDPMDPNPCSATYSNLGQSR	Phospho (STY)	3062.23	Q9H792	PEAK1	Pseudopodium-enriched atypical kinase 1	1	11	169.91	440;2976		0	0	0	0	0	0	0	0	4480100	1963500	0	0	0	0	0	0	0	0	0	8931300	2897200	0	0	764950	0	0	0	0	0	0	6279100	2261600		0	0	0	0	0
4895	GQESEYGNITYPPAMK	Oxidation (M);Phospho (STY)	1879.77	P29350-2;P29350;P29350-3;P29350-4	PTPN6	Tyrosine-protein phosphatase non-receptor type 6	1	19	113.33	236;1963		0	0	0	0	0	0	0	0	0	238090	0	2529300	0	0	0	0	0	2556900	0	0	3204700	576320	16187000	0	0	0	0	0	0	0	391800	1877300		0	0	0	0	0
14690	SKEYDRLYEEYTR	Phospho (STY)	1830.78	F6TDL0;Q92569-3;Q92569-2;Q92569	PIK3R3	Phosphatidylinositol 3-kinase regulatory subunit gamma	1	4	54.402	1302		0	1163200	0	0	0	476590	0	0	0	0	1140200	771090	0	0	717720	1719400	0	0	0	0	2066600	1655000	7528200	4162300	0	0	337680	3815400	0	0	0	1996500		0	0	433536	0	0
20864	VSGDYGHPVYIVQEMPPQSPANIYYK	Phospho (STY)	3031.38	P52799;P98172	EFNB2;EFNB1	Ephrin-B2;Ephrin-B1	1	13	99.13	271;2170;2171;2172		0	0	0	0	0	0	0	0	3942700	1875100	0	0	0	0	0	0	0	0	0	11324000	0	0	0	0	622540	0	0	0	0	0	9276300	425390		0	0	0	0	0
20899	VSSTHYYLLPERPSYLER	2 Phospho (STY)	2369.05	C9J1X3;Q07912;Q07912-3	TNK2	Activated CDC42 kinase 1	2	3	117.65	1101;1102		0	0	0	0	0	0	0	0	7717000	0	0	0	0	0	0	857390	0	0	456990	8827800	0	0	0	0	489680	0	0	0	0	333020	8776800	0		0	0	0	0	0
680	ALPQNDDHYVMQEHRK	Phospho (STY)	2059.89	C9J1X3;Q07912;Q07912-3;Q07912-2	TNK2	Activated CDC42 kinase 1	1	2	104.95	1099		0	0	110160	0	0	0	0	0	5261100	0	0	0	43403	0	0	780610	0	0	128600	13007000	0	0	0	0	265940	0	75300	218630	0	0	6859700	676610		0	114355	0	0	0
1944	DLNYCFSGMSDHR	Oxidation (M);Phospho (STY)	1696.6	E9PCY7;G8JLB6;P31943;P55795	HNRNPH1;HNRNPH2	Heterogeneous nuclear ribonucleoprotein H;Heterogeneous nuclear ribonucleoprotein H, N-terminally processed;Heterogeneous nuclear ribonucleoprotein H2;Heterogeneous nuclear ribonucleoprotein H2, N-terminally processed	1	6	78.814	1209		0	0	0	0	0	150890	0	0	8382500	0	0	0	0	0	0	0	0	0	0	6440000	701430	0	0	0	0	307090	0	205310	0	0	10688000	521340		0	0	137259	0	0
13448	RGDYDNLEGLSWVDYGER	Phospho (STY)	2222.93	Q9UP95-3;Q9UP95-2;Q9UP95;Q9UP95-4;I3L1N8	SLC12A4	Solute carrier family 12 member 4	1	11	158.45	3103		0	217930	0	0	0	0	0	0	4205800	0	0	558290	157070	0	239700	625390	0	586870	251830	6736400	2467100	2528500	0	0	413550	0	0	0	0	0	6636100	1766900		0	0	0	0	0
1624	DEAGLREKDYDFPPPMR	Phospho (STY)	2114.91	Q14511-3;Q14511;A0A087WUD2	NEDD9	Enhancer of filamentation 1;Enhancer of filamentation 1 p55	1	17	116.06	2490		1038800	11410000	2678400	0	0	0	0	0	0	553910	0	0	0	0	0	0	0	0	2990700	0	0	186220	0	4565300	298570	0	0	964830	275170	2370600	0	0		967607	2.78039e+06	0	0	0
15218	SPDVGLYGVIPECGETYHSDLAEAK	Phospho (STY)	2786.21	P46940;H0YLE8	IQGAP1	Ras GTPase-activating-like protein IQGAP1	1	8	148.36	2090		0	0	0	0	0	0	0	0	0	5064200	0	0	317550	0	0	0	0	0	0	2150200	9930100	0	735550	0	406240	0	0	2265700	0	605750	0	5824800		0	0	0	0	0
13645	RPLHPALNQPGGLQPLSFQNPVYHLNNPIPAMPK	Phospho (STY)	3834.95	Q9UJF2;Q9UJF2-2	RASAL2	Ras GTPase-activating protein nGAP	1	3	149.29	3077		0	0	0	0	0	0	0	0	6174700	0	0	0	0	0	0	0	0	0	0	12867000	0	0	0	0	0	0	0	0	0	0	8174200	0		0	0	0	0	0
17068	TGCIPSNYVAPVDSIQAEEWYFGK	Phospho (STY)	2810.23	P09769	FGR	Tyrosine-protein kinase Fgr	1	5	188.24	200;1728;1729		0	0	0	0	0	0	0	0	0	0	0	2590000	0	0	888570	0	0	0	0	0	0	0	22396000	0	0	1321700	0	0	0	0	0	0		0	0	0	0	0
13673	RPVSPYSGYNGQLLTSVYQPTEMALMHK	Oxidation (M);Phospho (STY)	3262.52	A0A0C4DFY5;Q9NQ84;Q9NQ84-2;J9JIE0	GPRC5C	G-protein coupled receptor family C group 5 member C	1	15	153.82	26;27;932;933;934		0	0	0	0	0	0	0	0	0	6043900	0	0	0	0	0	0	4447800	0	0	0	11770000	0	0	0	0	0	0	0	0	0	0	4877400		0	0	0	0	0
21598	YALPLVGHR	Phospho (STY)	1104.55	P13667	PDIA4	Protein disulfide-isomerase A4	1	14	94.114	1768		623580	555800	0	0	0	700090	0	0	1999800	1603100	999940	0	400850	0	4166100	1136300	2736400	0	0	1737600	2130200	0	1162000	105250	0	578340	0	1903200	826990	0	1685600	2084600		580844	0	636845	0	0
162	ADYDTLSLR	Phospho (STY)	1132.48	Q9Y446;Q9Y446-2	PKP3	Plakophilin-3	1	12	157.34	3131		0	0	0	0	0	0	0	0	5533900	922700	0	0	0	0	0	0	0	0	0	6535800	2161300	0	0	0	0	138520	0	154180	0	0	9239100	2425900		0	0	0	0	0
8850	KTYDLLFK	Phospho (STY)	1106.54	P61026	RAB10	Ras-related protein Rab-10	1	7	116.52	2229		399020	0	0	0	0	0	0	0	6494700	1381300	0	0	0	0	0	462360	387800	0	0	6583600	1969800	0	0	0	346290	0	0	0	0	0	7184600	1883300		371674	0	0	0	0
15216	SPDPYRLAQDPYR	Phospho (STY)	1656.73	P18583-10;P18583-3;P18583-4;P18583-7;P18583;P18583-5;P18583-9;P18583-6	SON	Protein SON	1	4	107.65	1836		0	0	0	0	0	0	0	0	6432400	0	0	0	0	0	0	0	0	0	0	11624000	0	0	0	0	0	0	0	0	0	0	9003300	0		0	0	0	0	0
176	AEEDEDKEDDFRAPLYK	Phospho (STY)	2148.89	Q9C0B5-2;Q9C0B5	ZDHHC5	Palmitoyltransferase ZDHHC5	1	3	66.826	2947		337530	0	0	0	0	390550	784510	0	3194000	0	0	375610	356570	0	533410	179050	587200	0	0	5882300	4066600	1442000	0	0	907470	0	0	0	0	490480	4235200	3196700		314398	0	355268	683782	0
21109	VWLLQQYSGMTHEDIVQESK	Phospho (STY)	2470.12	Q9UGR2-2;Q9UGR2	ZC3H7B	Zinc finger CCCH domain-containing protein 7B	1	7	141.07	459;744;3067		0	0	0	0	0	0	0	0	4775200	727730	0	0	0	0	0	0	0	0	0	11253000	1667500	0	0	0	0	0	0	0	0	0	8519900	0		0	0	0	0	0
21660	YCRPESQEHPEADPGAAPYLKTK	Phospho (STY)	2723.21	P40763-2	STAT3	Signal transducer and activator of transcription 3	1	6	79.935	622;2023		0	0	0	0	0	0	2401400	0	0	0	0	0	0	0	0	0	4571400	5734800	4465500	0	0	604370	5143800	0	0	0	0	0	0	4021000	0	0		0	0	0	2.09307e+06	0
16744	TETSASPHCPVYVPDPTSTIKPGPNSHNSNTPGIR	Phospho (STY)	3794.74	H0Y3C5;J3KPD6;P08631-3;P08631-2;P08631-4;P08631	HCK	Tyrosine-protein kinase HCK	1	3	62.213	1342		683310	1610900	0	0	0	0	0	0	0	3766500	0	0	713770	0	0	0	0	0	0	0	10050000	0	8811400	0	0	624520	681060	0	0	0	0	0		636480	0	0	0	0
8900	KVVYENAYGQFIGPHR	Phospho (STY)	1956.92	E2QRB9;E9PIR7;F8W809;A0A087WSW9;E9PNQ6;A0A087WSY9;Q16881-7;Q16881-5;Q16881-2;Q16881-4;Q16881-3;Q16881-6;Q16881	TXNRD1	Thioredoxin reductase 1, cytoplasmic	1	16	150.76	764;765		0	0	0	0	0	209160	1432600	147200	567740	1784300	935740	574910	0	365570	790000	500580	0	929450	0	1035200	3263800	1811300	1644500	1014100	761040	0	2790400	1711000	1039200	0	1118300	2483000		0	0	190265	1.24866e+06	153108
19765	TYDYLFK	Phospho (STY)	1028.43	Q92930;H0YMN7;P61006-2;P61006;H0YLJ8;H0YL94	RAB8B;RAB8A	Ras-related protein Rab-8B;Ras-related protein Rab-8A	1	10	145.04	2817		78009	0	0	0	0	0	0	0	5046900	1807600	0	0	0	0	0	447390	0	0	0	7262100	2763200	0	0	0	0	0	0	0	0	0	7345900	2157000		72662.8	0	0	0	0
8164	IYDEILQSK	Phospho (STY)	1187.55	Q9UIB8-7;Q9UIB8-3;Q9UIB8-2;Q9UIB8	CD84	SLAM family member 5	1	10	172.59	3074		684770	672960	0	0	0	0	0	0	0	2501500	0	0	167610	0	366580	6916400	0	0	0	0	5868400	0	0	0	0	0	0	591640	1359900	0	0	7745500		637840	0	0	0	0
20848	VSAQYLSEIEMAK	Phospho (STY)	1547.69	O75955;O75955-2	FLOT1	Flotillin-1	1	15	119.96	1550		429360	0	0	0	0	0	0	532890	871080	893120	516540	0	271400	0	0	0	0	0	0	2462300	1172900	0	0	466850	670920	0	15300000	0	0	0	1872500	1352700		399934	0	0	0	554278
3676	FQDVGPQAPVGSVYQK	Phospho (STY)	1798.83	Q9UJU6;Q9UJU6-2;Q9UJU6-3;B4DDD6;Q9UJU6-5;Q9UJU6-4	DBNL	Drebrin-like protein	1	9	83.54	3080		0	0	0	0	0	0	0	0	3956900	3231200	0	823520	0	0	0	0	0	0	0	6874700	2164300	2402500	2506200	0	295740	0	0	304770	0	0	4248900	0		0	0	0	0	0
6469	HPAGVYQVSGLHNK	Phospho (STY)	1585.74	E9PGF5;A0A087WWW7;H0Y4U1;E9PF55;Q9HBL0	TNS1	Tensin-1	1	12	80.318	1217		1714300	2193800	0	0	0	0	0	0	1095300	4934000	0	0	118070	0	0	89412	0	409970	0	961070	5374600	79701	0	112100	1491400	0	0	953650	210400	0	1149800	5889800		1.59681e+06	0	0	0	0
4236	GFFICDQPYEPVSPYSCK	Phospho (STY)	2272.92	P07814	EPRS	Bifunctional glutamate/proline--tRNA ligase;Glutamate--tRNA ligase;Proline--tRNA ligase	1	6	62.203	183;1663;1664		0	0	0	0	0	0	0	0	5694800	372220	0	0	0	0	0	0	0	0	0	9708100	423190	0	0	0	0	0	0	0	0	0	9781800	521410		0	0	0	0	0
5975	HIDCAAIYGNEPEIGEALKEDVGPGK	Phospho (STY)	2861.29	P14550;V9GYG2	AKR1A1	Alcohol dehydrogenase [NADP(+)]	1	8	178.69	1774		0	0	0	0	0	0	168940	0	0	0	314440	2289800	0	0	0	748930	0	2481200	0	0	1041100	18231000	642460	0	0	0	0	584330	0	0	0	0		0	0	0	147249	0
2586	EKDYDFPPPMR	Phospho (STY)	1473.6	Q14511-3;Q14511;A0A087WUD2	NEDD9	Enhancer of filamentation 1;Enhancer of filamentation 1 p55	1	17	107.06	2490		0	5114700	646460	0	0	0	0	0	0	4285700	0	0	0	0	0	2755100	0	0	160710	0	2586100	0	0	8601100	638900	0	0	344590	92451	216640	0	1045100		0	671076	0	0	0
21348	WKLEDYFETDSSYSDANNFIR	Phospho (STY)	2679.12	P42685;P42685-2	FRK	Tyrosine-protein kinase FRK	1	24	156.67	246;2049		0	991220	266050	0	0	0	0	0	817980	2430400	0	0	0	0	0	3386200	1031900	479370	4154800	1415600	3840400	814020	142960	3272500	0	0	0	0	0	1315800	615520	1284600		0	276181	0	0	0
21619	YANNSNYKNDVMIR	Phospho (STY)	1780.76	P61326-2;P61326;Q96A72;F5H6N1	MAGOH;MAGOHB	Protein mago nashi homolog;Protein mago nashi homolog 2	1	5	102.52	278;2235		0	0	0	0	0	0	0	0	4865200	1916800	0	0	0	0	0	0	0	0	0	9025400	2439400	0	0	0	0	0	0	0	0	0	7880400	0		0	0	0	0	0
14404	SGQSLTVPESTYTSIQGDPQR	Phospho (STY)	2330.04	Q9NWQ8	PAG1	Phosphoprotein associated with glycosphingolipid-enriched microdomains 1	1	6	82.406	3030		0	0	0	0	0	0	0	0	2829400	2726500	0	0	0	0	0	2738500	0	0	0	5248800	5894400	0	0	0	0	0	0	565910	806810	0	0	5312600		0	0	0	0	0
791	APGAIGPYSQAVLVDR	Phospho (STY)	1692.82	P52758	HRSP12	Ribonuclease UK114	1	14	119.68	270;2168		1642500	0	0	0	0	0	0	0	0	0	1108400	1252700	0	6059100	0	0	463770	1893200	135160	0	1064200	3937200	0	3152300	2702000	0	0	0	0	2062900	0	572690		1.52993e+06	0	0	0	0
16344	TATESFASDPILYRPVAVALDTK	Phospho (STY)	2544.25	P14618;P14618-3;H3BQ34;P14618-2	PKM	Pyruvate kinase PKM;Pyruvate kinase	1	6	144.5	1783		0	0	0	0	0	0	0	0	5643900	0	0	1627200	0	0	0	1492600	0	1094200	0	0	2414300	1698600	0	0	0	0	0	3198400	0	0	7450200	1409500		0	0	0	0	0
8692	KLYTGPGLAIHCMQVHK	Phospho (STY)	2031.98	J3QRS9;O43670-2;O43670;O43670-4;X6R4W8	ZNF207	BUB3-interacting and GLEBS motif-containing protein ZNF207	1	4	119.65	548;1375		0	0	0	0	0	0	0	0	7331600	0	0	0	0	0	0	0	0	0	0	10950000	0	0	0	0	0	0	0	0	0	0	7725000	0		0	0	0	0	0
9696	LKEESRDEESPYATSLYHS	Phospho (STY)	2319.99	H0YK98;Q8IV50-2;Q8IV50	LYSMD2	LysM and putative peptidoglycan-binding domain-containing protein 2	1	7	131.25	546;1344		0	0	0	0	0	0	0	0	6273200	0	0	0	0	0	0	223860	0	0	0	10221000	620000	0	0	0	0	0	0	0	0	0	8328300	264320		0	0	0	0	0
4281	GFKDQIYDIFQK	Phospho (STY)	1580.73	P60842;J3KT12;P60842-2	EIF4A1	Eukaryotic initiation factor 4A-I	1	13	84.479	2226		0	0	0	0	213030	107180	544710	34162	1182900	1699600	96876	345980	67844	0	274130	0	690840	306540	0	2275500	759730	2786900	2282800	0	0	7840900	313370	0	0	0	3410200	640640		0	0	97497.6	474772	35533.1
8120	IVSSSDVGHDEYSTQSLVK	Phospho (STY)	2129.95	Q01082;A0A087WUZ3;Q01082-2;Q01082-3	SPTBN1	Spectrin beta chain, non-erythrocytic 1	1	10	76.301	285;286;661;2306		775160	0	191650	0	0	0	1009300	0	0	0	0	1464100	802240	0	1694800	0	1054400	1063700	0	959410	6720900	0	3114100	2308100	0	0	2371000	1573000	0	766830	0	0		722035	198948	0	879710	0
8910	KVYNDGYDDDNYDYIVK	Phospho (STY)	2177.88	Q13627-3;Q13627-4;Q13627-5;Q13627-2;Q13627	DYRK1A	Dual specificity tyrosine-phosphorylation-regulated kinase 1A	1	3	145.33	2440		0	276150	0	0	0	0	0	0	7850700	1106900	0	0	0	0	220320	0	0	0	0	15468000	446300	0	0	0	0	0	0	0	0	0	0	491890		0	0	0	0	0
10728	LWLEAMDGKEPIYTLPAIISK	Phospho (STY)	2467.25	E9PJK4;A6NI28	ARHGAP42	Rho GTPase-activating protein 42	1	9	94.632	509;988		0	1632900	794890	0	0	0	0	0	0	5719000	387120	0	0	0	0	0	0	0	0	0	5387600	0	634360	7580800	791840	0	0	353500	0	0	0	2538600		0	825158	0	0	0
22053	YKPVCNQVECHPYFNQR	Phospho (STY)	2317.98	A0A0A0MT30;Q04828;P52895;A0A0A0MSD5;B4DK69	AKR1C1;AKR1C2	Aldo-keto reductase family 1 member C1;Aldo-keto reductase family 1 member C2	1	2	57.973	911		0	0	0	0	0	0	0	0	0	9427200	0	3477000	0	0	0	0	0	482010	0	0	8156700	0	0	0	0	0	0	0	0	0	0	4259600		0	0	0	0	0
558	AKYPDYEVTWANDGY	Phospho (STY)	1870.75	Q9NRX4	PHPT1	14 kDa phosphohistidine phosphatase	1	12	161.49	3006;3007		583040	0	0	0	0	0	0	0	965620	1272400	778480	0	0	0	0	0	1575700	2954400	0	921710	2135100	8318100	2090600	964710	0	0	0	0	0	0	1094100	2100500		543082	0	0	0	0
22294	YPIEHGIITNWDDMEK	Oxidation (M);Phospho (STY)	2055.86	P68032;P68133;A6NL76;F8WB63;B8ZZJ2;P62736;P63267	ACTC1;ACTA1;ACTG2;ACTA2	Actin, alpha cardiac muscle 1;Actin, alpha skeletal muscle;Actin, aortic smooth muscle;Actin, gamma-enteric smooth muscle	1	11	110.35	2260		0	0	97179	0	0	0	0	0	4597500	1778200	0	0	493980	0	1331400	1033100	0	2278400	231800	2213400	3788000	0	0	821270	653450	0	0	0	644390	0	2876500	2903400		0	100879	0	0	0
1727	DGSSQQLQGYIPSNYVAEDR	Phospho (STY)	2305.99	P42685	FRK	Tyrosine-protein kinase FRK	1	9	97.271	2043;2044		0	0	0	0	0	0	0	0	0	3762200	0	669330	0	0	0	0	453310	1778300	0	0	3362800	12002000	0	0	0	0	0	0	0	0	0	3692400		0	0	0	0	0
2388	EEDEHPYELLLTAETK	Phospho (STY)	1995.87	Q92625	ANKS1A	Ankyrin repeat and SAM domain-containing protein 1A	1	11	134.88	2800		0	0	0	0	0	0	0	0	7904700	273630	0	0	0	0	0	0	0	0	0	8361500	1223200	0	0	0	0	0	47993	0	0	0	7036900	720550		0	0	0	0	0
16194	TADSVFCPHYEK	Phospho (STY)	1532.6	P52799	EFNB2	Ephrin-B2	1	8	107.09	2169		0	0	0	0	0	0	0	70554	5708500	1327500	0	0	0	0	0	0	0	0	0	6096400	2172000	0	0	0	422550	0	0	0	0	0	9122700	645400		0	0	0	0	73385.7
8822	KSVSSSPWLPQDGFDPSDYAEPMDAVVKPR	Oxidation (M);Phospho (STY)	3400.53	Q9NRY4	ARHGAP35	Rho GTPase-activating protein 35	1	8	61.538	448;449;3010		792950	0	0	0	0	0	333870	701860	1750500	883830	0	777360	0	1503800	0	520330	3984500	3551100	495450	1819800	2061500	1942900	0	0	435130	0	0	2088100	0	751430	1127700	0		738606	0	0	291003	730029
19193	TTGIVLDSGDGVTHNVPIYEGYALPHAIMR	Phospho (STY)	3275.57	P68032;P68133;P62736;P63267;P63267-2	ACTC1;ACTA1;ACTA2;ACTG2	Actin, alpha cardiac muscle 1;Actin, alpha skeletal muscle;Actin, aortic smooth muscle;Actin, gamma-enteric smooth muscle	1	7	95.652	651;2258;2259		0	0	0	0	0	0	0	0	0	10714000	0	0	0	0	0	0	0	0	0	0	8857800	0	0	0	0	0	0	0	0	0	0	5857800		0	0	0	0	0
5961	HIAEEADRKYEEVAR	Phospho (STY)	1894.86	P06753-5;P06753-2;A0A087WWU8;Q5HYB6;P06753-4;P06753-3;P06753-6;Q5VU61;J3KN67;P06753;P06753-7;P67936;P67936-2	TPM3;DKFZp686J1372;TPM4	Tropomyosin alpha-3 chain;Tropomyosin alpha-4 chain	1	9	136.6	1644		0	453460	272120	0	0	0	0	175880	1736600	3785100	1261200	0	0	305730	0	0	452660	44034	248020	1799500	5099000	622750	703990	449980	0	461620	533930	0	458020	424410	2259700	3861600		0	282482	0	0	182939
13340	QYATLDVYNPFETR	Phospho (STY)	1795.78	O14828	SCAMP3	Secretory carrier-associated membrane protein 3	1	13	169.4	1434		0	0	0	0	0	0	0	0	5203300	1108000	0	0	0	0	0	0	0	0	0	11149000	521120	152890	0	0	0	0	0	0	112230	0	6383500	753200		0	0	0	0	0
22590	YYEGYYAAGPGYGGR	Phospho (STY)	1722.67	A0A087WZF1;Q93052;C9JUT4	LPP	Lipoma-preferred partner	1	25	106.32	831;832;833;834		824520	159980	0	0	0	0	0	0	896140	3521400	0	0	0	0	0	0	0	0	505310	1701500	7001500	422350	0	2246500	953800	0	0	869990	0	109240	819700	5255200		768013	0	0	0	0
852	AQQAADKYLYVDKNFINNPLAQADWAAK	Acetyl (Protein N-term);Phospho (STY)	3287.57	P35579;Q5BKV1	MYH9	Myosin-9	1	15	99.954	2001;2002		933670	707400	0	0	0	0	0	0	770770	3514800	0	0	0	0	0	0	0	0	0	3727300	9950100	0	0	0	0	0	0	0	0	0	5620000	0		869682	0	0	0	0
11898	NLHDALSGHTSNNIYEAVK	Phospho (STY)	2161.98	B4DKA4;Q9H9T3-4;Q9H9T3-5;Q9H9T3-2;Q9H9T3	ELP3	Elongator complex protein 3	1	4	136.02	1050		0	0	0	0	0	0	0	0	4491900	860320	384170	508420	0	0	0	542000	0	0	0	8974800	0	0	540850	297600	700600	285000	286640	842950	0	162990	6331200	0		0	0	0	0	0
22415	YSLYEVHVSGEER	Phospho (STY)	1646.7	A8MQ02	MLLT4		1	8	109.83	1010		0	0	0	0	0	0	0	0	0	3441900	861760	0	0	6331300	444880	0	0	327490	0	0	6788900	355270	349620	694490	113940	0	0	0	0	323520	0	5060600		0	0	0	0	0
8941	KYPDYIQIAMPTESR	Oxidation (M);Phospho (STY)	1906.85	Q8NHU3	SGMS2	Phosphatidylcholine:ceramide cholinephosphotransferase 2	1	9	142.55	2758;2759		0	0	0	0	0	0	0	0	10760000	0	0	0	0	0	0	0	0	0	0	6861600	0	0	0	0	0	0	0	0	0	0	7466000	0		0	0	0	0	0
15323	SQEQLAAELAEYTAK	Phospho (STY)	1730.78	E7EQR4;P15311	EZR	Ezrin	1	11	156.72	532;1182		0	0	0	0	0	61832	0	0	3707700	3274000	0	0	0	0	0	0	0	0	0	4137400	5206200	0	0	0	0	0	0	0	0	0	4575400	4117900		0	0	56246.2	0	0
22567	YWPFYQK	Phospho (STY)	1110.46	P50440-2;P50440;P50440-3	GATM	Glycine amidinotransferase, mitochondrial	1	18	84.064	2127		0	0	0	0	0	515640	0	0	0	0	346470	966020	0	263170	0	0	0	8349800	0	0	0	14142000	0	0	0	0	0	0	0	470430	0	0		0	0	469058	0	0
679	ALPQNDDHYVMQEHR	Oxidation (M);Phospho (STY)	1947.79	C9J1X3;Q07912;Q07912-3;Q07912-2	TNK2	Activated CDC42 kinase 1	1	3	82.651	1099		0	660660	0	0	0	0	0	0	8505000	117200	0	0	0	0	0	888790	0	0	72615	6394800	857590	0	0	0	437780	0	73783	720540	293960	306460	5640400	0		0	0	0	0	0
22429	YSSDPTGALTEDSIDDTFLPVPEYINQSVPK	Phospho (STY)	3477.58	P00533;E9PFD7	EGFR	Epidermal growth factor receptor	1	5	153.82	1597		0	1091700	0	0	0	0	0	0	1432400	0	0	0	0	3609000	0	1206000	3379700	0	0	3428000	6224200	0	0	0	0	0	0	718440	0	902620	0	2909600		0	0	0	0	0
8552	KKPSTDEQTSSAEEDVPTCGYLNVLSNSR	Phospho (STY)	3291.46	Q8N556;Q8N556-2	AFAP1	Actin filament-associated protein 1	1	6	80.729	2718		0	0	383360	0	0	0	0	0	0	0	4609600	0	0	0	674940	0	0	0	1644600	0	0	1045800	0	3786800	746660	0	799390	5838300	0	472100	0	4872100		0	397958	0	0	0
15225	SPFEVYVDKSQGDASK	Phospho (STY)	1835.8	Q60FE5;P21333-2;P21333;Q5HY54;A0A087WWY3	FLNA	Filamin-A	1	11	102.08	1868		650370	0	561710	0	0	0	0	558550	1604200	2327800	1539200	1698400	0	403190	0	605410	0	0	0	2871400	4004300	0	503180	1288400	0	0	0	0	801260	0	2053500	3386700		605798	583099	0	0	580967
10177	LQDEANYHLYGSR	Phospho (STY)	1644.69	Q13546-2;Q13546	RIPK1	Receptor-interacting serine/threonine-protein kinase 1	1	6	79.875	322;2429;2430		0	0	0	0	0	0	0	0	3562800	0	0	289110	0	0	0	384770	154680	536100	263420	5402300	1780700	2395100	851370	345790	284890	0	0	796950	202100	0	5936000	1586000		0	0	0	0	0
2513	EGYYGYTGAFR	Phospho (STY)	1362.53	P02787	TF	Serotransferrin	1	13	67.385	1611;1612		266180	443440	0	0	1927700	144960	0	0	0	3564400	1920000	720370	1660400	430770	728540	0	0	0	0	0	4143600	3532200	0	0	0	230460	211930	185670	0	223080	0	4351300		247938	0	131865	0	0
4892	GQEGEYAVPFDAVAR	Phospho (STY)	1687.72	O60496	DOK2	Docking protein 2	1	8	91.657	1494		1710700	0	0	0	0	0	0	1431200	0	6311700	0	0	0	0	0	0	0	0	2252800	0	2253400	0	0	0	0	0	0	2521800	393810	0	0	7715100		1.59346e+06	0	0	0	1.48864e+06
20950	VTIADDYSDPFDAK	Phospho (STY)	1635.67	Q15464;Q15464-2	SHB	SH2 domain-containing adapter protein B	1	5	144.8	336;2535		0	0	0	0	0	0	0	0	7576800	0	0	0	0	0	0	0	0	0	0	9625000	0	0	0	0	0	0	0	0	0	0	7371000	0		0	0	0	0	0
20463	VKEEGYELPYNPATDDYAVPPPR	Phospho (STY)	2699.22	Q99704;Q99704-3	DOK1	Docking protein 1	1	10	93.407	2916;2917		0	0	0	0	0	0	0	0	1495600	3403600	0	0	0	0	0	934350	0	0	0	2210300	7232800	0	0	2045100	0	0	0	0	0	155760	1358600	5687500		0	0	0	0	0
182	AEFAEYASVDR	Phospho (STY)	1336.53	Q9NWQ8	PAG1	Phosphoprotein associated with glycosphingolipid-enriched microdomains 1	1	20	75.819	3026		0	0	0	0	0	0	0	0	1149600	2769600	0	0	0	0	0	4072500	0	0	100300	817520	5642800	0	0	0	0	0	0	0	250090	0	2337600	7382500		0	0	0	0	0
21782	YFPTQALNFAFK	Phospho (STY)	1525.7	P12235;V9GYG0;Q9H0C2;P05141;P12236	SLC25A4;SLC25A31;SLC25A5;SLC25A6	ADP/ATP translocase 1;ADP/ATP translocase 4;ADP/ATP translocase 2;ADP/ATP translocase 2, N-terminally processed;ADP/ATP translocase 3;ADP/ATP translocase 3, N-terminally processed	1	22	105.46	1629		101860	784370	0	0	408450	663820	2697000	135710	712310	2072500	0	0	988130	2041200	337610	1225800	656060	834130	558870	1679700	3587800	0	0	0	1487700	286900	1483800	435400	0	394180	905720	0		94879.2	0	603852	2.35072e+06	141157
21148	VYIDPFTYEDPNEAVR	2 Phospho (STY)	2086.83	P54760;Q96L35;P54753	EPHB4;EPHB3	Ephrin type-B receptor 4;Ephrin type-B receptor 3	2	22	141.55	2187;2188		0	0	0	0	0	0	0	0	4895300	758030	0	0	0	0	0	0	0	0	0	9420900	2086000	0	0	0	284570	0	0	0	0	0	5298000	1489600		0	0	0	0	0
3288	FGLENAYNNFRPTLETVDSGTELHIQRPEMVASTV	Phospho (STY)	4014.88	Q9UKN1-2;Q9UKN1	MUC12	Mucin-12	1	1	107.59	3090		0	0	0	0	0	0	0	0	0	24155000	0	0	0	0	0	0	0	0	0	0	0	0	0	0	0	0	0	0	0	0	0	0		0	0	0	0	0
4536	GIQLYDTPYEPEGQSVDSDSESTVSPR	Phospho (STY)	3035.29	Q15464	SHB	SH2 domain-containing adapter protein B	1	7	119.45	337;2536		0	0	0	0	0	0	0	0	4973900	0	0	0	0	0	0	0	0	0	0	9777400	0	0	0	0	0	0	0	512440	0	0	8801200	0		0	0	0	0	0
18853	TQYNQVPSEDFER	Phospho (STY)	1691.68	P78310-7;P78310-2;P78310-6;P78310	CXADR	Coxsackievirus and adenovirus receptor	1	10	76.759	2290		0	0	0	0	0	0	0	0	3951900	2725900	0	328380	0	0	0	0	0	0	0	4951200	3325000	0	0	0	0	0	215890	0	0	0	5884300	2667600		0	0	0	0	0
4480	GHYNNVSCAVFHPR	Phospho (STY)	1736.72	P53621;P53621-2	COPA	Coatomer subunit alpha;Xenin;Proxenin	1	6	148.96	2180		0	0	0	0	0	2993100	224570	0	3333500	0	0	234540	0	382350	402950	0	448440	0	0	5545700	2056400	765560	0	167330	136220	0	0	391690	0	0	4901000	2022900		0	0	2.72271e+06	195736	0
777	ANTAQEQQYGSHEENLPADLEALQR	Phospho (STY)	2891.27	P36383	GJC1	Gap junction gamma-1 protein	1	4	149.07	243;2008		0	0	0	0	0	0	0	0	3720800	1457800	0	0	0	0	0	0	0	0	0	7299200	1809000	0	0	519450	0	0	0	0	0	0	7567700	1572000		0	0	0	0	0
7334	IEKIGEGTYGVVYKGR	2 Phospho (STY)	1927.88	A0A024QZP7;A0A087WZZ9	CDC2;CDK1		2	8	79.489	488;753;754		0	1365900	0	0	315230	0	0	0	2218700	0	1507300	0	916000	0	0	0	2606400	1670000	1199900	0	1440100	0	1379800	2319800	0	0	0	1249900	2380500	0	3368500	0		0	0	0	0	0
5331	GYISPYFINTSK	Phospho (STY)	1468.66	P10809	HSPD1	60 kDa heat shock protein, mitochondrial	1	11	107.09	1738;1739		0	522710	374850	0	0	233210	952470	0	4294200	1064100	0	0	0	0	0	0	0	0	274170	5378600	0	1062500	786480	860970	0	0	1186200	0	196010	1140300	5585800	0		0	389124	212142	830177	0
17737	TKPSDEEMLFIYGHYK	Oxidation (M);Phospho (STY)	2052.89	B8ZWD1;A0A0A0MTI5;P07108;P07108-3;P07108-2;P07108-4;P07108-5;P07108-6	DBI	Acyl-CoA-binding protein	1	9	72.315	917;918		0	473650	242750	0	0	0	0	0	0	4071500	0	0	0	0	0	0	0	2367700	0	0	10003000	0	262870	0	1100800	0	0	0	217940	1160100	0	3925200		0	251994	0	0	0
14999	SLTETELTKPNYLYLLPTEK	Phospho (STY)	2432.21	Q99650	OSMR	Oncostatin-M-specific receptor subunit beta	1	4	104.45	2909;2910		0	430040	860880	0	0	0	0	768280	5714700	0	0	382900	0	0	545080	0	267930	273260	0	7755900	0	0	0	0	0	825300	0	0	0	0	5956100	0		0	893661	0	0	799115
2904	EVCDGWSLPNPEYYTLR	Phospho (STY)	2177.91	Q5JVZ5;Q96JJ3	ELMO2	Engulfment and cell motility protein 2	1	9	75.018	2585		0	458390	0	0	0	0	386920	0	587560	0	723880	514970	611360	763390	1167800	0	532430	1746900	354840	0	3323500	242520	1665800	1260600	848030	0	1374800	4320000	1037300	468480	319260	1056500		0	0	0	337241	0
10209	LQHQQLYYSQDDSNRK	Phospho (STY)	2101.92	Q99569;A0A0D9SF60;Q99569-2	PKP4	Plakophilin-4	1	6	95.57	2891		0	0	2635000	0	0	160510	0	546640	1957300	0	0	285860	0	269540	0	280830	234320	1472200	290450	4889500	854740	0	0	285390	3506900	0	520580	610770	397990	353490	3493900	703740		0	2.73534e+06	146010	0	568579
17117	TGHGYVYEYPSR	Phospho (STY)	1507.61	Q14511-3;Q14511;A0A087WUD2	NEDD9	Enhancer of filamentation 1;Enhancer of filamentation 1 p55	1	6	61.194	2497		0	2220100	2445700	0	0	0	0	0	0	2453100	0	0	0	0	0	1455300	0	0	398840	0	4860600	0	0	5540100	0	0	0	0	0	0	0	4309200		0	2.53883e+06	0	0	0
13034	QLFHPEQLITGKEDAANNYAR	Phospho (STY)	2494.16	Q71U36;Q71U36-2;Q13748;Q13748-2;F8VS66;Q9BQE3;F5H5D3;P68363;P68363-2;P68366-2;P68366	TUBA1A;TUBA3C;TUBA1C;TUBA1B;TUBA4A	Tubulin alpha-1A chain;Tubulin alpha-3C/D chain;Tubulin alpha-1C chain;Tubulin alpha-1B chain;Tubulin alpha-4A chain	1	7	108.71	2284		0	443630	0	0	0	0	690580	0	0	0	7223400	0	0	0	327950	699810	0	837170	0	2268200	1214200	907730	4802500	0	0	0	1390900	810940	981900	0	1057200	0		0	0	0	601913	0
14666	SIYYITGESK	Phospho (STY)	1239.54	P08238;Q58FF8	HSP90AB1;HSP90AB2P	Heat shock protein HSP 90-beta;Putative heat shock protein HSP 90-beta 2	1	18	90.05	1684		0	0	0	0	0	0	0	0	3716500	0	0	411810	0	0	0	370550	397080	0	0	5145900	1262900	1584300	0	0	215750	1811000	0	705560	0	0	8029400	0		0	0	0	0	0
20216	VFKVDNEDIYESRHEIK	Phospho (STY)	2200.02	P42685;P42685-2	FRK	Tyrosine-protein kinase FRK	1	4	103.13	247;2051		0	490610	0	0	0	134690	0	0	0	2805700	0	0	0	0	1100000	0	0	0	0	0	6075700	7399500	0	0	0	0	0	0	0	0	0	5571200		0	0	122522	0	0
19050	TSPDHPTSLPEPDYSEFQSHPYHR	Phospho (STY)	2903.22	F5GYU8;Q6UXY8-2;Q6UXY8	TMC5	Transmembrane channel-like protein;Transmembrane channel-like protein 5	1	5	110.4	1272		0	0	0	0	0	0	0	0	0	4279200	0	0	0	0	0	0	0	0	0	0	10595000	0	0	0	0	0	0	0	0	0	0	8701700		0	0	0	0	0
11145	MPLSNGQMGQPLRPQANYSQIHHPPQASVAR	Phospho (STY)	3489.65	Q96RT1-6;Q96RT1-4;Q96RT1-9;Q96RT1-2;Q96RT1;Q96RT1-8;B4DIP2	ERBB2IP	Protein LAP2	1	3	64.726	413;2884		0	0	0	0	0	0	0	0	4222900	0	0	0	0	0	0	0	0	0	0	12709000	0	0	0	0	0	0	0	0	0	0	6632700	0		0	0	0	0	0
12154	NPGFYVEANPMPTFK	Phospho (STY)	1790.77	P19174;P19174-2	PLCG1	1-phosphatidylinositol 4,5-bisphosphate phosphodiesterase gamma-1	1	14	172.91	1844		293840	0	0	0	0	0	0	0	3693100	1724500	0	0	0	0	0	0	0	0	193270	8802000	1738400	0	0	0	0	0	0	359540	0	132300	5577900	1044800		273702	0	0	0	0
951	ASYFICHDQETIKK	Phospho (STY)	1818.8	Q96G03	PGM2	Phosphoglucomutase-2	1	4	71.531	2846		0	0	0	0	0	0	509780	0	0	0	0	0	1330700	1961200	0	0	754710	1208600	613160	0	6908300	1074700	0	3600800	3546900	0	637620	0	0	1002000	0	394950		0	0	0	444326	0
10093	LNSLPSEYESGSACPAQTVHYRPINLSSSENK	Phospho (STY)	3614.63	Q9HAU0-6;Q9HAU0-3;Q9HAU0-5;Q9HAU0;Q9HAU0-2;Q9HAU0-4;Q9HAU0-8;A0JP02	PLEKHA5	Pleckstrin homology domain-containing family A member 5	1	2	107.71	443;2987		0	0	0	0	0	0	0	0	0	0	1086000	0	0	0	0	0	0	0	380580	13181000	0	1666600	0	0	0	0	0	0	0	0	7207600	0		0	0	0	0	0
1969	DLTDYLMK	Oxidation (M);Phospho (STY)	1093.44	P63261;Q562R1;P60709;P68032;P68133;P62736;P63267;P63267-2	ACTG1;ACTBL2;ACTB;ACTC1;ACTA1;ACTA2;ACTG2	Actin, cytoplasmic 2;Actin, cytoplasmic 2, N-terminally processed;Beta-actin-like protein 2;Actin, cytoplasmic 1;Actin, cytoplasmic 1, N-terminally processed;Actin, alpha cardiac muscle 1;Actin, alpha skeletal muscle;Actin, aortic smooth muscle;Actin, gamma-enteric smooth muscle	1	10	69.628	2222		0	0	0	0	0	0	180490	0	0	4888100	358740	0	0	0	0	164630	0	0	0	525890	8699100	0	0	0	0	0	0	0	263960	0	0	8424400		0	0	0	157316	0
14326	SGFEPPGDFPFEDYSQHIYR	Phospho (STY)	2467.02	S4R347;Q5T0N5-3;Q5T0N5-4;Q5T0N5-2;Q5T0N5-5;Q5T0N5	FNBP1L	Formin-binding protein 1-like	1	3	70.114	2592		1233900	8397600	445150	0	0	0	0	438950	2411000	0	428300	0	0	0	0	0	836650	0	951720	4541900	0	761410	0	0	618470	0	184290	0	269140	577300	0	1329200		1.14934e+06	462101	0	0	456567
9360	LFYHIVDSDEVSTK	Phospho (STY)	1731.78	Q9UQE7	SMC3	Structural maintenance of chromosomes protein 3	1	9	105.99	3112		0	481490	0	0	0	0	312470	248120	2583300	1433800	981290	407000	372260	2696200	591190	0	449940	493690	363030	3194500	2155400	0	0	0	0	0	969550	715390	0	341420	2994100	1633400		0	0	0	272350	258078
8893	KVSSTHYYLLPERPSYLER	Phospho (STY)	2417.18	C9J1X3;Q07912;Q07912-3	TNK2	Activated CDC42 kinase 1	1	5	139.9	1101;1102		0	3094900	0	0	0	0	0	0	6662100	0	0	0	0	0	0	1029700	0	0	0	6494900	0	0	0	0	920210	0	0	0	0	293930	4915800	0		0	0	0	0	0
13675	RPVSPYSGYNGQLLTSVYQPTEMALMHK	2 Phospho (STY)	3326.49	A0A0C4DFY5;Q9NQ84;Q9NQ84-2;J9JIE0	GPRC5C	G-protein coupled receptor family C group 5 member C	2	8	185.96	26;27;932;933;934		319960	0	0	0	0	0	0	0	0	8591800	0	0	0	0	0	0	0	0	0	0	13330000	0	0	0	0	0	0	0	0	0	0	1164600		298032	0	0	0	0
4980	GSGELYEHEKDLVWK	Phospho (STY)	1868.83	Q5SR50;F8W9P4;O00329	PIK3CD	Phosphatidylinositol 4,5-bisphosphate 3-kinase catalytic subunit delta isoform	1	1	56.514	1314		0	0	1465700	0	519950	252490	750480	0	0	0	0	0	1238700	2203000	2262500	0	0	4278700	0	0	3750300	1052600	0	0	0	2053100	1377300	0	1291600	828370	0	0		0	1.52151e+06	229681	654122	0
4881	GPVSGTEPEPVYSMEAADYR	Phospho (STY)	2233.92	Q14247-3;Q14247;Q14247-2	CTTN	Src substrate cortactin	1	18	135.08	2467;2468		0	0	0	0	0	0	0	0	2294500	869980	0	0	0	0	0	0	0	200400	0	6799600	2483300	1495000	0	0	0	0	0	0	0	0	7594700	1576000		0	0	0	0	0
318	AGKGESAGYMEPYEAQR	Oxidation (M);Phospho (STY)	1938.78	Q15464;Q15464-2	SHB	SH2 domain-containing adapter protein B	1	10	119.46	2534		0	0	0	0	0	0	0	0	3187800	0	0	0	0	0	0	0	0	0	0	13097000	0	0	0	0	0	0	0	0	0	0	6939800	0		0	0	0	0	0
8154	IYADSLKPNIPYK	Phospho (STY)	1600.79	Q5TIG5;J3KN01;P55196-2;P55196-6;P55196-3;P55196-1;P55196;P55196-5;A8MQ02	MLLT4	Afadin	1	3	85.554	1008;1009		286020	198280	0	0	0	447090	0	207650	0	2444900	1734700	1087200	0	3613600	436400	276970	543170	865420	0	0	3344100	1397900	492220	473630	551330	0	365540	331110	0	655980	170620	3259400		266418	0	406701	0	215984
8207	IYSLSSQPIDHEGIK	Phospho (STY)	1765.83	Q6VY07;Q6VY07-2	PACS1	Phosphofurin acidic cluster sorting protein 1	1	9	105.19	2643		544410	1105900	0	0	0	0	256490	372840	1015000	1454600	936190	514650	273370	377210	0	0	617450	954060	97231	0	3838600	1030900	0	1483900	1577200	0	0	933250	0	786570	1472100	3511200		507100	0	0	223558	387804
3494	FLFPEYILDPEPQPTR	Phospho (STY)	2040.96	Q8NC60	NOA1	Nitric oxide-associated protein 1	1	13	91.845	2738		266070	1052800	2583800	0	0	0	85298	0	1012400	0	2626900	2671400	133310	1042900	1112000	92365	2519000	713510	0	1784200	325130	1216200	316860	0	521810	0	254760	1074900	0	209260	1111000	397580		247835	2.68219e+06	0	74346.1	0
19171	TTETGFNIFTQHEALHRPYGCDVEPQALNEAIR	Phospho (STY)	3893.78	P42684-7;P42684-8;P42684-6	ABL2	Abelson tyrosine-protein kinase 2	1	2	42.709	2041		0	0	0	0	0	0	0	0	0	0	0	0	0	0	0	0	0	0	0	15739000	0	0	0	0	0	0	0	0	0	0	7377300	0		0	0	0	0	0
816	APYTCGGDSDQYVLMSSPVGR	Phospho (STY)	2338.96	Q9Y4H2	IRS2	Insulin receptor substrate 2	1	5	124.08	3145		510630	1557200	0	0	0	0	0	0	1575100	2529100	0	0	0	0	0	0	0	0	0	5438600	3882000	0	0	0	0	0	0	0	0	0	4532200	3078700		475635	0	0	0	0
21717	YEPVLFEEKHYYK	Phospho (STY)	1823.82	P63252	KCNJ2	Inward rectifier potassium channel 2	1	2	59.227	2276		3563900	4468900	362530	0	0	0	1089400	0	0	0	1251400	869120	0	0	0	0	0	1939400	2395800	0	0	2199300	0	940650	1495400	0	446500	398380	497440	1133600	0	0		3.31965e+06	376335	0	949526	0
13548	RKQYPISLVLAPTR	Phospho (STY)	1720.94	A0A0D9SFB3;A0A0D9SG12;A0A0D9SF53;O00571;O00571-2;O15523-2;O15523;O15523-3	DDX3X;DDX3Y	ATP-dependent RNA helicase DDX3X;ATP-dependent RNA helicase DDX3Y	1	6	106.14	952		0	120810	0	0	0	468880	0	149310	4585900	142260	0	0	0	256330	0	0	697860	169700	0	7478900	0	334010	0	0	1023000	221560	0	859290	0	0	6465600	0		0	0	426522	0	155303
2294	EAEYSDKHGQYLIGHGTK	2 Phospho (STY)	2191.9	P54760;Q96L35	EPHB4	Ephrin type-B receptor 4	2	2	72.359	2190;2191		322980	168410	0	0	0	0	0	0	0	0	68305	91433	0	0	0	79362	0	0	175650	8183100	2135000	556610	0	300860	232660	398740	0	404660	0	0	9837600	0		300845	0	0	0	0
21618	YANNSNYKNDVMIR	Oxidation (M);Phospho (STY)	1796.76	P61326-2;P61326;Q96A72;F5H6N1	MAGOH;MAGOHB	Protein mago nashi homolog;Protein mago nashi homolog 2	1	5	95.264	278;2235		0	0	0	0	0	0	0	0	1287800	1265100	0	0	0	0	0	0	0	0	0	6517500	3354800	0	0	0	0	0	0	0	0	0	7770900	2740100		0	0	0	0	0
5040	GSTFRPMDTDAEEAGVSTDAGGHYDCPQR	Phospho (STY)	3206.27	Q8N8Z6	DCBLD1	Discoidin, CUB and LCCL domain-containing protein 1	1	5	88.395	2730		0	0	0	0	0	0	0	0	5976500	0	0	0	0	0	0	0	0	0	0	4290000	1520300	0	0	0	0	0	0	0	0	0	11064000	0		0	0	0	0	0
19994	VAEQEMQLEPITDERVYESIGQYGGETVK	Oxidation (M);Phospho (STY)	3393.53	Q8N3R9-2;Q8N3R9	MPP5	MAGUK p55 subfamily member 5	1	4	80.355	371;698;2714		0	0	0	0	0	0	0	0	740190	0	0	0	1092400	0	0	0	1035600	0	410730	0	0	11106000	2070700	0	3671500	0	0	847390	0	431180	903620	525780		0	0	0	0	0
89	AAYFGVYDTAK	Phospho (STY)	1284.54	P12235;V9GYG0;P12236	SLC25A4;SLC25A6	ADP/ATP translocase 1;ADP/ATP translocase 3;ADP/ATP translocase 3, N-terminally processed	1	16	97.734	1754;1755		0	314070	0	0	0	0	472800	0	0	3114300	0	0	0	1972300	602510	1474300	301970	0	88856	0	4711900	829930	440690	220100	2250700	0	315350	205090	137830	466930	289420	4624100		0	0	0	412095	0
116	ACYRDMSSFPETK	Phospho (STY)	1670.65	P19174;P19174-2	PLCG1	1-phosphatidylinositol 4,5-bisphosphate phosphodiesterase gamma-1	1	11	71.879	1842		1434900	1909600	388100	0	0	50564	123200	166760	0	1220000	1195200	0	0	375180	0	1906300	0	0	2064600	0	1008500	0	0	2722500	2434400	366410	502800	2214600	309000	2349900	0	0		1.33656e+06	402878	45996.1	107382	173453
19788	TYFPHFDLSHGSAQVK	Phospho (STY)	1912.85	P69905;CON__P01966;G3V1N2	HBA1;HBA2	Hemoglobin subunit alpha	1	14	90.561	1135		0	0	0	0	0	0	0	0	0	3846900	0	0	4055000	0	0	3175100	0	0	0	0	1556000	0	2047900	0	742790	0	0	0	0	3984100	0	3333700		0	0	0	0	0
873	ARPEYMLPVHFYGR	Oxidation (M);Phospho (STY)	1830.83	P11216	PYGB	Glycogen phosphorylase, brain form	1	15	75.764	1744;1745		560790	1038100	0	0	0	3142200	160420	0	710790	0	0	0	0	2180000	0	2203700	1274400	1412700	345080	469510	0	988790	855160	749840	1724900	471040	0	1448000	386940	1193500	479160	918880		522357	0	2.85834e+06	139823	0
11167	MQQYTEHFMAAGYTAIEK	Phospho (STY)	2197.92	P29317	EPHA2	Ephrin type-A receptor 2	1	9	114.96	607;1947;1948		0	0	0	0	0	0	0	0	3192600	920070	0	0	0	0	0	0	0	0	0	9321800	1302200	0	0	0	0	0	0	0	0	0	6750600	1165500		0	0	0	0	0
1702	DGHPLSPERDHLEGLYAK	Phospho (STY)	2112.96	A0A087WYL6;A0A087X1S9;Q8TEW8-6;Q8TEW8-3;Q8TEW8-2;Q8TEW8	PARD3B	Partitioning defective 3 homolog B	1	5	82.01	819		0	0	0	0	0	0	0	0	0	5279500	0	0	0	0	0	0	0	0	1147200	0	6864000	0	0	2261900	2282000	0	0	436980	0	0	0	4339800		0	0	0	0	0
11871	NLEYVSVSPTNNTVYASVTHSNR	Phospho (STY)	2631.2	Q96DU3-3;Q96DU3-2;Q96DU3	SLAMF6	SLAM family member 6	1	14	235.92	405;2841		0	0	0	0	0	0	0	0	0	6242700	668520	0	0	0	0	0	0	0	0	0	7808700	0	0	0	0	0	0	3697400	0	0	0	4181000		0	0	0	0	0
1625	DEDDEAYGKPVKYDPSFR	Phospho (STY)	2209.92	Q53GD3-4;Q53GD3	SLC44A4	Choline transporter-like protein 4	1	9	83.894	2570		0	0	0	0	0	0	0	0	0	5241600	0	0	0	0	0	0	603700	0	0	0	8821200	0	0	0	0	0	0	0	0	0	0	7907600		0	0	0	0	0
21922	YGWLAAPQAYVSEKHEGNK	Phospho (STY)	2227.01	Q04446;E9PGM4	GBE1	1,4-alpha-glucan-branching enzyme	1	6	65.924	292;2330;2331		233960	0	0	0	0	165140	0	0	0	0	0	3280400	155980	189530	0	3120000	1142900	597420	0	0	0	816310	9312100	0	674640	0	0	2772100	0	0	0	0		217926	0	150222	0	0
4727	GLPPSNHHAVYDVPPSVSK	Phospho (STY)	2079.98	P56945-5;P56945-8;P56945;P56945-7;P56945-2;P56945-6;P56945-4	BCAR1	Breast cancer anti-estrogen resistance protein 1	1	7	60.621	2205		199930	1261800	219610	0	0	0	0	0	3973900	0	0	0	0	0	0	0	0	0	619000	13058000	0	1504300	0	0	594120	0	0	0	584800	432550	0	0		186228	227972	0	0	0
8765	KQEGTPEGLYL	Phospho (STY)	1313.59	P62191;P62191-2	PSMC1	26S protease regulatory subunit 4	1	1	77.744	2248		0	0	0	0	0	0	0	0	5847000	408710	0	0	55118	0	0	0	0	153190	0	8318800	0	369750	0	0	396150	0	0	142430	0	0	6697800	0		0	0	0	0	0
22283	YPALHKPENQDIDWGALEGETR	Phospho (STY)	2618.18	P13796	LCP1	Plastin-2	1	13	125.04	1770		0	0	0	0	0	0	731220	0	0	4489100	0	1227600	462550	0	2636400	0	0	1753300	0	0	7596200	0	0	0	0	0	0	0	640500	0	0	2850900		0	0	0	637335	0
20399	VIEDDPEAVYTTTGGK	Phospho (STY)	1773.77	Q15375-2;Q15375-4;Q15375	EPHA7	Ephrin type-A receptor 7	1	14	130.01	2533		0	126740	0	0	0	127890	0	0	0	521380	1680400	0	0	0	2798000	2013400	0	411220	0	0	732000	8471200	0	0	591820	0	0	3491200	635110	0	0	686450		0	0	116337	0	0
7625	IKEKYIDQEELNK	Phospho (STY)	1728.83	P07900;P07900-2;P08238;Q58FF8	HSP90AA1;HSP90AB1;HSP90AB2P	Heat shock protein HSP 90-alpha;Heat shock protein HSP 90-beta;Putative heat shock protein HSP 90-beta 2	1	3	178.68	1667		83738	0	0	0	0	0	0	0	6327900	0	0	0	0	0	0	0	0	0	0	8783500	0	1369700	183030	0	0	0	0	0	0	0	5510200	0		77999.1	0	0	0	0
18306	TMQFEPSTMVYDACR	Oxidation (M);Phospho (STY)	1930.73	Q9Y490	TLN1	Talin-1	1	12	95.067	3139		531530	0	0	0	0	0	0	0	1390700	4408400	1004300	353210	0	0	0	0	0	0	0	614700	7463800	840470	0	936250	0	0	0	219410	0	0	469480	4017400		495102	0	0	0	0
13875	SAYFAEKLYK	Phospho (STY)	1298.59	P09525;Q6P452;P09525-2	ANXA4	Annexin A4;Annexin	1	12	55.314	1716		1826900	4043600	0	0	0	0	67881	0	0	0	804390	0	0	2897900	346110	0	0	1026100	1177500	0	0	451330	0	5085000	0	531100	635080	2527700	0	823460	0	0		1.7017e+06	0	0	59165.4	0
529	AKAPAPAPAESGESLAYWPDRSDTEVPPLDLGWTDTGFYR	Phospho (STY)	4413.03	Q8NEG4	FAM83F	Protein FAM83F	1	2	95.557	380;381;382;703;2744		0	0	0	0	0	0	0	0	5418200	0	0	0	0	0	0	0	0	0	0	11313000	0	0	0	0	0	0	0	0	0	0	5460400	0		0	0	0	0	0
21454	WRYPSLSLHGIEGAFSGSGAK	Phospho (STY)	2299.08	Q96KP4;Q96KP4-2	CNDP2	Cytosolic non-specific dipeptidase	1	3	132.65	408;409;2861		502910	264300	0	0	0	0	0	0	781640	0	0	0	0	246490	444910	390460	628290	683520	0	0	761540	161060	0	16178000	0	0	350650	0	0	691440	0	0		468444	0	0	0	0
10394	LSLGQYDNDAGGQLPFSK	Phospho (STY)	1988.89	Q68CZ2;Q68CZ2-2	TNS3	Tensin-3	1	6	80.859	2623		0	0	0	0	0	0	0	0	5100400	0	0	0	0	0	0	0	0	0	0	8913200	0	0	0	0	0	0	0	0	0	0	7953600	0		0	0	0	0	0
7303	IDSIPHLNNSTPLVDPSVYGYGVQK	Phospho (STY)	2792.34	Q96I24	FUBP3	Far upstream element-binding protein 3	1	5	97.5	2854;2855		0	0	0	0	0	0	0	0	6805400	0	0	0	0	0	0	0	0	0	0	5773200	0	615660	0	0	0	0	0	0	0	0	7870500	798730		0	0	0	0	0
7642	IKPSSSANAIYSLAAR	Phospho (STY)	1727.86	P22681	CBL	E3 ubiquitin-protein ligase CBL	1	3	73.279	223;224;225;226;1892		235660	0	0	0	0	0	0	361010	5068400	573300	0	0	0	0	134600	251800	104010	0	394630	5715200	1834700	223940	0	150110	0	0	518460	0	0	0	5835900	452620		219509	0	0	0	375499
22421	YSPIYSPDPYYASESEYWTYHGSPK	Phospho (STY)	3066.26	O94929-2;O94929-3;A0A0C4DGA7;O94929	ABLIM3	Actin-binding LIM protein 3	1	5	117.4	162;569;1563		0	0	673080	0	0	0	0	0	0	1510300	0	0	0	4612300	1553200	0	0	4513600	527490	0	0	0	874060	3916500	1196600	0	0	0	536150	597610	0	1341500		0	698710	0	0	0
2051	DQLIYNLLK	Phospho (STY)	1198.6	P00338;P00338-3;P00338-5;P00338-2;P00338-4;F5H5J4;F5H6W8;F5H8H6;F5GXC7;F5GWW2;F5GXU1	LDHA	L-lactate dehydrogenase A chain	1	11	83.168	1579		0	0	0	0	0	0	0	439330	1776300	2649000	1413400	696700	0	628510	1646700	1671700	0	0	0	0	4071300	1514500	0	0	0	0	241050	0	0	0	1979500	3093800		0	0	0	0	456962
10314	LSADSGYIIPLPDIDPVPEEEDLGKR	Phospho (STY)	2917.4	A0A0B4J203;P16234	FIP1L1;PDGFRA	Platelet-derived growth factor receptor alpha	1	5	134.68	20;21;924		0	0	0	0	0	0	0	501090	0	4377100	0	0	0	0	0	0	0	0	824240	0	9216200	0	0	0	0	0	0	1484200	0	0	0	5369200		0	0	0	0	521201
2615	EKWDCESICSTYSNLYNHPQLIK	2 Phospho (STY)	3044.25	Q96GA3	LTV1	Protein LTV1 homolog	2	2	97.69	407;2847;2848		0	0	0	0	0	0	0	0	3566800	0	0	0	0	0	0	0	0	0	0	12213000	0	0	0	0	0	0	0	0	0	0	5868900	0		0	0	0	0	0
15033	SLYHDISGDTSGDYRK	Phospho (STY)	1892.79	P50995-2;P50995	ANXA11	Annexin A11	1	13	99.069	260;2135		547180	1260800	413840	0	0	1197800	0	367890	1027100	0	1480400	0	0	1082600	1117700	963870	0	1269200	134690	1363700	0	0	0	1967900	1063800	533560	3080600	0	341360	1062100	1351100	0		509680	429599	1.08959e+06	0	382655
543	AKHDELTYF	Phospho (STY)	1202.5	P04080	CSTB	Cystatin-B	1	10	76.345	1617		587130	2984800	0	0	0	0	0	302100	0	3878100	116120	354560	0	321500	0	4413600	0	186930	0	0	0	681800	0	0	989240	803870	311470	0	335440	0	454720	4858300		546892	0	0	0	314225
4131	GDKQVEYLDLDLDSGK	Phospho (STY)	1873.83	B7Z3B9;Q13480;Q13480-2	GAB1	GRB2-associated-binding protein 1	1	21	130.29	1080		0	0	0	0	0	0	0	56649	0	8603300	0	0	0	0	0	0	0	0	545070	664210	7058600	0	0	0	174440	0	0	0	0	0	0	4474100		0	0	0	0	58922.6
15192	SNYNFEKPFLWLAR	Phospho (STY)	1863.87	B5MDF5;P62826;B4DV51	RAN	GTP-binding nuclear protein Ran	1	9	103.13	1074		0	240990	0	0	0	0	0	0	5040500	1120000	0	0	0	0	0	0	0	0	0	4919500	0	0	0	0	0	0	0	0	0	0	8155800	2040400		0	0	0	0	0
20442	VIQYLAYVASSHK	Phospho (STY)	1557.76	P35579;P35579-2;Q5BKV1	MYH9	Myosin-9	1	11	82.202	2003;2004		1051900	953080	2825400	0	0	0	202600	0	0	1466000	299450	2207600	232530	66802	213730	245270	165340	0	0	0	2571200	176450	3991600	0	189120	76620	2343700	2008200	186700	0	0	0		979809	2.93299e+06	0	176587	0
16181	TACTNFMMTPYVVTR	2 Phospho (STY)	1950.75	D7R525;J3KNK1;P45984-5;P45984-3;P45984-2;P45984-4;P45984	MAPK9	Mitogen-activated protein kinase 9	2	9	115.63	530;531;1166		0	1159300	0	0	0	0	0	0	331300	0	0	0	229160	0	0	1463300	0	0	0	3356900	1164500	0	0	5213300	6018000	0	0	0	0	0	865530	1600200		0	0	0	0	0
10219	LQLDNQYAVLENQK	Phospho (STY)	1754.82	Q9UKY7;D6R9V8	CDV3	Protein CDV3 homolog	1	4	167.32	3093		0	0	0	0	0	0	0	0	5462400	0	0	0	0	0	0	0	0	0	0	9020100	0	0	0	0	0	0	0	0	0	0	6893700	0		0	0	0	0	0
15889	SVSSSPWLPQDGFDPSDYAEPMDAVVKPR	2 Phospho (STY)	3336.41	Q9NRY4	ARHGAP35	Rho GTPase-activating protein 35	2	2	75.384	448;449;3010		0	0	0	0	0	0	0	1069000	0	5212400	1072300	0	0	0	0	0	1924000	749780	0	0	11331000	0	0	0	0	0	0	0	0	0	0	0		0	0	0	0	1.1119e+06
20633	VLQYHKPVQASYFETLR	Phospho (STY)	2158.06	O95989	NUDT3	Diphosphoinositol polyphosphate phosphohydrolase 1	1	7	73.279	1575		0	1136000	0	0	0	0	0	0	4179100	0	0	0	0	0	311790	0	0	0	0	6438600	1084100	0	287780	1503800	0	0	0	0	0	0	6384600	0		0	0	0	0	0
8165	IYDILSDNGPQQPSTTVK	Phospho (STY)	2054.96	Q96RT1-6;Q96RT1-4;Q96RT1-9;Q96RT1-2;Q96RT1;Q96RT1-8;Q96RT1-7;Q96RT1-5;Q96RT1-3	ERBB2IP	Protein LAP2	1	9	102.89	2883		0	0	0	0	0	0	0	0	4995500	0	0	0	0	0	0	0	0	0	0	7986300	563060	0	0	0	0	0	0	0	0	0	7764500	0		0	0	0	0	0
13532	RISHSLYSGIEGLDESPSR	Phospho (STY)	2182.01	Q5VWV2;Q8TEW0-5;Q8TEW0-3;Q8TEW0-7;Q8TEW0-6;Q8TEW0-4;Q8TEW0-11;Q8TEW0-2;Q8TEW0;F5GZI3;Q5VWU8;Q8TEW0-9;Q8TEW0-10;Q8TEW0-8;B1AP52	PARD3	Partitioning defective 3 homolog	1	1	115.88	348;349;2610		0	0	0	0	0	0	0	0	11216000	420780	0	0	0	0	0	0	0	0	0	8247200	0	636180	0	0	415000	0	0	0	0	0	0	286700		0	0	0	0	0
16101	SYQYLVESIR	Phospho (STY)	1336.61	B4DP72;Q5HYK3	COQ5	2-methoxy-6-polyprenyl-1,4-benzoquinol methylase, mitochondrial	1	17	120.77	1063		0	402370	808600	0	0	177770	216520	0	162520	410960	871240	692760	342450	0	371230	1749000	1697600	586450	152460	362480	774720	508120	1335500	0	5273400	372700	959020	475320	759010	849280	461410	428140		0	839390	161711	188720	0
5052	GSYGDLGGPIITTQVTIPK	Phospho (STY)	1995.99	P61978;P61978-2;P61978-3	HNRNPK	Heterogeneous nuclear ribonucleoprotein K	1	11	173.37	279;2239		147800	0	0	0	0	0	0	0	5519100	0	0	0	0	0	0	0	0	0	0	8488800	0	0	0	0	0	0	0	0	0	0	6977400	0		137671	0	0	0	0
20522	VLAPASTLQSSYQIPTENSMTAR	Phospho (STY)	2544.19	Q14126	DSG2	Desmoglein-2	1	3	88.872	2454		0	0	0	0	0	0	0	0	3846300	0	0	0	0	0	0	0	0	0	0	9002500	0	0	0	0	0	0	0	0	0	0	7553800	725140		0	0	0	0	0
2422	EFEVYGPIK	Phospho (STY)	1160.52	P08621-3;P08621-2;P08621	SNRNP70	U1 small nuclear ribonucleoprotein 70 kDa	1	8	77.732	1698		330910	0	241690	0	0	0	1666800	0	0	4058800	0	0	0	0	1882300	132390	0	289930	0	0	6561500	0	761470	0	0	0	0	0	0	0	0	5180500		308232	250893	0	1.45279e+06	0
12315	NSSYVHGGVDASGKPQEAVYGQNDIHHK	Phospho (STY)	3073.37	Q9UN86-2;Q9UN86	G3BP2	Ras GTPase-activating protein-binding protein 2	1	4	106.11	3100		0	0	0	0	0	0	0	0	3590100	0	0	2366200	0	0	0	0	854750	1683600	0	8780000	0	0	0	0	0	0	0	0	0	0	3829400	0		0	0	0	0	0
83	AAVPSGASTGIYEALELRDNDK	Phospho (STY)	2356.09	P06733	ENO1	Alpha-enolase	1	7	66.536	1638		377450	1024600	0	0	0	0	0	0	1104000	0	333320	1779000	517540	378660	0	0	0	0	231460	3012400	1678700	4911200	0	0	770060	507160	652460	0	739440	1184700	1898300	0		351582	0	0	0	0
20865	VSGDYGHPVYIVQEMPPQSPANIYYKV	Phospho (STY)	3130.45	P52799;P98172	EFNB2;EFNB1	Ephrin-B2;Ephrin-B1	1	9	71.06	271;2170;2171;2172		0	0	0	0	0	0	0	0	3569500	0	0	0	0	0	0	0	0	0	0	7229500	3758200	0	0	0	1572000	0	0	0	0	0	3314200	1636700		0	0	0	0	0
2943	EVTTVLQADSAEYAQPLVGGIVGTLHQR	Phospho (STY)	3031.5	Q96PD2;Q96PD2-2	DCBLD2	Discoidin, CUB and LCCL domain-containing protein 2	1	6	141.78	410;2866		0	0	0	0	0	0	0	0	7550000	0	0	0	0	0	0	0	0	0	0	7975600	970410	0	0	0	0	0	0	0	0	0	4494500	0		0	0	0	0	0
155	ADSEYTDKLQHYTSGHMTPGMK	Phospho (STY)	2576.07	B1AKC9;P29323-2;P29323-3;P29323	EPHB2	Ephrin type-B receptor 2	1	7	87.319	50;512;1032;1033		0	0	0	0	0	0	0	0	1335200	5463500	0	0	0	0	0	0	0	0	0	3823900	3587800	0	0	0	0	0	0	0	0	0	2145000	4627600		0	0	0	0	0
88	AAYFGIYDTAK	Phospho (STY)	1298.56	P05141	SLC25A5	ADP/ATP translocase 2;ADP/ATP translocase 2, N-terminally processed	1	19	87.184	1627;1628		159600	0	308710	0	716970	611810	675440	0	934140	1802100	770770	0	816560	0	856130	1349300	320080	930040	0	1513600	4222700	844850	0	0	1138800	176630	0	0	0	247660	0	2496200		148662	320465	556540	588716	0
13879	SAYQTIDSAEAPADPFAVPEGR	Phospho (STY)	2371.04	Q6RW13-2;Q6RW13	AGTRAP	Type-1 angiotensin II receptor-associated protein	1	13	94.707	355;2639		1742300	179240	0	0	0	0	0	0	3916200	1797200	0	0	0	0	0	1388900	0	0	0	1002000	3213300	2877100	1219200	765860	0	0	806180	0	500320	0	772040	667460		1.62289e+06	0	0	0	0
18629	TPSFELPDASERPPTYCELVPR	2 Phospho (STY)	2720.16	Q9BRG2-2;Q9BRG2	SH2D3A	SH2 domain-containing protein 3A	2	9	130.15	428;728;2925		0	0	0	0	0	0	0	0	3704900	0	0	0	0	0	0	0	0	0	0	7654900	0	0	0	0	0	0	0	0	0	0	9472600	0		0	0	0	0	0
20796	VQENDGKEPPPVVNYEEDAR	Phospho (STY)	2364.03	P16591-2;P16591	FER	Tyrosine-protein kinase Fer	1	8	139.11	1814		0	0	0	0	0	0	0	0	4134000	0	0	0	0	0	0	0	0	0	0	7910400	2125300	0	0	0	0	0	0	0	0	0	6643800	0		0	0	0	0	0
7627	IKEPLLLPEDDTRDNVFYYGEEGGGEEDQDYDITQLHR	Phospho (STY)	4548.03	P22223-2;P22223	CDH3	Cadherin-3	1	6	153.55	1881;1882		0	0	0	0	0	0	0	0	3897000	0	0	0	0	0	0	0	0	0	0	11331000	0	0	0	0	0	0	0	0	0	0	5569800	0		0	0	0	0	0
4970	GSEKEEYFI	Phospho (STY)	1180.47	S4R466;Q0VAQ4	SMAGP	Small cell adhesion glycoprotein	1	6	81.972	2373		0	0	0	0	0	0	0	0	5310700	216520	0	0	0	0	0	0	0	0	0	6988100	393620	0	0	0	0	0	0	0	0	0	7471000	395220		0	0	0	0	0
2163	DVDEAYMNKVELESR	Phospho (STY)	1876.79	CON__P05787;P05787;P05787-2;CON__H-INV:HIT000292931	KRT8	Keratin, type II cytoskeletal 8	1	16	93.424	1145		0	0	382090	0	0	2531100	157470	0	497790	2272000	958070	0	0	206780	1526700	210340	785970	1017900	0	767180	2944400	2056100	2924700	0	0	330580	0	0	0	0	813290	391580		0	396640	2.30245e+06	137252	0
14082	SEQENPLFPIYENVNPEYHR	Phospho (STY)	2554.12	F8VU56;P23467-4;P23467-2;P23467;P23467-3	PTPRB	Receptor-type tyrosine-protein phosphatase beta	1	7	105.06	1306		0	2085200	0	0	0	0	0	0	0	2171400	0	0	0	0	0	1154700	0	0	0	0	3315700	0	0	8961800	0	0	0	0	0	0	0	3058100		0	0	0	0	0
20289	VGINYQPPTVVPGGDLAK	Phospho (STY)	1903.94	Q71U36;Q71U36-2;Q13748;Q13748-2;Q6PEY2;Q9BQE3;F5H5D3;P68363;P68363-2;P68366-2;P68366	TUBA1A;TUBA3C;TUBA3E;TUBA1C;TUBA1B;TUBA4A	Tubulin alpha-1A chain;Tubulin alpha-3C/D chain;Tubulin alpha-3E chain;Tubulin alpha-1C chain;Tubulin alpha-1B chain;Tubulin alpha-4A chain	1	6	81.854	2285		0	0	0	0	0	0	0	57295	3337000	1174500	4279700	0	0	604150	229920	0	0	0	0	3866000	1943200	1175500	529830	0	731280	0	768940	0	0	391520	0	1593400		0	0	0	0	59594.5
8730	KPFSIEDVEVAPPKAYEVR	Phospho (STY)	2253.11	P00325	ADH1B	Alcohol dehydrogenase 1B	1	4	108.71	1578		0	1330800	710410	0	0	0	1725800	0	0	3102300	1097800	2429500	0	0	0	0	771140	0	0	0	4908700	0	0	0	0	0	0	0	0	0	0	4567200		0	737462	0	1.50421e+06	0
17699	TKEVYELLDSPGK	Phospho (STY)	1557.73	P22234;P22234-2	PAICS	Multifunctional protein ADE2;Phosphoribosylaminoimidazole-succinocarboxamide synthase;Phosphoribosylaminoimidazole carboxylase	1	8	97.69	1883		0	0	0	0	0	0	0	0	3216500	1183900	0	0	0	0	499130	0	0	0	0	4887000	3392400	0	0	0	0	0	467680	0	0	0	4796700	2173900		0	0	0	0	0
20815	VQLNVFDEQGEEDSYDLKGR	Phospho (STY)	2420.05	H9KV28;A0A0G2JH68;O60610-2;O60610-3;O60610	DIAPH1	Protein diaphanous homolog 1	1	9	150.7	36;962		0	0	0	0	0	0	243930	0	2723400	2195400	0	0	0	0	0	0	203120	0	0	4509100	2576500	636240	831940	0	0	501890	0	0	0	274950	3785400	2071700		0	0	0	212610	0
18755	TQILAASYELHK	Phospho (STY)	1452.7	Q01082;A0A087WUZ3;Q01082-2;Q01082-3	SPTBN1	Spectrin beta chain, non-erythrocytic 1	1	10	75.088	288;2308		0	1463600	464620	0	0	0	171290	178000	0	1470500	137840	1307500	523030	1677200	393510	258700	1313200	1803200	625100	0	2408400	795900	371610	1291500	0	96184	0	666170	239650	844930	0	1978200		0	482312	0	149297	185144
13534	RISYVQDENRDPIR	2 Phospho (STY)	1919.83	Q9NQS7-2;Q9NQS7	INCENP	Inner centromere protein	2	2	44.054	445;3002		0	0	0	0	0	0	0	0	4853100	0	0	0	0	0	0	0	0	0	0	8619700	0	0	0	0	0	0	0	0	0	0	7003700	0		0	0	0	0	0
6066	HKEDVYENLHTK	Phospho (STY)	1591.7	P29350-2;P29350;P29350-3	PTPN6	Tyrosine-protein phosphatase non-receptor type 6	1	9	112.44	1964		428440	195490	0	0	0	82606	0	0	383280	2632300	69265	1178200	0	136730	2501200	296620	111530	198260	157170	727360	1718400	1398900	4401700	91648	198200	429120	59284	1030400	717080	0	0	1309500		399077	0	75143.5	0	0
14	AAAYNLVQHGITNLCVIGGDGSLTGANIFR	Phospho (STY)	3181.54	P17858;P17858-2	PFKL	ATP-dependent 6-phosphofructokinase, liver type	1	5	73.13	1822		0	0	0	0	0	0	0	0	0	0	0	0	0	0	0	694360	0	0	0	0	0	0	0	19703000	0	0	0	0	0	0	0	0		0	0	0	0	0
13172	QQSTTLSTLYPSTSSLLTNHQHEGR	Phospho (STY)	2865.33	Q92783-2;Q92783	STAM	Signal transducing adapter molecule 1	1	4	97.542	2807		0	0	0	0	0	0	0	0	4242400	0	0	0	0	0	0	0	0	0	0	7493600	2413600	0	0	0	0	0	0	0	0	0	6213200	0		0	0	0	0	0
5299	GYFEYIEENKYSR	Phospho (STY)	1776.74	Q00839-2;Q00839	HNRNPU	Heterogeneous nuclear ribonucleoprotein U	1	8	86.772	284;2302;2303		0	0	0	0	0	0	0	0	6125400	0	0	0	0	0	0	0	0	0	0	6374700	0	0	0	0	0	0	0	0	0	0	7635100	154150		0	0	0	0	0
8547	KKLDDQSEDEALELEGPLITPGSGSIYSSPGLYSK	Phospho (STY)	3802.81	Q96AC1-2;Q96AC1;Q96AC1-3	FERMT2	Fermitin family homolog 2	1	5	104.48	2830		772390	0	0	0	0	0	0	0	1739100	2187700	0	0	0	0	0	0	0	0	0	3434800	4042000	0	0	3515000	0	0	0	0	0	0	2394600	2141800		719455	0	0	0	0
1771	DHVYGIHNPVMTSPSQH	Phospho (STY)	1997.85	O43490-2;O43490	PROM1	Prominin-1	1	2	139.08	1472		0	0	0	0	0	0	1230900	0	0	4156800	0	0	0	0	0	0	1015900	0	0	0	6102300	1423500	0	377980	358010	0	0	0	0	0	0	5533800		0	0	0	1.07286e+06	0
2614	EKWDCESICSTYSNLYNHPQLIK	Phospho (STY)	2964.28	Q96GA3	LTV1	Protein LTV1 homolog	1	3	119.38	407;2847;2848		0	0	0	0	0	0	0	0	5717200	0	0	0	0	0	0	0	0	0	0	6977100	0	0	0	0	0	0	0	0	0	0	7450000	0		0	0	0	0	0
12366	NTPYKTLEPVKPPTVPNDYMTSPAR	Oxidation (M);2 Phospho (STY)	2991.35	A0A0A0MRT6;Q8IZP0-2;Q8IZP0-4;Q8IZP0-6;B6VEX4;Q8IZP0-11;Q8IZP0-10;Q8IZP0-8;Q8IZP0-7;Q8IZP0-12;Q8IZP0;Q8IZP0-3;Q8IZP0-5;Q8IZP0-9	ABI1	Abl interactor 1	2	3	71.678	14;498;499;887;888		0	0	0	0	0	0	0	0	7806300	0	0	0	0	0	0	0	0	0	0	5902100	0	0	0	0	0	0	0	0	0	0	6421100	0		0	0	0	0	0
22055	YKPVCNQVECHPYFNR	Phospho (STY)	2189.92	A0A0A0MSS8;P42330;S4R3Z2;P42330-2	AKR1C3	Aldo-keto reductase family 1 member C3	1	4	92.38	900;901		0	0	0	0	0	0	0	0	0	0	0	3883800	0	0	2049600	872920	0	1092600	0	0	0	4017800	1873700	3171400	0	215420	0	0	0	0	0	2934100		0	0	0	0	0
10150	LPQGLPAHPRPVTAYDGFVQYIPFDDPR	Phospho (STY)	3245.57	Q9P266	KIAA1462	Junctional protein associated with coronary artery disease	1	3	76.899	3051		0	2184400	0	0	0	0	0	0	0	0	0	0	0	0	0	454900	0	0	1484700	0	0	0	0	15969000	0	0	0	0	0	0	0	0		0	0	0	0	0
8009	ITETESPYQELQGQR	Phospho (STY)	1857.81	X6RGC9;K7ES93;O43914-3;O43914-2;O43914	TYROBP	TYRO protein tyrosine kinase-binding protein	1	7	203.32	1394		0	257060	0	0	0	0	0	0	0	6266900	0	0	0	0	0	0	0	0	0	0	7270400	0	0	0	0	0	0	0	0	0	0	6274500		0	0	0	0	0
4987	GSHFFPGNNVIYEK	Phospho (STY)	1687.74	Q8WVV4;Q8WVV4-1;Q8WVV4-3	POF1B	Protein POF1B	1	7	82.651	2789		0	0	0	0	0	0	0	0	0	5321400	0	0	0	0	0	0	0	0	0	0	7058200	0	0	0	0	0	0	0	0	0	0	7621400		0	0	0	0	0
9022	LALPTAALYGLR	Phospho (STY)	1337.71	Q63HR2-5;Q63HR2-6;Q63HR2;Q63HR2-4;F8VV64;Q63HR2-2	TNS2	Tensin-like C1 domain-containing phosphatase	1	8	102.4	2620		0	3589400	190670	0	0	0	0	221270	129210	1450200	0	0	0	90621	0	0	0	0	0	223640	3045000	375630	0	7756800	817440	0	0	0	0	0	247420	1805200		0	197930	0	0	230151
11434	NDVVGTTYLHLSK	Phospho (STY)	1525.72	Q9NZM1-2;Q9NZM1-6;Q9NZM1;Q9NZM1-5;Q9NZM1-3	MYOF	Myoferlin	1	3	105.19	3044		0	0	67509	0	0	0	0	0	214080	0	109040	111480	0	0	0	0	0	0	0	307200	641500	0	184340	0	0	299740	17655000	0	0	0	0	336920		0	70079.7	0	0	0
13455	RGFFICDQPYEPVSPYSCK	Phospho (STY)	2429.02	P07814	EPRS	Bifunctional glutamate/proline--tRNA ligase;Glutamate--tRNA ligase;Proline--tRNA ligase	1	9	85.087	183;1663;1664		0	0	0	0	0	0	0	0	4970700	0	0	0	0	0	0	0	0	0	0	7219900	0	0	0	0	0	0	0	0	0	0	7131600	578140		0	0	0	0	0
11664	NHQSAAEYNIFEGMELR	Phospho (STY)	2087.88	Q14195-2;Q14195	DPYSL3	Dihydropyrimidinase-related protein 3	1	5	132.64	2462		249290	444090	0	0	0	0	216680	0	0	4327700	0	434850	0	0	0	0	299240	0	0	0	6181800	0	0	882740	369790	0	0	734090	0	362120	0	5388000		232205	0	0	188859	0
2119	DTCYSPKPSVYLSTPSSASK	Phospho (STY)	2253.99	Q9Y5K6	CD2AP	CD2-associated protein	1	9	81.016	482;3150;3151		0	0	0	0	0	0	0	0	1329900	3638100	0	0	0	0	0	0	229250	0	0	1793300	5527100	0	0	0	0	0	108290	0	0	0	1662200	5582400		0	0	0	0	0
10791	LYGPTNFAPIINHVAR	Phospho (STY)	1861.92	E7ENH5;A6PVH9;Q99829;B0QZ18	CPNE1	Copine-1	1	8	126.09	1001		0	0	0	0	0	0	0	0	4606500	777390	0	0	0	0	317720	0	0	0	0	6288400	996440	0	295880	0	0	0	297800	261520	0	0	6013200	0		0	0	0	0	0
14722	SKPPYTDYVSTR	Phospho (STY)	1492.66	Q9UPZ9-2;Q9UPZ9	ICK	Serine/threonine-protein kinase ICK	1	5	120.87	746;3104		0	0	0	0	0	0	0	0	3877900	1159000	0	0	0	0	0	0	0	0	0	5280300	1390900	2744700	0	0	0	0	0	0	0	0	4563100	686290		0	0	0	0	0
870	ARPASSFAHIPNYSNFSSQAINPGFLDSGTIR	Phospho (STY)	3501.65	P09769	FGR	Tyrosine-protein kinase Fgr	1	2	112.6	198;1723		0	0	0	0	0	0	0	0	0	0	0	3617000	0	0	694500	0	0	0	0	0	1475700	0	13046000	0	0	0	0	0	0	0	0	807170		0	0	0	0	0
4050	GANDQGASGALSSDLELPENPYSQVK	Phospho (STY)	2726.21	Q9P2M7-2;Q9P2M7	CGN	Cingulin	1	4	141.69	3054		0	0	0	0	0	0	0	0	5105000	0	0	0	0	0	0	0	0	0	0	8786500	0	0	0	0	0	0	0	0	0	0	5747400	0		0	0	0	0	0
12707	PYPKPAPSSGKDYV	Phospho (STY)	1584.72	O95832	CLDN1	Claudin-1	1	6	83.692	1574		0	0	0	0	0	0	271650	259020	0	4359700	223310	0	0	0	2050100	0	1023300	0	0	0	6015800	0	0	0	0	0	0	0	59387	0	0	5375300		0	0	0	236771	269416
11257	MVVESAYEVIK	Oxidation (M);Phospho (STY)	1362.61	P07195	LDHB	L-lactate dehydrogenase B chain	1	6	62.466	1646		0	140820	0	0	0	583530	0	0	5898200	0	275280	443020	296390	1345600	0	442230	215100	0	127050	4294900	1063300	506900	0	0	0	0	0	0	0	0	3400400	590650		0	0	530815	0	0
10782	LYEWISIDKDEAGAK	Phospho (STY)	1816.83	A0A0A0MTP6;O15357-2;O15357	INPPL1	Phosphatidylinositol 3,4,5-trisphosphate 5-phosphatase 2	1	12	105.14	920		120280	0	0	0	0	0	0	0	3927700	936750	0	0	0	0	377550	1262300	0	0	156400	5786300	1697500	379450	0	0	0	0	0	0	0	0	4047300	835310		112037	0	0	0	0
5329	GYISIPVIHEQNVTRPAAQPSFHQAQK	Phospho (STY)	3095.53	O95817	BAG3	BAG family molecular chaperone regulator 3	1	2	110.03	1571		0	0	0	0	0	0	0	0	0	0	0	0	0	0	0	0	0	0	0	10492000	0	0	0	0	0	0	0	0	0	0	8946900	0		0	0	0	0	0
8419	KGPCAVSSNPYAFK	Phospho (STY)	1604.71	Q5VYS8-4;Q5VYS8-6;Q5VYS8;Q5VYS8-5;Q5VYS8-3;Q5VYS8-2	ZCCHC6	Terminal uridylyltransferase 7	1	4	68.277	2616		0	0	0	0	0	0	0	0	4594600	0	0	0	0	0	0	0	0	0	0	7936100	0	0	0	0	0	0	0	0	0	0	6879400	0		0	0	0	0	0
928	ASPSPSLSSYSDPDSGHYCQLQPPVR	Phospho (STY)	2911.25	Q8N5H7-6;Q8N5H7-5;Q8N5H7-2;Q8N5H7-4;Q8N5H7;Q8N5H7-3	SH2D3C	SH2 domain-containing protein 3C	1	2	121.38	2721		334690	2553600	0	0	0	0	0	0	578540	0	432350	0	0	0	0	0	0	148690	0	0	0	0	0	13487000	731020	0	0	654180	415670	0	0	0		311752	0	0	0	0
15426	SRDPGYDHLWDETLSSSHQK	Phospho (STY)	2437.03	Q494U1-3;Q494U1-2;Q494U1	PLEKHN1	Pleckstrin homology domain-containing family N member 1	1	3	109.65	2563		0	0	0	0	0	0	0	0	4569800	0	0	0	0	0	0	0	0	0	0	6084000	320610	0	0	0	0	0	0	264430	0	0	8083400	0		0	0	0	0	0
22527	YVPPSSTDRSPYEK	Phospho (STY)	1704.74	A0A0C4DGW3;A0A087X2A4;A0A087WWM1;P15941-7;P15941-11;P15941-8;P15941-4;P15941-3;P15941;P15941-2;A6ZIE4;A6ZIE3;B1AVQ7;A0A087X0L2;A0A0A0MRB3;A0A0A0MSH4;P15941-12;P15941-16;P15941-9;P15941-10;P15941-15;P15941-6;P15941-17	MUC1	Mucin-1;Mucin-1 subunit alpha;Mucin-1 subunit beta	1	2	48.527	806		122970	0	0	0	0	0	225230	47873	0	0	0	0	0	0	0	0	377830	0	0	0	9335900	0	0	0	0	0	0	0	0	0	0	9208600		114542	0	0	196311	49794.4
16665	TEGTYDLPYWDR	Phospho (STY)	1594.63	Q96PD2;Q96PD2-2	DCBLD2	Discoidin, CUB and LCCL domain-containing protein 2	1	6	76.073	2867;2868		0	0	0	0	0	0	0	208500	5156100	0	0	0	0	0	408750	0	0	0	0	7405500	0	0	0	0	0	0	0	0	0	0	6092800	0		0	0	0	0	216868
22426	YSQNIYIQNR	Phospho (STY)	1377.61	B8QGS9;Q99959-2;Q99959	PKP2	Plakophilin-2	1	7	114.86	1094		0	0	280070	0	0	0	0	0	0	2617100	67717	0	0	0	0	0	0	0	121910	1441200	6611800	0	0	194120	0	223300	0	0	0	240530	200270	7240900		0	290735	0	0	0
11810	NKPGPYSSVPPPSAPPPKK	Phospho (STY)	2024.01	Q14978;Q14978-3;Q14978-2	NOLC1	Nucleolar and coiled-body phosphoprotein 1	1	5	49.708	332;333;2503		0	0	0	0	0	0	0	0	8698200	0	0	0	0	0	0	0	0	0	0	5582700	0	0	0	0	0	0	0	0	0	0	4923600	0		0	0	0	0	0
21005	VVAGVANALAHKYH	Phospho (STY)	1528.76	P68871;P02042	HBB;HBD	Hemoglobin subunit beta;LVV-hemorphin-7;Spinorphin;Hemoglobin subunit delta	1	4	88.021	1606		323480	1355900	492350	0	0	0	0	140410	0	0	0	0	1624900	0	0	5126500	0	0	0	0	2448400	0	0	1489200	0	899560	0	0	0	3385500	0	1909800		301311	511098	0	0	146045
15123	SNGYEEAYSVFKK	Phospho (STY)	1600.68	P43034	PAFAH1B1	Platelet-activating factor acetylhydrolase IB subunit alpha	1	2	47.606	2055		658460	1114700	812970	0	0	412950	0	480560	0	0	1329600	772200	0	763930	650620	0	899200	1119000	0	0	2224100	1315600	0	1564900	1190500	694280	1752300	1423300	0	0	0	0		613333	843927	375645	0	499847
21612	YALYDATYETKESK	Phospho (STY)	1760.75	P23528;G3V1A4;E9PK25;Q9Y281-3;Q9Y281	CFL1;CFL2	Cofilin-1;Cofilin-2	1	7	141.54	600;1904;1905;1906		0	0	0	0	0	0	0	0	4444200	0	0	0	0	0	0	0	501370	0	0	6814200	0	721420	0	0	0	0	0	0	0	0	6628600	0		0	0	0	0	0
3788	FSPDSQYIDNR	Phospho (STY)	1420.57	Q5VWV2;Q8TEW0-5;Q8TEW0-3;Q8TEW0-7;Q8TEW0-6;Q8TEW0-4;Q8TEW0-11;Q8TEW0-2;Q8TEW0;F5GZI3;Q5VWU8;Q8TEW0-9;Q8TEW0-10;Q8TEW0-8	PARD3	Partitioning defective 3 homolog	1	3	86.463	347;2609		0	0	0	0	0	0	0	0	5650200	0	0	0	0	0	0	0	0	0	0	5509700	0	0	0	0	0	0	0	0	0	0	7698300	206050		0	0	0	0	0
1770	DHVYGIHNPVMTSPSQH	Oxidation (M);Phospho (STY)	2013.84	O43490-2;O43490	PROM1	Prominin-1	1	5	132.64	1472		0	0	0	0	0	0	1491100	0	0	1645700	0	0	0	0	0	0	7213600	0	0	0	5040600	0	0	76464	139380	0	0	0	0	0	0	3453700		0	0	0	1.29965e+06	0
1027	AVDGYVKPQIK	Phospho (STY)	1296.65	K7EK35;P42229;K7EM17;P42229-2;P51692	STAT5A;STAT5B	Signal transducer and activator of transcription;Signal transducer and activator of transcription 5A;Signal transducer and activator of transcription 5B	1	11	74.841	1391		89682	986220	0	78720	0	348920	224500	195760	0	3348500	614330	1279600	1309700	0	639030	0	0	0	1123900	0	5186700	0	808650	551170	0	591160	342460	700730	559400	0	0	77142		83535.8	0	317399	195675	203617
768	ANNTFYGLSAGVFTK	Phospho (STY)	1668.75	P00352	ALDH1A1	Retinal dehydrogenase 1	1	11	77.746	1581		0	608740	916660	0	0	561710	0	0	0	1511400	0	0	916470	670300	0	0	0	0	0	0	1839900	2113300	134230	7427300	0	0	0	668080	0	0	0	1636600		0	951565	510966	0	0
10700	LVYENINGLSIPSASGVR	Phospho (STY)	1967.97	Q8WU20	FRS2	Fibroblast growth factor receptor substrate 2	1	10	108.71	2781		0	0	0	0	0	0	0	0	3722700	0	0	0	0	0	0	1706900	0	0	146090	6081100	555590	0	0	0	794160	0	0	163360	0	0	5790300	0		0	0	0	0	0
14514	SHRDPYATSVGHLIEK	Phospho (STY)	1888.88	J3KQU4;I3L4I4;O75674-2;O75674;I3L0N2;I3L3M3	TOM1L1	TOM1-like protein 1	1	7	99.092	1355		0	0	0	0	0	0	0	0	944540	5331200	0	0	0	0	0	0	1735500	0	72248	2211500	5237100	0	0	0	215760	0	0	0	0	0	1945100	1242100		0	0	0	0	0
8050	ITSSSAIYDNPNLIKPIPVKPSENQQQR	Phospho (STY)	3216.62	F5GZK9	DCP1B		1	3	69.47	1282		0	0	0	0	0	0	0	0	4901400	0	0	0	0	0	0	0	0	0	0	7038500	0	0	0	0	0	0	0	0	0	0	6895600	0		0	0	0	0	0
21631	YASSANLHLPK	Phospho (STY)	1279.6	CON__P34955			1	9	108.47	1149		0	0	0	0	0	0	0	0	6433800	0	0	0	0	0	0	0	0	0	0	5969300	0	0	0	91846	0	0	0	0	0	0	6295300	0		0	0	0	0	0
8854	KTYITDPVSAPCAPPLQPK	Phospho (STY)	2162.05	A0A087WZF1;Q93052;C9JUT4	LPP	Lipoma-preferred partner	1	7	99.044	493;828		819860	0	0	0	0	0	0	0	1298200	3042700	336600	291660	0	0	292900	0	0	278420	0	1360300	3848400	0	0	0	985720	0	0	408990	161780	203190	2262000	3180600		763672	0	0	0	0
2782	EPSPVRYDNLSR	2 Phospho (STY)	1591.64	Q9C0B5-2;Q9C0B5;Q9ULC8-2;Q9ULC8;Q9ULC8-3	ZDHHC5;ZDHHC8	Palmitoyltransferase ZDHHC5;Probable palmitoyltransferase ZDHHC8	2	7	75.764	433;464;2948;3094		0	0	0	0	0	0	0	102020	2631200	589300	0	0	0	0	0	0	0	0	636560	2735000	2964700	0	0	242320	0	0	0	0	0	0	4909600	3890400		0	0	0	0	106115
20450	VITNQYNNPAGLYSSENISNFNNALESK	Phospho (STY)	3180.44	O00151	PDLIM1	PDZ and LIM domain protein 1	1	6	137.26	550;1407;1408		254070	0	0	0	0	0	0	0	4504000	0	0	0	0	0	0	0	371840	352900	0	4027600	1253300	2011500	0	0	0	0	0	0	0	0	5923400	0		236658	0	0	0	0
11121	MNHTVQTFFSPVNSGQPPNYEMLK	Acetyl (Protein N-term);Phospho (STY)	2887.27	Q01628;C9JQL5	IFITM3	Interferon-induced transmembrane protein 3;Putative dispanin subfamily A member 2d	1	4	99.838	1118		0	0	0	0	0	0	0	0	2367000	0	0	0	0	0	0	0	0	0	0	8373900	1504000	0	0	0	0	0	0	0	0	0	5759700	688420		0	0	0	0	0
18628	TPSFELPDASERPPTYCELVPR	Phospho (STY)	2640.19	Q9BRG2-2;Q9BRG2	SH2D3A	SH2 domain-containing protein 3A	1	6	128.38	428;728;2925		0	0	0	0	0	0	0	0	4593100	0	0	0	0	0	0	0	0	0	0	8654200	0	0	0	0	0	0	0	0	0	0	5433100	0		0	0	0	0	0
203	AEQSDEAVKYYTLEEIQK	Acetyl (Protein N-term);Phospho (STY)	2265.01	P00167-2;P00167;P00167-3	CYB5A	Cytochrome b5	1	4	147.06	1576;1577		0	0	0	0	0	0	0	0	0	0	0	616320	0	0	0	0	1241700	0	0	0	0	16100000	298950	0	0	324480	0	0	0	0	0	0		0	0	0	0	0
7579	IIQLLDDYPK	Phospho (STY)	1296.64	P05388;F8VWS0;P05388-2;G3V210;F8VQY6;F8VRK7;Q8NHW5	RPLP0;RPLP0P6	60S acidic ribosomal protein P0;60S acidic ribosomal protein P0-like	1	6	125.75	1632		139680	0	0	0	0	0	0	0	4025200	662390	0	0	0	0	152900	0	0	0	0	5757100	0	0	0	0	182230	0	0	0	0	0	6248500	1353400		130107	0	0	0	0
8864	KVEEPSIYESVR	Phospho (STY)	1514.7	J3KNB3;Q9UN19-2;Q9UN19	DAPP1	Dual adapter for phosphotyrosine and 3-phosphotyrosine and 3-phosphoinositide	1	6	90.793	112;113;1362		0	0	0	0	0	0	0	0	0	5007300	0	0	0	0	0	0	0	0	0	0	6535200	0	0	0	0	0	0	443320	0	0	0	6529600		0	0	0	0	0
22509	YVLCPSTTPSPAQPADR	Phospho (STY)	1938.85	M0R0W6;P30530-2;P30530	AXL	Tyrosine-protein kinase receptor UFO	1	8	73.279	1400		0	0	0	0	0	0	0	0	0	1917100	0	0	0	0	0	0	1186400	0	0	3502900	4602700	0	0	1123000	0	299830	0	413760	0	0	2353800	3087900		0	0	0	0	0
13644	RPLEQQQPHHIPTSAPVYQQPQQQPVAQSYGGYK	Phospho (STY)	3964.9	Q14847;Q14847-3;Q14847-2	LASP1	LIM and SH3 domain protein 1	1	5	61.725	2501		0	0	0	0	0	0	0	0	4520800	0	0	0	0	0	0	0	0	0	0	6319300	1830400	0	0	0	0	0	0	0	0	0	5645800	0		0	0	0	0	0
165	AEAESMYQIKYEELQSLAGK	Phospho (STY)	2367.07	CON__P05787;P05787;P05787-2;CON__H-INV:HIT000292931	KRT8	Keratin, type II cytoskeletal 8	1	10	111.57	67;1144		0	0	0	0	0	173060	0	0	1858400	1583500	0	349480	0	0	246940	0	277050	0	0	4645000	3050700	800400	0	0	0	0	0	0	0	0	3065300	2240200		0	0	157426	0	0
17656	TIYLSSPDSAVGVQWPR	Phospho (STY)	1954.92	Q86YV5	SGK223	Tyrosine-protein kinase SgK223	1	10	132.65	2691		0	0	0	0	0	0	0	0	5878300	0	0	0	0	0	0	0	0	0	0	7678400	0	0	0	0	0	0	0	0	0	0	4715000	0		0	0	0	0	0
10457	LTADSSHYLCHEVAPPR	Phospho (STY)	2031.89	E9PM19;P29597;E9PPF2	TYK2	Tyrosine-protein kinase;Non-receptor tyrosine-protein kinase TYK2	1	1	42.314	93;94		518100	772040	0	0	0	0	0	0	551950	616320	882110	1450800	706120	1285500	0	1256600	255370	711210	0	1041600	764040	1564300	713440	0	1834800	543960	0	1067300	562740	0	1101600	0		482593	0	0	0	0
21133	VYENVGLMQQQK	Oxidation (M);Phospho (STY)	1531.67	Q06124-2;Q06124	PTPN11	Tyrosine-protein phosphatase non-receptor type 11	1	5	83.182	2348		0	0	0	0	0	0	0	0	1214900	719720	0	0	0	0	0	917170	0	0	143820	5531900	641190	0	0	0	0	0	0	0	0	0	6699400	2314200		0	0	0	0	0
7529	IIASLADRPYEEPPQKPPR	Phospho (STY)	2256.13	Q92625	ANKS1A	Ankyrin repeat and SAM domain-containing protein 1A	1	6	88.565	2801		0	0	0	0	0	0	0	0	4633300	0	0	0	0	0	0	0	0	0	0	5051800	0	0	599020	0	134360	0	0	0	0	0	7722500	0		0	0	0	0	0
22279	YNTDCVQGLTHSK	Phospho (STY)	1601.65	M0R116;A0A0A0MT26;P13637;P13637-2;P13637-3	ATP1A3	Sodium/potassium-transporting ATPase subunit alpha-3	1	6	101.97	909		0	0	0	0	0	0	0	0	3929200	0	0	0	0	0	0	0	0	0	0	5690400	0	0	0	0	0	0	0	0	0	0	8390000	0		0	0	0	0	0
10434	LSTEHSSVSEYHPADGYAFSSNIYTR	2 Phospho (STY)	3077.25	Q12929;Q12929-2	EPS8	Epidermal growth factor receptor kinase substrate 8	2	7	84.127	303;304;305;306;670;2383;2384;2385		0	0	0	0	0	0	0	0	777270	4998200	0	0	0	0	0	0	0	0	0	0	7182100	0	0	0	0	0	0	0	0	0	0	4993100		0	0	0	0	0
13110	QNHLQADNFYQTV	Phospho (STY)	1656.69	Q9NZV1	CRIM1	Cysteine-rich motor neuron 1 protein;Processed cysteine-rich motor neuron 1 protein	1	10	174.42	3046		0	1266700	0	0	0	0	277280	170000	2104300	499610	1381100	0	0	0	0	442440	462860	95305	0	2904100	1673200	857790	0	0	786130	0	0	784580	0	420010	3765300	0		0	0	0	241678	176823
897	ASGNYATVISHNPETK	Phospho (STY)	1767.78	P62917;G3V1A1	RPL8	60S ribosomal protein L8	1	5	112.34	2264		0	0	0	0	0	0	0	0	4924400	0	0	0	0	0	0	0	0	0	0	7104300	0	0	0	0	0	0	0	305380	0	0	5533500	0		0	0	0	0	0
18671	TPVLFDIYEIKEAIK	Phospho (STY)	1857.95	P50995-2;P50995	ANXA11	Annexin A11	1	9	102.65	2136		175860	0	163280	0	270580	0	396160	187610	422760	2107600	0	272440	0	0	0	0	0	0	0	789130	3197800	1233100	677430	0	960370	3058200	175940	224030	1067200	207190	0	2279800		163808	169497	0	345295	195140
15428	SREEDPTLTEEEISAMYSSVNKPGQLVNK	Oxidation (M);Phospho (STY)	3346.53	Q9NWQ8	PAG1	Phosphoprotein associated with glycosphingolipid-enriched microdomains 1	1	6	101.66	453;454;3028		0	272150	0	0	0	0	0	0	566530	2669600	0	0	0	0	654670	1964000	0	0	744780	0	7769400	0	0	0	0	0	0	1135900	0	0	0	2074100		0	0	0	0	0
12723	QADSEMTGYVVTR	Oxidation (M);Phospho (STY)	1551.63	B5MDL5;P53778-2;P53778	MAPK12	Mitogen-activated protein kinase 12	1	12	131.08	518;1075		0	0	0	0	0	0	0	0	2509100	0	0	0	0	0	0	0	0	381220	52222	9993100	0	0	0	756580	0	0	0	0	0	765650	3298600	0		0	0	0	0	0
21941	YHGHSMSDPGVSYR	2 Phospho (STY)	1751.62	Q5JPU3;P08559-3;P08559;P08559-2;P08559-4;P29803	PDHA1;PDHA2	Pyruvate dehydrogenase E1 component subunit alpha, somatic form, mitochondrial;Pyruvate dehydrogenase E1 component subunit alpha, testis-specific form, mitochondrial	2	1	52.569	191;1692		81899	0	0	0	0	152920	0	0	0	1450300	0	0	0	0	0	0	0	0	368760	10806000	0	0	0	416860	0	0	302280	1111700	121910	0	0	2924100		76286.2	0	139105	0	0
1997	DMYDKEYYSVHNK	2 Phospho (STY)	1850.66	P08581;P08581-2	MET	Hepatocyte growth factor receptor	2	4	148.96	192;1694;1695		0	0	0	0	0	0	0	736920	3026500	0	0	0	0	0	0	0	0	0	0	5830800	377000	0	0	0	0	0	1934900	789770	0	0	4985200	0		0	0	0	0	766496
8166	IYDLNIPAFVK	Phospho (STY)	1371.68	O43639	NCK2	Cytoplasmic protein NCK2	1	16	152.07	1475		768990	1942100	0	0	0	0	0	98909	1111300	1445600	0	0	0	0	0	1376300	47636	0	165870	1589200	2764700	293480	0	1484600	336430	0	0	397450	0	0	1679900	2165500		716288	0	0	0	102879
17283	TGYVPSNYVER	Phospho (STY)	1363.58	O43639;E7ERP6	NCK2	Cytoplasmic protein NCK2	1	10	80.245	1477		0	2089000	0	0	0	0	0	0	1383000	1631300	402450	0	0	0	0	1234900	0	0	1027900	1399300	3852900	0	0	1660800	0	0	0	0	0	0	0	2958100		0	0	0	0	0
2350	ECDYSIDGINR	Phospho (STY)	1420.53	Q9Y4G6;H0YN01	TLN2	Talin-2	1	10	67.08	3144		0	0	0	0	0	0	0	0	0	1418900	0	0	250180	0	0	632970	0	0	0	0	5615600	778980	0	2078300	2199700	0	0	0	85336	0	0	4481600		0	0	0	0	0
4558	GITHIGYTDLPSR	Phospho (STY)	1508.7	E9PCX7;Q13423	NNT	NAD(P) transhydrogenase, mitochondrial	1	4	153.75	533;1207		0	251870	0	0	0	2948100	4388100	0	0	0	988040	0	731870	3105100	0	1643600	0	540210	0	0	0	0	0	0	0	0	0	0	0	1971400	0	959890		0	0	2.68177e+06	3.82469e+06	0
15557	SSISSVLKDPDSNPYSLLDNTESDQTADTDASESHHSTNRR	Phospho (STY)	4555.98	E7EU85;E9PFF5;B4DXZ6;P51114-3;P51114-2;P51114	FXR1	Fragile X mental retardation syndrome-related protein 1	1	1	45.666	53;515;1069		0	0	0	0	0	0	0	0	0	0	0	0	0	0	0	0	0	0	0	17486000	0	0	0	0	0	0	0	0	0	0	0	0		0	0	0	0	0
11816	NKPTVYGVSPNYDKWEMER	Phospho (STY)	2392.06	P00519;P00519-2	ABL1	Tyrosine-protein kinase ABL1	1	5	68.952	166;1590;1591		225070	0	0	0	0	0	0	0	2212500	338000	0	0	0	0	0	0	0	0	0	10139000	653640	0	0	0	0	0	0	0	0	0	3344900	563750		209645	0	0	0	0
14132	SFENKPPAHIAASHLSEPAKPAHSQNQSNFSSYSSK	Phospho (STY)	3959.82	A0A087X0K9;G5E9E7;Q07157-2;G3V1L9;Q07157	TJP1	Tight junction protein ZO-1	1	3	88.814	844		0	0	0	0	0	0	0	0	2521400	2276100	0	0	0	0	0	0	0	0	0	9578900	982090	0	0	709550	0	0	0	0	0	0	0	1393300		0	0	0	0	0
2377	EDPRADYACIAENKPT	Phospho (STY)	1928.8	A0A0A6YYA5;A0A024RCL9;A0A0A6YYA6;O00453-6;O00453-4;O00453-10;O00453-13;O00453-3;O00453-2;O00453;O00453-11	LST1	Leukocyte-specific transcript 1 protein	1	4	81.448	759		0	698300	349030	0	0	0	0	0	0	3516600	0	0	312560	0	0	0	0	0	265640	0	4925700	0	0	232400	0	458570	485890	0	1882500	0	0	4307500		0	362321	0	0	0
2490	EGPHPAWPQPVTTSHYAHDPSGMFR	Phospho (STY)	2881.24	E9PGF5;A0A087WWW7;E9PF55;Q9HBL0	TNS1	Tensin-1	1	7	101.41	1216		0	0	0	0	0	0	0	0	0	3616600	0	0	0	0	0	0	0	0	443810	0	4769300	0	0	3239000	461260	0	0	0	0	0	0	4879600		0	0	0	0	0
22251	YNFHGTAEQDLPFCK	Phospho (STY)	1905.78	P41240	CSK	Tyrosine-protein kinase CSK	1	7	114.21	2029		253260	272050	0	0	0	0	0	0	3046200	1505600	0	0	0	0	0	0	0	0	0	4843200	2635600	0	0	672130	0	0	0	0	0	0	4179200	0		235903	0	0	0	0
7919	IRYESLTDPSK	Phospho (STY)	1387.64	P07900;P07900-2;P08238;Q58FF7;Q58FF8;Q58FF6	HSP90AA1;HSP90AB1;HSP90AB3P;HSP90AB2P;HSP90AB4P	Heat shock protein HSP 90-alpha;Heat shock protein HSP 90-beta;Putative heat shock protein HSP 90-beta-3;Putative heat shock protein HSP 90-beta 2;Putative heat shock protein HSP 90-beta 4	1	6	132.5	184;188;578;1665;1680;2574;2576		0	0	0	0	0	0	0	0	4508100	0	0	0	0	0	0	0	0	0	0	4366000	0	0	0	0	0	0	0	0	0	0	7974500	541730		0	0	0	0	0
13106	QNGRDPPDPYVSLLLLPDK	Phospho (STY)	2216.09	Q9BSJ8;Q9BSJ8-2	ESYT1	Extended synaptotagmin-1	1	9	120.4	429;2929		293450	0	0	0	0	0	261270	509130	0	2392400	1613000	672990	0	494410	0	0	0	0	0	737130	3356800	853590	0	0	581670	381200	0	1951600	0	361290	0	2836800		273339	0	0	227724	529564
4597	GKGHDGLYQGLSTATK	Phospho (STY)	1711.79	P20963-3;P20963	CD247	T-cell surface glycoprotein CD3 zeta chain	1	5	80.361	1857		0	0	0	0	0	0	0	204450	0	4695300	0	0	0	0	1426300	0	0	0	38296	0	4254400	0	0	0	0	0	0	2297100	212110	0	0	4163300		0	0	0	0	212656
10451	LSYLSAPGSEYSMYSTDSR	Phospho (STY)	2192.9	A0A087X0K9;G5E9E7;Q07157-2;G3V1L9;Q07157	TJP1	Tight junction protein ZO-1	1	11	73.057	3;4;5;495;838;839		0	767910	0	0	0	0	0	0	1605200	789380	0	0	0	0	0	321740	0	0	0	4261600	838660	0	0	4621100	0	0	0	0	110340	0	2383900	1554900		0	0	0	0	0
5884	HHAAYVNNLNVTEEKYQEALAK	Phospho (STY)	2621.23	A0A0C4DFU2;P04179;P04179-4;A0A0C4DFU1;P04179-2;A0A0C4DG56;P04179-3;G5E9P6;F5GXZ9	SOD2	Superoxide dismutase [Mn], mitochondrial	1	3	141.64	930		359740	2381800	0	0	0	0	0	0	0	0	0	0	0	0	0	0	0	1949800	0	0	0	0	1575700	0	0	0	7606400	1621900	540940	1187100	0	0		335086	0	0	0	0
13657	RPPSAFFLFCSEYRPK	Phospho (STY)	2080.96	P09429;Q5T7C4	HMGB1	High mobility group protein B1	1	3	72.797	1712		0	0	0	0	0	0	0	0	4905300	0	0	0	0	0	0	0	0	0	0	7716600	0	0	0	0	0	0	0	0	0	0	4601000	0		0	0	0	0	0
2732	ENDTITIYSTINHSK	Phospho (STY)	1814.81	Q96DU3-3;Q96DU3-2;Q96DU3	SLAMF6	SLAM family member 6	1	11	102.65	2840		0	584780	0	0	0	0	0	0	0	2712400	0	0	0	0	0	0	0	0	0	0	889500	0	0	586730	0	0	280720	4803400	107210	0	0	7240400		0	0	0	0	0
3821	FTEIYEFHK	Phospho (STY)	1292.55	P14598;P14598-2;A6NI72;A8MVU1	NCF1;NCF1B;NCF1C	Neutrophil cytosol factor 1;Putative neutrophil cytosol factor 1B;Putative neutrophil cytosol factor 1C	1	8	113.62	1777		0	0	0	0	285070	0	178200	0	0	0	184030	765450	500510	0	0	0	0	0	0	0	587390	0	12638000	0	0	0	1177000	78310	404680	0	0	372710		0	0	0	155320	0
17365	THNSSLEYNIFEGMECR	Phospho (STY)	2165.85	Q16555-2;Q16555	DPYSL2	Dihydropyrimidinase-related protein 2	1	8	126.63	2548		0	0	0	0	0	0	0	0	0	1980100	1172200	755400	0	0	0	701720	0	0	92631	0	3761600	0	0	2641000	676280	0	285180	1768500	0	0	321790	3001000		0	0	0	0	0
17703	TKEYQDLQHLDNEESDHHQLR	Phospho (STY)	2714.17	P07306-2;P07306	ASGR1	Asialoglycoprotein receptor 1	1	6	143.57	1647		0	0	0	0	0	0	0	0	0	6600100	0	0	0	0	0	0	0	0	0	0	0	0	0	0	0	0	0	0	0	0	0	10555000		0	0	0	0	0
20067	VCEPCYEQLNR	Phospho (STY)	1546.59	O14964-2;O14964	HGS	Hepatocyte growth factor-regulated tyrosine kinase substrate	1	7	72.2	1439		0	0	0	0	0	0	0	0	0	0	0	285440	0	0	0	848660	0	0	62351	1256800	4995400	5416300	0	0	553460	0	436510	0	0	0	0	3278200		0	0	0	0	0
7987	ISTYGLPAGGIQPHPQTK	Phospho (STY)	1943.95	Q9Y5K6	CD2AP	CD2-associated protein	1	5	89.344	3152		0	0	0	0	0	0	0	164470	1804600	1837500	0	0	0	0	0	0	890910	0	286140	2480400	2789800	0	0	0	1217900	0	0	274720	0	0	2588900	2751400		0	0	0	0	171071
1187	CACSNHEPYFGYSGAFK	Phospho (STY)	2073.78	CON__Q29443;CON__Q0IIK2			1	3	78.244	1151		0	0	0	0	0	0	0	0	3957800	0	0	0	0	0	0	0	0	0	0	6349900	0	0	0	0	0	0	0	0	0	0	6770700	0		0	0	0	0	0
22513	YVLENHPGTNSNYQMHLLKK	Phospho (STY)	2465.16	Q5SSJ5;Q5SSJ5-2;Q5SSJ5-3	HP1BP3	Heterochromatin protein 1-binding protein 3	1	4	54.964	343;687;2589		0	0	0	0	0	0	0	0	3745500	0	0	0	0	0	0	0	0	0	535790	5204600	1982600	0	0	0	0	0	0	269570	0	0	5330400	0		0	0	0	0	0
10452	LSYLSAPGSEYSMYSTDSR	Oxidation (M);Phospho (STY)	2208.89	A0A087X0K9;G5E9E7;Q07157-2;G3V1L9;Q07157	TJP1	Tight junction protein ZO-1	1	6	73.138	3;4;5;495;838;839		0	0	0	0	0	0	0	0	4201700	1242600	0	0	0	0	0	263550	0	0	371330	1897400	1839300	0	0	4143600	950810	0	0	373420	220670	398810	818660	335540		0	0	0	0	0
22276	YNSPPTQLSLKPNSQSLR	Phospho (STY)	2109.03	E9PJC3;P78524-2;P78524;B4DDL8;P78524-3	ST5	Suppression of tumorigenicity 5 protein	1	5	93.226	1239		0	0	0	0	0	0	0	0	0	3214100	0	0	0	0	0	0	0	0	0	0	6187400	0	0	2299700	0	0	0	0	0	0	0	5314800		0	0	0	0	0
2406	EELEALFLPYDLKR	Phospho (STY)	1814.89	Q9H0A0;A0A087WV29;Q9H0A0-2	NAT10	N-acetyltransferase 10	1	9	127.02	2956		0	0	0	0	0	0	0	0	4151600	0	0	0	54240	0	0	205300	0	0	0	5749900	381340	0	0	0	0	0	0	0	0	0	6463800	0		0	0	0	0	0
20541	VLEDDPEAAYTTR	Phospho (STY)	1558.66	F8W9W0;C9JXA2;E9PG71;F8VP57;B7ZKW7;B7ZKJ3;P54764-2;P54756-3;P29320;P54764;P54756-2;P54756	EPHA5;EPHA3;EPHA4	Ephrin type-A receptor 4;Ephrin type-A receptor 5;Ephrin type-A receptor 3	1	9	109	522;523;1085		352930	0	0	0	0	0	0	165940	0	1606700	0	0	0	0	0	0	0	0	758530	0	4329800	339820	0	1734300	1865700	0	0	484940	0	0	0	5360900		328742	0	0	0	172600
20687	VMIYQDEVKLPAK	Phospho (STY)	1612.79	Q6NZI2	PTRF	Polymerase I and transcript release factor	1	8	92.906	2633		0	1744900	0	0	0	0	0	0	1737600	0	0	0	0	0	0	0	0	140940	0	5814100	0	0	0	0	0	0	0	2971500	0	382960	4201600	0		0	0	0	0	0
8564	KKYPYWPHQPIENL	Phospho (STY)	1891.9	O75947-2;O75947	ATP5H	ATP synthase subunit d, mitochondrial	1	2	84.365	1547		416960	457090	0	0	0	0	752710	80599	0	753200	441940	416280	377370	0	0	388000	0	200330	0	0	1072100	0	0	1020800	137820	0	9810100	0	0	656470	0	0		388384	0	0	656065	83833.8
21575	YADLTEDQLPSCESLKDTIAR	Phospho (STY)	2504.11	P18669	PGAM1	Phosphoglycerate mutase 1	1	3	241.8	1841		0	0	0	0	0	0	0	0	0	0	0	1889700	0	0	0	0	0	0	0	0	0	12412000	2677700	0	0	0	0	0	0	0	0	0		0	0	0	0	0
2832	ERLDGENIYIR	Phospho (STY)	1456.67	P11171-7;P11171-2;P11171;Q4VB86;P11171-4;P11171-3	EPB41	Protein 4.1	1	4	81.525	1743		0	0	0	0	0	0	0	0	3476300	0	0	0	0	0	0	328160	0	0	0	9359700	0	574350	0	0	0	0	0	257740	0	0	2923000	0		0	0	0	0	0
3141	FDTQYPYGEKQDEFK	Phospho (STY)	1973.81	P30040	ERP29	Endoplasmic reticulum resident protein 29	1	3	103.79	1971;1972		0	0	0	0	0	6715400	0	96088	0	1924500	0	0	0	0	0	0	0	940980	0	0	0	1627800	0	0	0	0	0	0	1920200	0	0	3676200		0	0	6.10874e+06	0	99944.5
9226	LESLSYQLSGLQK	Phospho (STY)	1544.75	J9JID7;Q03252	LMNB2	Lamin-B2	1	7	113.99	1385		0	0	0	0	0	0	0	0	4846000	0	0	0	0	0	0	0	0	0	0	7479800	0	0	0	0	0	0	0	0	0	0	4539800	0		0	0	0	0	0
1589	DASRPHVVKVYSEDGACR	Phospho (STY)	2124.94	Q14451-4;Q14451;Q14451-3;Q14451-2	GRB7	Growth factor receptor-bound protein 7	1	2	58.246	2488		55379	0	0	0	0	0	161740	67973	0	5758100	125810	0	326790	0	63239	0	0	0	0	0	7063000	0	434650	0	2268700	0	0	346430	0	0	0	150280		51583.7	0	0	140973	70701.1
8029	ITLDNAYMEK	Phospho (STY)	1276.54	P14618;B4DNK4;P14618-3;H3BQ34;P14618-2	PKM	Pyruvate kinase PKM;Pyruvate kinase	1	4	68.536	1781		0	786160	0	0	0	0	0	0	991820	1129600	0	0	0	658780	0	880570	0	0	0	2785800	1243700	0	0	3906600	0	0	0	1172500	0	0	2295200	952590		0	0	0	0	0
22051	YKPMMIITEYMENGALDK	Phospho (STY)	2225.98	P29317	EPHA2	Ephrin type-A receptor 2	1	7	95.205	1955;1956		0	0	0	0	0	0	0	0	6671900	0	0	0	0	136580	0	0	0	125010	0	1469300	0	0	0	586120	0	0	0	158350	0	0	7648300	0		0	0	0	0	0
13755	SAADEVDGLGVARPHYGSVLDNER	Acetyl (Protein N-term);Phospho (STY)	2648.19	P46940;H0YLE8	IQGAP1	Ras GTPase-activating-like protein IQGAP1	1	5	131.77	255;2089		0	0	0	0	0	0	0	0	4842100	0	0	0	0	0	0	0	0	0	0	4655300	2518600	0	0	0	0	0	0	0	0	0	4754500	0		0	0	0	0	0
20863	VSGDYGHPVYIVQEMPPQSPANIYYK	Oxidation (M);Phospho (STY)	3047.38	P52799;P98172	EFNB2;EFNB1	Ephrin-B2;Ephrin-B1	1	7	74.408	271;2170;2171;2172		0	0	0	0	0	0	0	0	7551200	1097700	0	0	0	0	0	0	0	0	0	3184400	0	0	0	0	0	0	0	0	0	0	3652500	1266700		0	0	0	0	0
1831	DKEAIQAYSESLMTSAPK	Phospho (STY)	2047.92	B7ZKQ9;Q8WTV0-4;Q8WTV0-2;Q8WTV0-3	SCARB1	Scavenger receptor class B member 1	1	8	85.203	1087		0	0	0	0	0	0	389170	106170	1648500	1304800	0	0	0	0	0	884820	2074500	0	0	3535900	2351900	0	0	0	0	0	0	0	0	0	2682400	1772600		0	0	0	339202	110431
8818	KSLTIYAQVQKPGPLQK	Phospho (STY)	1978.07	Q13291-3;Q13291	SLAMF1	Signaling lymphocytic activation molecule	1	4	88.565	2418		0	0	880220	0	0	0	400350	321130	0	2522700	709260	298880	0	0	1157900	0	0	1099300	804950	0	3526700	426880	0	664320	374660	0	0	0	279440	897120	0	2343500		0	913738	0	348947	334019
12616	PGTYVIYVR	Phospho (STY)	1146.55	O75369-6;O75369-3;O75369-2;O75369-9;O75369;O75369-8;E7EN95;O75369-7;O75369-5;O75369-4	FLNB	Filamin-B	1	15	116.05	1529;1530		199060	0	119420	0	0	0	0	104510	0	4366500	0	178840	0	676140	536630	0	118730	0	0	0	5022500	271190	0	0	114170	0	57704	193350	0	0	0	4708400		185418	123967	0	0	108705
9668	LIYDFIEDQGGLEAVR	Phospho (STY)	1916.89	P42768	WAS	Wiskott-Aldrich syndrome protein	1	15	128.06	2054		0	0	0	0	0	0	0	663190	0	3939800	0	0	0	0	287360	663700	0	0	246440	0	7143000	0	0	0	0	0	0	0	0	0	0	3715800		0	0	0	0	689807
21826	YGDGGSTFQSTTGHCVHMR	Phospho (STY)	2176.85	E9PCY7;G8JLB6;P31943	HNRNPH1	Heterogeneous nuclear ribonucleoprotein H;Heterogeneous nuclear ribonucleoprotein H, N-terminally processed	1	4	154.49	1210		0	0	0	0	0	0	0	0	3143500	0	0	0	0	0	0	0	0	0	0	8640000	0	0	0	0	0	0	0	0	0	0	4866400	0		0	0	0	0	0
2317	EALPMDTEVYESPYADPEEIRPK	Phospho (STY)	2758.21	P43405;P43405-2	SYK	Tyrosine-protein kinase SYK	1	3	93.583	249;2057;2058		0	0	0	0	0	0	0	0	0	0	0	0	0	0	0	0	0	0	0	0	0	0	16578000	0	0	0	0	0	0	0	0	0		0	0	0	0	0
5223	GVYQYHWQSHNVK	Phospho (STY)	1724.75	Q12965;H0YN00	MYO1E	Unconventional myosin-Ie	1	4	50.897	2391;2392		0	0	0	0	0	0	0	242450	0	3175900	0	0	0	0	0	0	0	0	732930	4820600	3286200	0	0	647380	0	0	0	0	226260	0	3439600	0		0	0	0	0	252181
21923	YGYEIPVDMLCK	Phospho (STY)	1566.65	G3V5Z7;P60900;G3V295;G3V3I1;P60900-2;P60900-3	PSMA6	Proteasome subunit alpha type;Proteasome subunit alpha type-6	1	4	95.477	1327;1328		140560	837050	254590	0	0	0	0	0	0	1260400	423930	362070	163470	1633100	104880	842210	0	336390	0	651820	1458600	361840	344760	3118700	1515000	0	192170	530180	166620	372300	444400	1054600		130927	264284	0	0	0
14839	SLGSVQAPSYGAR	Phospho (STY)	1371.62	P05783;F8VZY9	KRT18	Keratin, type I cytoskeletal 18	1	5	163.51	176		0	0	0	0	0	0	0	0	3390300	0	0	0	0	0	0	0	0	0	0	4728000	1043800	0	0	0	0	0	0	0	0	0	7366500	0		0	0	0	0	0
21187	VYSYFECR	Phospho (STY)	1202.45	P43490;A0A0C4DFS8	NAMPT	Nicotinamide phosphoribosyltransferase	1	5	126.52	2073;2074		0	0	0	0	0	0	0	0	0	0	0	2363000	0	0	0	0	0	0	0	0	309070	641970	12601000	0	0	604170	0	0	0	0	0	0		0	0	0	0	0
12373	NTSDFVYLK	Phospho (STY)	1165.51	A0A0C4DFT3;Q12959-8;Q12959-9;Q12959-5;Q12959-3;Q12959-6;Q12959-4;Q12959;Q12959-7;Q12959-2;B4E2H8;E7EQD7	DLG1	Disks large homolog 1	1	11	91.265	929		0	0	0	0	0	0	0	0	1360000	996320	0	0	0	445280	0	2475000	0	0	0	1846600	2247600	1237200	0	0	0	0	1084300	1126100	0	0	1999800	1670200		0	0	0	0	0
13131	QPGPVTNGQLQQPTTGAASGGYIKR	Phospho (STY)	2605.26	O00161	SNAP23	Synaptosomal-associated protein 23	1	8	123.29	1410		0	0	0	0	0	0	0	0	3299500	0	0	0	0	0	0	0	0	0	0	3790400	2053600	0	0	0	0	0	0	0	0	0	4409700	2873900		0	0	0	0	0
15718	STLQDSDEYSNPAPLPLDQHSR	Phospho (STY)	2549.11	O60711;O60711-2;E9PNX9	LPXN	Leupaxin	1	3	56.488	142;1506		0	0	0	0	0	0	0	0	0	534740	0	0	1487100	595670	0	0	0	5982000	0	0	0	3170000	0	0	2507500	0	0	0	605440	412010	0	1120900		0	0	0	0	0
54	AAPGAPAEYGYIR	Acetyl (Protein N-term);Phospho (STY)	1456.64	B8QGS9;Q99959-2;Q99959	PKP2	Plakophilin-2	1	6	70.438	1089;1090		0	0	633010	0	0	0	0	192360	0	2327300	645240	0	0	0	0	0	5425300	0	0	4210700	0	0	0	0	0	0	0	0	0	0	2901900	0		0	657114	0	0	200080
20882	VSLEEIYSGCTKK	Phospho (STY)	1592.72	P25685;P25685-2	DNAJB1	DnaJ homolog subfamily B member 1	1	3	105.65	1922		0	0	0	0	0	0	0	0	5131400	0	0	0	0	0	0	0	312390	144130	0	4953000	744160	0	0	0	0	0	0	0	0	68741	4440700	462620		0	0	0	0	0
20485	VKIEPGVDPDDTYNETPYEK	Phospho (STY)	2388.04	Q9H4A4;A6NKB8	RNPEP	Aminopeptidase B	1	5	67.928	2969;2970		196640	0	0	0	0	0	148520	0	0	1282900	776860	673320	729030	0	0	375700	0	1579100	0	0	3927900	0	1069200	0	0	866610	776070	2296400	583390	0	0	918260		183164	0	0	129451	0
13702	RSYDVPPPPMEPDHPFYSNISK	Phospho (STY)	2652.17	P18669;Q8N0Y7	PGAM1;PGAM4	Phosphoglycerate mutase 1;Probable phosphoglycerate mutase 4	1	6	107.88	219;220;221;1839;1840		0	0	0	0	0	0	0	0	2239600	494570	520850	0	0	0	0	1809100	0	0	0	3112700	962230	0	0	0	0	0	749480	0	0	390530	5258700	648880		0	0	0	0	0
13618	RNLEEDDYLHKDTGETSMLK	Phospho (STY)	2473.08	Q9UHE8	STEAP1	Metalloreductase STEAP1	1	3	84.946	3069		0	0	0	0	0	0	0	0	2714400	0	0	0	0	0	0	0	0	0	0	7269300	0	0	0	0	0	0	0	0	0	0	5426700	776000		0	0	0	0	0
1211	CCLTYCFNKPEDK	Phospho (STY)	1813.69	P62979	RPS27A	Ubiquitin-40S ribosomal protein S27a;Ubiquitin;40S ribosomal protein S27a	1	2	65.043	2266		0	0	0	0	0	0	0	0	3557900	0	0	0	0	0	0	0	0	0	0	7231600	0	0	0	0	0	0	0	265330	0	0	4645500	412480		0	0	0	0	0
12531	NYGSYSTQASAAAATAELLK	Phospho (STY)	2095.95	O14828;O14828-2	SCAMP3	Secretory carrier-associated membrane protein 3	1	9	114.55	126;127;552;1432;1433		0	0	0	0	0	0	0	0	3569900	1098500	0	0	0	0	0	0	0	0	63236	5229500	1974100	0	0	0	0	0	429160	289400	0	0	2929500	480710		0	0	0	0	0
158	ADTQTYQPYNKDWIK	Phospho (STY)	1949.86	P84090	ERH	Enhancer of rudimentary homolog	1	1	53.168	2294		725870	659700	241590	0	0	372060	0	0	2117700	1749300	0	0	0	997510	784490	0	621580	0	371580	0	0	484990	0	1008600	0	0	0	660480	0	207030	3120300	1935600		676123	250789	338449	0	0
14539	SHYADVDPENQNFLLESNLGKK	Phospho (STY)	2597.18	Q96QD8;F8VUY8	SLC38A2	Sodium-coupled neutral amino acid transporter 2	1	3	90.464	411;2879		0	0	0	0	0	0	0	0	4176100	0	0	0	0	0	0	0	0	0	0	7165600	0	0	0	0	0	0	0	0	0	0	4694600	0		0	0	0	0	0
7160	HYSVVLPTVSHSGFLYK	Phospho (STY)	2012.98	E7EU13;Q96P48-7;Q96P48-2;Q96P48-4;Q96P48-1;Q96P48-3;Q96P48	ARAP1	Arf-GAP with Rho-GAP domain, ANK repeat and PH domain-containing protein 1	1	8	110.97	1187		0	0	0	0	0	0	0	0	1837900	754840	0	0	0	0	0	237100	0	315670	0	3037600	1064000	0	3275500	0	0	426880	241810	0	0	0	3454100	1379500		0	0	0	0	0
4363	GGMDYAYIPPPGLQPEPGYGYAPNQGR	Oxidation (M);Phospho (STY)	2960.28	A0A087WZF1;Q93052;C9JUT4	LPP	Lipoma-preferred partner	1	5	75.524	827		0	419470	0	0	0	0	0	0	0	2667600	0	0	0	0	0	0	0	0	0	0	7235300	604830	0	0	0	0	0	0	0	0	0	5085100		0	0	0	0	0
10003	LLVVYPWTQR	Phospho (STY)	1353.68	P68871;P02042;E9PFT6;CON__Q3SX09;P69892;P69891;E9PBW4;P02100	HBB;HBD;HBG2;HBG1;HBE1	Hemoglobin subunit beta;LVV-hemorphin-7;Spinorphin;Hemoglobin subunit delta;Hemoglobin subunit gamma-2;Hemoglobin subunit gamma-1;Hemoglobin subunit epsilon	1	13	96.342	1154		0	0	0	0	0	391560	0	0	0	1429100	0	0	2519200	0	0	4823600	0	0	0	0	3309900	0	0	0	0	0	0	0	259660	1085300	0	2161900		0	0	356187	0	0
7446	IGGDAGTSLNSNDYGYGGQK	Phospho (STY)	2052.84	E9PEB5;Q96AE4;Q96AE4-2	FUBP1	Far upstream element-binding protein 1	1	4	89.468	1212		0	0	0	0	0	0	0	0	1136100	0	0	0	0	0	0	0	0	0	0	9205200	0	0	0	0	0	0	0	0	0	0	5613900	0		0	0	0	0	0
20125	VDNEDIYESRHEIKLPVK	Phospho (STY)	2263.09	P42685;P42685-2	FRK	Tyrosine-protein kinase FRK	1	1	52.172	247;2051		0	0	0	0	0	0	0	0	0	3788700	0	0	0	0	0	1355500	0	1066300	0	0	6627000	0	0	0	0	0	0	0	161600	0	0	2909700		0	0	0	0	0
1194	CAFSSQEPYFSYSGAFK	Phospho (STY)	2054.81	E7ER44	LTF		1	8	138.19	82;83		0	0	533780	0	0	0	0	0	0	0	0	0	388700	0	0	0	0	0	0	0	418190	0	7732100	0	0	2549800	3620700	0	652520	0	0	0		0	554106	0	0	0
15052	SLYYYIQQDTKGDYQK	Phospho (STY)	2091.92	P07355;P07355-2;A6NMY6	ANXA2;ANXA2P2	Annexin A2;Putative annexin A2-like protein	1	9	92.38	1655;1656;1657		0	328960	0	0	0	0	0	502210	0	0	654060	0	423320	1418400	923200	0	524380	0	0	0	0	326380	0	3070800	488360	365740	202960	5718800	0	916410	0	0		0	0	0	0	522366
11635	NGYIPSNYVAPADSIQAEEWYFGK	Phospho (STY)	2798.23	J3QRU1;P07947	YES1	Tyrosine-protein kinase Yes	1	10	88.239	1381;1382		0	0	0	0	0	0	0	0	0	2695200	0	0	0	0	0	0	0	0	0	3841900	4117400	0	0	0	0	0	0	0	0	0	2488100	2717800		0	0	0	0	0
2268	DYSTLTSVSSHDSR	Phospho (STY)	1633.66	P16144-4;P16144-2;P16144	ITGB4	Integrin beta-4	1	6	92.939	1803		54939	0	0	0	0	149320	0	0	4016900	0	0	0	0	0	0	0	0	241260	56066	3157500	1848900	337170	0	0	0	0	0	0	0	0	4452800	1540400		51173.8	0	135831	0	0
4161	GEDFYCVTCHETK	Phospho (STY)	1724.62	Q13642-1;Q13642-5;Q13642-4;Q13642;Q5JXI2;Q13642-3	FHL1	Four and a half LIM domains protein 1	1	6	54.898	2443		0	0	0	0	0	1171400	0	0	0	0	5520900	1418100	0	0	0	0	0	347150	0	0	0	6420700	0	0	0	0	0	955800	0	0	0	0		0	0	1.06558e+06	0	0
3970	FYKNEGGTWSVEK	Phospho (STY)	1623.7	Q13228;Q13228-4;Q13228-2;Q13228-3	SELENBP1	Selenium-binding protein 1	1	5	131.35	2407		0	0	437140	0	0	82760	0	0	0	2991500	173900	0	0	0	0	0	0	0	0	0	5943900	0	0	960290	0	0	0	0	0	218500	0	5010800		0	453786	75283.6	0	0
19583	TVTAMDVVYALK	Oxidation (M);Phospho (STY)	1405.66	P62805	HIST1H4A	Histone H4	1	11	84.605	2262		0	140540	0	0	0	0	0	0	0	2765700	822020	0	419910	1705400	0	0	1004100	403440	0	0	5401900	0	0	0	0	0	0	0	0	82410	0	3048700		0	0	0	0	0
9550	LHQVYFDAPTCR	Phospho (STY)	1585.67	P08247	SYP	Synaptophysin	1	6	80.312	1685		0	0	0	0	0	0	0	0	0	4595000	0	0	0	0	0	0	222990	0	0	0	5834900	0	0	0	0	0	0	0	0	0	0	5108600		0	0	0	0	0
22524	YVNILPYDHSR	Phospho (STY)	1455.65	P18433-4;P18433-2;P18433-3;P18433	PTPRA	Receptor-type tyrosine-protein phosphatase alpha	1	11	90.05	1830		0	0	0	0	0	491650	0	0	1605400	1892400	920150	183840	0	0	246070	148400	0	184420	0	2274300	1554600	0	0	0	0	0	700900	0	0	245290	2517300	2736700		0	0	447235	0	0
8300	KDYFDMFAPK	Phospho (STY)	1340.55	F5GZ78;P49023-2;P49023;P49023-3;P49023-4	PXN	Paxillin	1	1	85.885	1280		388750	0	0	0	0	0	0	0	409040	580820	0	1762200	73935	0	175840	0	919300	0	0	632160	1147800	1285300	3905800	0	697460	747110	0	791870	0	386650	646060	1138600		362108	0	0	0	0
12437	NVLLVTQHYAK	Phospho (STY)	1364.69	P43405;P43405-2	SYK	Tyrosine-protein kinase SYK	1	7	79.659	2065		0	0	0	0	0	0	0	0	0	0	0	1055200	0	0	126870	0	515690	0	0	0	647230	0	9891000	0	170880	1886600	1278000	0	40714	0	0	0		0	0	0	0	0
22443	YSYVCPDLVK	Phospho (STY)	1322.56	P61158;B4DXW1	ACTR3	Actin-related protein 3	1	9	82.261	2233		0	741850	492240	0	0	202410	440950	0	1298300	0	1304700	0	0	495760	798370	1754300	0	0	0	2485500	0	0	815630	0	0	507350	0	2266200	0	0	1959900	0		0	510984	184125	384334	0
11151	MQAYSNPGYSSFPSPTGLEPSCK	Oxidation (M);Phospho (STY)	2600.06	J3QR17;Q8WZ73-3;Q8WZ73-2;Q8WZ73	RFFL	E3 ubiquitin-protein ligase rififylin	1	3	82.267	1374		0	0	0	0	0	0	0	0	5188700	1091300	0	631180	0	0	947780	0	0	0	0	0	2506500	0	0	0	0	0	0	786870	0	0	4399000	0		0	0	0	0	0
11685	NIDNPALADIYTEHAHQVVVAK	Phospho (STY)	2497.2	O75083	WDR1	WD repeat-containing protein 1	1	4	54.834	563;1519		0	0	0	0	0	0	0	0	0	0	0	1240500	0	0	0	0	0	1802300	0	0	0	9951000	777010	0	0	1746900	0	0	0	0	0	0		0	0	0	0	0
13250	QTTNFENPIYAQMENEQK	Oxidation (M);Phospho (STY)	2279.94	P98164	LRP2	Low-density lipoprotein receptor-related protein 2	1	7	141.1	2295		150050	0	0	0	0	0	0	0	0	0	246600	0	0	0	0	0	0	1442500	0	0	0	13672000	0	0	0	0	0	0	0	0	0	0		139767	0	0	0	0
8306	KEEADYSAFGTDTLIK	Phospho (STY)	1866.83	Q9BYG5	PARD6B	Partitioning defective 6 homolog beta	1	9	76.341	2942		236460	0	0	0	0	361310	0	0	1922700	802880	0	0	0	0	366800	0	0	783760	0	1891600	1130600	5784600	0	0	881140	0	0	0	0	0	1342500	0		220255	0	328670	0	0
15378	SQPVYIQYSNHR	Phospho (STY)	1570.69	O95758-1;O95758-6;O95758-2;O95758;O95758-5;O95758-4;O95758-7	PTBP3	Polypyrimidine tract-binding protein 3	1	3	85.672	1569		0	0	0	0	0	0	89919	0	2244900	0	319110	445240	0	0	733140	0	1082000	457980	0	0	1579300	1581700	1771900	0	452810	771970	0	213070	0	0	1847500	1887000		0	0	0	78373.8	0
21562	YAALANLDNIFSAGQGGDQGSGFGTTGK	Phospho (STY)	2796.24	P52594-2;P52594-3;P52594;P52594-4	AGFG1	Arf-GAP domain and FG repeat-containing protein 1	1	3	76.439	2159		0	0	0	0	0	0	0	0	3831700	0	0	0	0	0	0	0	0	0	0	5299900	0	0	0	0	0	0	0	0	0	0	6340000	0		0	0	0	0	0
694	ALSDHHIYLEGTLLKPNMVTPGHACTQK	Phospho (STY)	3210.54	P04075;H3BQN4;J3KPS3;P04075-2	ALDOA	Fructose-bisphosphate aldolase A	1	2	55.662	172;1614		0	1530300	1033600	0	0	0	525740	0	0	1904200	0	0	666200	1009600	0	0	0	0	0	2385600	0	0	0	0	0	805520	3789400	0	0	554420	0	1260000		0	1.07296e+06	0	458237	0
21054	VVNLEQPLCKPYTVVDVSAAMASEHLEGPVNSPK	Phospho (STY)	3757.81	Q9H792;H0YN99	PEAK1	Pseudopodium-enriched atypical kinase 1	1	3	119.65	733		0	0	0	0	0	0	0	0	0	4999700	0	0	0	0	0	0	0	0	482010	0	9982900	0	0	0	0	0	0	0	0	0	0	0		0	0	0	0	0
5082	GTGLVLDGDTSYTYHLVCMGPEASGWGQDEPQTWPTDHR	Phospho (STY)	4412.88	Q8IVT2	MISP	Mitotic interactor and substrate of PLK1	1	4	101.21	697;2695		0	0	0	0	0	0	0	0	3129000	0	0	0	0	0	0	0	0	0	0	5611100	0	0	0	0	0	0	0	0	0	0	5855300	865840		0	0	0	0	0
8940	KYNYTLLR	Phospho (STY)	1149.56	Q9BZV1-2;Q9BZV1	UBXN6	UBX domain-containing protein 6	1	5	78.939	2945		338220	1088300	0	0	0	177490	421220	335240	0	1542100	1056700	1063500	0	519280	0	249210	499720	366780	506100	0	1698400	0	0	1207600	0	0	414390	936510	0	584740	0	2451200		315041	0	161456	367137	348695
16231	TAGTSFMMTPYVVTR	2 Phospho (STY)	1820.73	A6NF29;Q499Y8;A8MWW6;P53779-4;P45983-5;P45983-3;P45983-2;P53779-2;P53779-3;P45983-4;P45983;P53779	MAPK8;MAPK10	Mitogen-activated protein kinase 10;Mitogen-activated protein kinase 8	2	13	132.79	507;508;985		0	0	0	0	0	0	0	0	1839500	1392900	0	0	0	0	0	0	0	0	0	4531100	1760300	0	0	1746900	202530	0	0	0	0	0	2446900	1472500		0	0	0	0	0
13002	QKDYETATLSEIK	Phospho (STY)	1604.73	P12814-2;P12814-3;P12814;P12814-4;H9KV75	ACTN1	Alpha-actinin-1	1	3	51.092	1762		0	0	0	0	0	0	0	0	0	4096900	606730	0	148390	0	0	0	0	0	0	0	5314600	0	291610	0	0	0	0	0	0	0	0	4930400		0	0	0	0	0
20686	VMIYQDEVKLPAK	Oxidation (M);Phospho (STY)	1628.79	Q6NZI2	PTRF	Polymerase I and transcript release factor	1	4	86.756	2633		0	1906900	0	72021	0	0	0	464540	1720500	0	0	0	0	657440	253360	0	0	0	702200	1391800	0	0	0	0	0	0	0	4247900	0	1952300	1714200	285510		0	0	0	0	483184
7405	IFSTLNEFVSHYTK	Phospho (STY)	1764.81	P42685;P42685-2	FRK	Tyrosine-protein kinase FRK	1	3	75.764	245;625		0	0	0	0	0	1356700	0	163160	0	0	0	0	255820	0	0	2096700	0	0	0	0	3534500	5025300	184630	0	0	464320	0	0	0	0	0	2234600		0	0	1.23414e+06	0	169708
1173	AYTSPLIDMFNNPATAAPNSQR	Phospho (STY)	2458.1	Q9UHR4	BAIAP2L1	Brain-specific angiogenesis inhibitor 1-associated protein 2-like protein 1	1	10	174.15	3072		0	0	0	0	0	0	0	0	0	3856000	0	0	0	0	0	0	0	0	0	1383100	4937800	0	0	0	0	0	0	0	0	0	858440	4278100		0	0	0	0	0
4188	GESAGYMEPYEAQR	Oxidation (M);Phospho (STY)	1682.63	Q15464;Q15464-2	SHB	SH2 domain-containing adapter protein B	1	14	104.55	2534		0	0	0	0	0	0	0	0	3210200	0	0	0	0	0	0	0	0	0	0	5501400	0	0	0	0	0	0	0	0	0	0	6575900	0		0	0	0	0	0
21481	WTAPEALNYGR	Phospho (STY)	1356.59	P16591-2;P16591;W0S4B9;P16591-3;P07332;P07332-4;P07332-3;P07332-2;E7ENM8	FER;Pe1Fe10;FES	Tyrosine-protein kinase Fer;Tyrosine-protein kinase Fes/Fps;Tyrosine-protein kinase	1	5	83.081	1651		0	0	0	0	0	0	0	0	1920800	0	0	0	0	0	434910	0	0	0	0	2301800	0	0	7813100	0	0	0	0	0	0	0	2236600	561950		0	0	0	0	0
8408	KGKDGEYEELLNSSSISSLLDAQGFSDLEK	Phospho (STY)	3338.54	Q86W92-2	PPFIBP1	Liprin-beta-1	1	4	92.545	2675		0	0	0	0	0	0	0	0	0	0	0	0	0	0	0	0	0	0	0	11350000	0	0	0	0	0	0	0	0	0	0	3799900	0		0	0	0	0	0
22365	YRFQSNHMDMVR	Phospho (STY)	1662.68	A0A0A6YYL1;P49914-2;P49914	ST20-MTHFS;MTHFS	5-formyltetrahydrofolate cyclo-ligase	1	6	62.088	922		0	0	0	0	0	137340	0	0	4331100	1529700	274620	979270	107090	0	0	449120	0	98638	0	0	0	0	0	0	6869300	0	0	0	100100	270620	0	0		0	0	124933	0	0
2318	EALPMDTEVYESPYADPEEIRPK	2 Phospho (STY)	2838.17	P43405;P43405-2	SYK	Tyrosine-protein kinase SYK	2	2	135.54	249;2057;2058		0	0	0	0	0	0	0	0	0	0	0	0	0	0	0	0	0	0	415460	0	1482800	0	12719000	0	0	0	450280	0	0	0	0	0		0	0	0	0	0
8761	KPYQLIAQDNETEKPIDSETK	Phospho (STY)	2526.19	A0A087X0U3;A0A087WT87;P43003-2;P43003	SLC1A3	Excitatory amino acid transporter 1	1	3	74.325	770		0	0	0	0	0	0	0	0	4123700	0	0	0	0	0	0	0	0	0	0	5180200	489220	0	0	0	0	0	0	0	0	0	5250300	0		0	0	0	0	0
10841	LYQVPNPQAAPR	Phospho (STY)	1432.69	Q14511-3;Q14511;Q14511-2	NEDD9	Enhancer of filamentation 1;Enhancer of filamentation 1 p55	1	14	88.596	2496		0	3103400	1379100	0	0	0	0	0	0	797840	0	0	330040	0	0	1243900	0	0	574750	0	2503600	0	567480	3410900	0	0	0	169940	0	924300	0	0		0	1.43161e+06	0	0	0
5083	GTGLYELWK	Phospho (STY)	1145.52	B4DKA4;Q9H9T3-4;Q9H9T3-5;Q9H9T3-2;Q9H9T3	ELP3	Elongator complex protein 3	1	5	87.806	1049		0	0	0	0	0	0	0	0	5393400	0	0	0	0	0	0	0	0	0	0	3193800	0	0	373010	0	0	540050	426910	0	0	162280	4914800	0		0	0	0	0	0
10839	LYQVEYAFK	Phospho (STY)	1239.56	G3V5Z7;P60900;G3V295;G3V3I1;G3V3U4	PSMA6	Proteasome subunit alpha type;Proteasome subunit alpha type-6	1	4	101.65	1326		0	1054000	0	0	0	0	0	0	426310	671370	375260	167240	0	890320	0	1074700	0	0	0	392440	977640	240190	0	6452200	596240	0	0	266130	0	0	342370	1049300		0	0	0	0	0
12904	QGSGSSQPMEVQEGYGFGSGDDPYSSAEPHVSGVK	Oxidation (M);Phospho (STY)	3652.49	Q13263-2;Q13263	TRIM28	Transcription intermediary factor 1-beta	1	1	40.43	312;313;2412		0	0	0	0	0	0	0	0	8823600	0	0	0	0	0	0	0	0	0	0	0	0	0	0	0	0	0	0	0	0	0	6139200	0		0	0	0	0	0
12540	NYISAWELQR	Phospho (STY)	1358.6	K7EKX5;K7EIR0;Q9BV38	WDR18	WD repeat-containing protein 18	1	20	88.596	1387		462770	933150	0	0	0	369840	333550	229830	1354600	674270	604250	0	212390	1046300	0	0	0	700390	294740	1532800	0	519900	335810	396500	616570	0	0	1149100	128080	0	1721500	1340100		431055	0	336429	290724	239054
2923	EVKEYAQVFR	Phospho (STY)	1347.62	G3XAM7;A0A0A0MRI5;P26232-4;P26232-6;P26232-2;P26232-5;P26232;A0A0A0MTJ6;P26232-3;A0A087WZL6	CTNNA1;CTNNA2	Catenin alpha-2	1	6	80.688	1331		341670	259440	424530	0	0	0	173200	449910	0	1283700	138030	0	153560	342050	2402200	210620	0	406090	230510	0	2877800	0	478470	0	0	0	0	1091800	298020	308680	0	3030600		318254	440696	0	150962	467967
8957	KYVLENHPGTNSNYQMHLLK	Phospho (STY)	2465.16	Q5SSJ5;Q5SSJ5-2;Q5SSJ5-3	HP1BP3	Heterochromatin protein 1-binding protein 3	1	1	130.36	343;687;2589		0	0	0	0	0	0	0	0	0	0	0	0	0	0	0	0	0	0	0	7723500	2490000	0	0	0	0	0	0	0	0	0	4656400	0		0	0	0	0	0
22025	YKAPTDYCFVLK	Phospho (STY)	1583.71	Q7Z5R6	APBB1IP	Amyloid beta A4 precursor protein-binding family B member 1-interacting protein	1	8	72.29	2662		0	304170	440030	0	0	0	270620	98880	0	299880	456240	659560	593830	510930	866480	655530	0	674850	0	0	558780	193110	2727700	0	0	1561300	1855300	1211500	227650	253780	0	416720		0	456786	0	235874	102849
21921	YGWLAAPQAYVSEK	Phospho (STY)	1661.75	Q04446;E9PGM4	GBE1	1,4-alpha-glucan-branching enzyme	1	8	85.837	292;2330;2331		0	0	322860	0	0	0	0	0	0	0	0	1913000	150780	0	0	3410600	126510	0	0	0	0	1877100	6386800	0	647100	0	0	0	0	0	0	0		0	335154	0	0	0
871	ARPATDSFDDYPPR	Phospho (STY)	1686.7	F8VSC7;E7EX17;P23588-2;P23588	EIF4B	Eukaryotic translation initiation factor 4B	1	6	121.24	1203		0	0	0	0	0	0	0	0	4342700	0	0	0	0	0	0	0	0	0	0	6065400	0	0	0	0	0	0	0	0	0	0	4421400	0		0	0	0	0	0
13342	QYEQQTYQVIPEVIK	Phospho (STY)	1944.92	B0QY89;Q9Y262-2;Q9Y262	EIF3L	Eukaryotic translation initiation factor 3 subunit L	1	6	156.17	1023		0	0	0	0	0	0	0	0	2824800	0	0	0	0	0	0	0	0	0	0	6702700	0	0	0	0	0	0	0	0	0	0	5295200	0		0	0	0	0	0
4945	GQYHTLQAGFSSR	Phospho (STY)	1530.66	Q9Y446;Q9Y446-2	PKP3	Plakophilin-3	1	3	86.756	3132		0	0	0	0	0	0	0	172380	1752000	0	0	0	0	0	0	0	0	0	0	9549000	1152700	0	0	0	0	0	0	0	0	0	2163300	0		0	0	0	0	179298
15914	SVVLMSHLGRPDGVPMPDKYSLEPVAVELK	Phospho (STY)	3342.68	P00558;P00558-2	PGK1	Phosphoglycerate kinase 1	1	1	120.93	1599		0	0	0	0	0	0	0	0	0	0	0	0	0	578100	0	0	0	0	0	0	0	0	0	13700000	0	0	0	0	0	455550	0	0		0	0	0	0	0
3810	FSYTSQHSDYGQR	Phospho (STY)	1654.64	Q5W0G0;Q5W0F9;B4DN67;Q96J84-3;Q96J84;Q96J84-2	KIRREL	Kin of IRRE-like protein 1	1	6	114.72	1057		0	0	0	0	0	0	0	255120	2781200	432970	0	96365	0	0	0	0	0	0	115390	2867300	720760	0	286950	0	0	0	255750	686160	80263	0	5216500	920780		0	0	0	0	265359
6642	HREQYDVPQEWR	Phospho (STY)	1721.73	Q9UKN1-2;Q9UKN1	MUC12	Mucin-12	1	3	97.463	3089		0	0	0	0	0	0	0	0	0	3180800	0	0	0	0	0	0	0	0	0	0	4820200	0	0	0	0	0	0	0	0	0	0	6636900		0	0	0	0	0
20837	VRPCVVYGGADIGQQIR	Phospho (STY)	1966.94	A0A0D9SFB3;A0A0D9SG12;A0A0D9SF53;O00571;O00571-2;O15523-2;O15523	DDX3X;DDX3Y	ATP-dependent RNA helicase DDX3X;ATP-dependent RNA helicase DDX3Y	1	4	105.39	954		270100	0	0	0	0	0	0	0	797780	1471600	559150	767190	0	0	366360	0	0	0	0	0	1346400	1738100	2612700	1217400	0	790760	0	356440	0	0	1090600	1247900		251589	0	0	0	0
588	ALELDPNLYR	Phospho (STY)	1282.6	B1PS43;P35749-4;P35749-3;P35749;P35749-2;P35580;P35580-5;P35580-2;P35580-3;P35580-4	MYH11;MYH10	Myosin-11;Myosin-10	1	6	109.66	1041		0	0	0	0	0	0	0	0	0	3719200	619910	0	0	0	0	0	0	0	0	0	5738700	0	0	0	0	0	0	0	0	0	0	4544000		0	0	0	0	0
15997	SYADQSTLHAEDPLSITFMDQHNFSPR	Phospho (STY)	3186.38	Q5TG12;E9PGC5;Q15262;Q15262-2;Q15262-3;Q15262-4	PTPRK	Receptor-type tyrosine-protein phosphatase kappa	1	4	124.51	92;1229		0	0	0	0	0	0	0	0	2326900	0	0	0	0	0	0	0	0	0	0	8465300	0	0	0	0	0	0	0	0	0	0	3827000	0		0	0	0	0	0
9174	LDYGQHVVAGTPGR	Phospho (STY)	1548.71	P38919	EIF4A3	Eukaryotic initiation factor 4A-III;Eukaryotic initiation factor 4A-III, N-terminally processed	1	3	105.14	2017		0	0	0	0	0	0	0	0	4443700	0	0	0	0	0	0	0	0	0	0	5079800	0	0	0	0	0	0	0	0	0	0	5080700	0		0	0	0	0	0
20115	VDKLYAGLKDLAEER	Phospho (STY)	1798.89	Q01082;A0A087WUZ3;Q01082-2;Q01082-3	SPTBN1	Spectrin beta chain, non-erythrocytic 1	1	9	73.279	2310		153780	544790	0	0	0	284160	590570	0	0	0	0	0	0	637780	418320	0	0	0	0	0	395350	0	1404900	1448500	5694800	0	0	1995700	584860	0	0	450660		143241	0	258490	514743	0
9407	LGHDPYRLGHDAYR	Phospho (STY)	1748.78	P18583-10;P18583-3;P18583-4;P18583-7;P18583;P18583-5;P18583-9;P18583-6	SON	Protein SON	1	1	51.643	1833		0	0	0	0	0	0	0	0	6767300	0	0	0	0	0	0	0	0	0	0	7730800	0	0	0	0	0	0	0	0	0	0	0	83758		0	0	0	0	0
3289	FGLENAYNNFRPTLETVDSGTELHIQRPEMVASTV	Oxidation (M);Phospho (STY)	4030.88	Q9UKN1-2;Q9UKN1	MUC12	Mucin-12	1	1	74.81	3090		0	0	0	0	0	0	0	0	0	0	0	0	0	0	0	0	0	0	0	0	14560000	0	0	0	0	0	0	0	0	0	0	0		0	0	0	0	0
21647	YAYNISLK	Phospho (STY)	1050.48	E9PC74;Q13144	EIF2B5	Translation initiation factor eIF-2B subunit epsilon	1	1	100.02	1206		0	0	0	0	0	0	0	0	4680500	0	0	0	0	0	0	0	0	0	0	5330400	0	0	0	0	0	0	0	0	0	0	4497000	0		0	0	0	0	0
1138	AYHEQLSVAEITNACFEPANQMVK	Phospho (STY)	2829.25	Q71U36;Q71U36-2;Q13748;Q13748-2;Q6PEY2;P68363;P68363-2;P68366-2;P68366	TUBA1A;TUBA3C;TUBA3E;TUBA1B;TUBA4A	Tubulin alpha-1A chain;Tubulin alpha-3C/D chain;Tubulin alpha-3E chain;Tubulin alpha-1B chain;Tubulin alpha-4A chain	1	6	139.28	2282		0	0	0	0	0	0	0	0	2638900	927190	0	0	0	0	0	0	0	0	0	5329500	2268800	0	0	0	0	0	0	0	0	0	2418600	903470		0	0	0	0	0
12983	QISESTNHIYSNLANCSPNR	Phospho (STY)	2384.02	P10721-2;P10721	KIT	Mast/stem cell growth factor receptor Kit	1	3	57.366	1735		925050	3810800	0	0	0	0	322110	0	0	3098700	0	0	0	0	0	0	0	0	0	0	4510100	513840	0	490740	805900	0	0	0	0	0	0	0		861653	0	0	280752	0
1631	DEFTNTCPSDKEVEIAYSDVAK	Phospho (STY)	2597.09	Q9Y696	CLIC4	Chloride intracellular channel protein 4	1	2	176.57	3162		0	0	0	0	0	0	0	0	0	0	0	0	0	0	0	0	0	0	0	0	0	14474000	0	0	0	0	0	0	0	0	0	0		0	0	0	0	0
263	AFSYYGPLR	Phospho (STY)	1152.5	A0A0B4J1Z1;C9JAB2;Q16629-3;Q16629-2;Q16629-4;Q16629	SRSF7	Serine/arginine-rich splicing factor 7	1	5	106.42	923		0	0	71063	0	0	250050	0	0	0	605840	216740	102180	0	224970	316680	0	397210	0	0	5862400	859330	213710	0	0	0	0	0	196710	0	150640	4173800	705040		0	73769	227461	0	0
4441	GHGNYQNCPVVRPHATHSSYGTYVTLAPK	Phospho (STY)	3290.51	Q5VXC0;P49796-9;P49796-5;P49796-4;P49796-6;P49796	RGS3	Regulator of G-protein signaling 3	1	2	68.074	2116		0	0	0	0	0	0	0	0	0	0	0	0	0	0	0	0	0	0	0	8237700	0	0	0	0	0	0	0	0	0	0	6087400	0		0	0	0	0	0
21888	YGNIIAYDHSR	Phospho (STY)	1387.59	Q5TG12;E9PGC5;Q15262;Q15262-2;Q15262-3;Q15262-4;E7EPS8;P28827;P28827-2	PTPRK;PTPRM	Receptor-type tyrosine-protein phosphatase kappa;Receptor-type tyrosine-protein phosphatase mu	1	9	78.548	1176		116820	0	0	0	0	0	0	0	1903600	1485900	0	0	0	0	0	0	0	0	0	1387900	1605700	430380	0	0	838610	0	0	0	0	0	4821400	1709500		108814	0	0	0	0
6874	HTPPTIGGSLPYR	Phospho (STY)	1474.7	B7Z836;E7EW77;A0A0C4DG21;F8WAL6;Q9NYB9-3;Q9NYB9-2;Q9NYB9-4;Q9NYB9;E9PEZ7	ABI2	Abl interactor 2	1	12	86.772	940		0	0	0	0	0	0	0	0	4230200	0	0	0	0	0	0	0	0	0	0	4753600	0	0	0	0	0	0	0	0	0	0	5310600	0		0	0	0	0	0
18831	TQTPPVSPAPQPTEERLPSSPVYEDAASFK	Phospho (STY)	3305.55	Q14247-3;Q14247;Q14247-2	CTTN	Src substrate cortactin	1	4	54.466	325;326;679;2469		0	0	0	0	0	0	0	0	1533100	0	0	0	0	0	0	0	0	0	0	9810500	0	2946100	0	0	0	0	0	0	0	0	0	0		0	0	0	0	0
8828	KTEGTYDLPYWDR	Phospho (STY)	1722.73	Q96PD2;Q96PD2-2	DCBLD2	Discoidin, CUB and LCCL domain-containing protein 2	1	4	78.814	2867;2868		0	0	0	0	0	0	0	186960	3293400	0	0	0	0	0	257910	0	0	0	0	4419300	0	0	0	0	0	0	341210	0	174520	0	5611900	0		0	0	0	0	194464
4282	GFKEQIYDVYR	Phospho (STY)	1496.67	P38919	EIF4A3	Eukaryotic initiation factor 4A-III;Eukaryotic initiation factor 4A-III, N-terminally processed	1	6	117.79	2016		0	0	0	0	0	0	0	0	2833800	0	0	0	0	0	0	0	0	0	0	6803400	0	0	0	0	0	0	0	0	0	0	4596200	0		0	0	0	0	0
9622	LILLQVASR	Phospho (STY)	1091.61	Q2VIQ3	KIF4B	Chromosome-associated kinesin KIF4B	1	1	52.482	341		35578	0	0	0	196320	0	0	0	0	0	0	0	0	0	0	0	0	0	0	0	0	0	0	13742000	204440	0	0	0	0	0	0	0		33139.7	0	0	0	0
22454	YTEFYHVPTHSDASK	2 Phospho (STY)	1940.74	Q96HC4;Q96HC4-7;Q96HC4-4;Q96HC4-6;Q96HC4-3;Q96HC4-2	PDLIM5	PDZ and LIM domain protein 5	2	4	118.21	2852;2853		0	0	0	0	0	0	0	0	4550700	0	0	0	0	0	0	0	0	0	0	5045600	0	0	0	0	0	0	0	0	0	0	4480400	0		0	0	0	0	0
13461	RGGHHRPDSSTLHTDDGYMPMSPGVAPVPSGR	Phospho (STY)	3450.53	P35568	IRS1	Insulin receptor substrate 1	1	3	67.235	1999		0	0	0	0	0	0	0	0	0	3014000	0	0	0	0	0	0	0	0	0	0	6051100	0	0	0	0	0	0	0	0	0	0	4910900		0	0	0	0	0
15420	SRAEAESMYQIKYEELQSLAGK	Phospho (STY)	2610.2	CON__P05787;P05787;P05787-2	KRT8	Keratin, type II cytoskeletal 8	1	8	127.35	67;1144		0	0	0	0	0	0	0	0	3192300	852570	0	0	0	0	0	0	0	0	0	2049600	617390	323600	0	0	0	0	0	0	0	0	6249100	688890		0	0	0	0	0
8574	KLDDQSEDEALELEGPLITPGSGSIYSSPGLYSK	Phospho (STY)	3674.71	Q96AC1-2;Q96AC1;Q96AC1-3	FERMT2	Fermitin family homolog 2	1	9	109.71	2830		0	0	0	0	0	0	0	0	1188400	2500500	0	0	0	0	0	0	0	0	0	0	3413700	0	0	3630500	0	0	0	0	0	0	1663800	1570500		0	0	0	0	0
22496	YVDILPYDYNR	Phospho (STY)	1509.65	X6R433;A0A0A0MT22;P08575-2;P08575;A0A075B788	PTPRC	Receptor-type tyrosine-protein phosphatase C	1	13	78.342	906		0	401840	317470	0	0	0	0	0	0	809750	722620	461930	678210	0	1013500	206330	0	1226900	138550	0	2058000	0	1412000	0	0	398030	644480	1257800	589860	0	0	1612900		0	329559	0	0	0
12529	NYGGVYVGLPSEAVNMVSSQTK	Phospho (STY)	2379.08	Q8TAD7	OCC1	Overexpressed in colon carcinoma 1 protein	1	9	67.11	2761;2762		0	0	0	0	0	0	0	0	1305800	1304000	0	0	0	0	0	0	0	0	0	5093400	3313600	168580	0	0	0	0	0	235370	0	0	1835300	666400		0	0	0	0	0
5958	HIAEDSDRKYEEVAR	Phospho (STY)	1896.84	P07951-2;Q5TCU3;CON__Q3SX28;Q5TCU8;P07951;P07951-3	TPM2	Tropomyosin beta chain	1	3	65.043	185;1674		99599	0	0	0	0	0	0	0	276550	3278600	0	0	0	0	0	0	0	0	0	295120	4382200	0	0	0	0	0	0	0	0	0	392660	5157700		92773.1	0	0	0	0
20849	VSAQYLSEIEMAK	Oxidation (M);Phospho (STY)	1563.69	O75955;O75955-2	FLOT1	Flotillin-1	1	4	83.877	1550		0	0	0	0	0	198690	0	247940	240870	0	0	126160	0	0	0	0	0	206890	0	0	248230	0	255000	0	0	0	11860000	0	56137	0	0	438370		0	0	180741	0	257891
20767	VPIVINPNAYDNLAIYK	2 Phospho (STY)	2075.97	Q9H792;H0YN99	PEAK1	Pseudopodium-enriched atypical kinase 1	2	11	97.235	2977;2978		0	0	0	0	0	0	0	0	3662400	636400	0	0	0	0	0	0	0	0	0	4952500	787190	0	0	0	0	0	0	0	0	0	3821000	0		0	0	0	0	0
12185	NPRPGEENGKDYYFVTR	Phospho (STY)	2120.93	B1ANG9;Q16774;Q16774-2;Q16774-3;B1ANH6	GUK1	Guanylate kinase	1	2	64.454	1037		0	3078700	0	0	0	0	0	0	0	0	859650	0	0	0	0	0	0	0	0	0	2801300	1679900	841790	1724000	0	0	202720	0	0	0	0	2656100		0	0	0	0	0
11849	NLDIERPTYTNLNR	Phospho (STY)	1797.84	Q71U36;Q71U36-2;Q13748;Q13748-2;Q6PEY2;Q9BQE3;F5H5D3;P68363;P68366-2;P68366	TUBA1A;TUBA3C;TUBA3E;TUBA1C;TUBA1B;TUBA4A	Tubulin alpha-1A chain;Tubulin alpha-3C/D chain;Tubulin alpha-3E chain;Tubulin alpha-1C chain;Tubulin alpha-1B chain;Tubulin alpha-4A chain	1	3	57.434	658;659		0	0	0	0	393440	281100	294690	0	1031600	862890	0	670380	359160	0	0	207280	553530	0	0	1097800	1063300	847750	952970	0	0	1444300	1996400	0	0	0	1083600	702290		0	0	255706	256853	0
14519	SHSITNMEIGGLKIYDILSDNGPQQPSTTVK	Phospho (STY)	3422.64	Q96RT1-6;Q96RT1-4;Q96RT1-9;Q96RT1-2;Q96RT1;Q96RT1-8;Q96RT1-7;Q96RT1-5;Q96RT1-3	ERBB2IP	Protein LAP2	1	5	138.08	2883		0	0	0	0	0	0	0	0	3345100	0	0	0	0	0	0	0	0	0	0	6894700	0	0	0	0	0	0	0	0	0	0	3015400	577980		0	0	0	0	0
3644	FNSYNNAGMPPFPIIIHDEPTYAR	Phospho (STY)	2843.28	Q9H792;H0YN99	PEAK1	Pseudopodium-enriched atypical kinase 1	1	4	122.39	732		0	0	0	0	0	0	0	0	2865300	0	0	0	0	0	0	0	0	0	0	5942100	0	0	0	0	0	0	0	0	0	0	5024500	0		0	0	0	0	0
16120	SYSPYDMLESIRK	Oxidation (M);Phospho (STY)	1683.72	P07355;P07355-2;A6NMY6	ANXA2;ANXA2P2	Annexin A2;Putative annexin A2-like protein	1	4	80.96	1658		0	238720	0	0	0	0	0	5005800	2075800	567930	0	94437	0	0	0	0	0	0	381350	0	1860100	0	0	0	0	451930	221820	2417700	486850	0	0	0		0	0	0	0	5.20671e+06
14843	SLGTGAPVIESPYGETISPEDAPESISK	Phospho (STY)	2910.34	E9PID8;E7EWR4;P33240-2;P33240	CSTF2	Cleavage stimulation factor subunit 2	1	3	85.185	1201		0	0	0	0	0	0	0	0	3832300	0	0	0	0	0	0	0	0	0	0	5306200	0	0	0	0	0	0	0	0	0	0	4653800	0		0	0	0	0	0
13088	QLYNKYPDAVATWLNPDPSQK	Phospho (STY)	2527.18	P10451-4;P10451-5;P10451-2;P10451	SPP1	Osteopontin	1	3	124.43	1733;1734		0	0	0	0	0	0	0	0	0	0	0	0	0	13119000	0	0	0	0	0	0	0	0	0	0	618280	0	0	0	0	0	0	0		0	0	0	0	0
1735	DGVNKDYEETELISTTANYR	Phospho (STY)	2397.04	Q13123;Q9H4P6	IK	Protein Red	1	3	108.71	2401		0	0	0	0	0	0	0	0	3606200	0	0	0	0	0	0	0	0	0	0	4942100	0	0	0	0	0	0	0	0	0	0	5188000	0		0	0	0	0	0
20999	VVACNLYPFVK	Phospho (STY)	1388.66	P31939-2;P31939	ATIC	Bifunctional purine biosynthesis protein PURH;Phosphoribosylaminoimidazolecarboxamide formyltransferase;IMP cyclohydrolase	1	8	67.334	1985		0	355570	0	0	0	0	0	0	872640	0	772030	544780	381300	644380	0	0	0	0	0	1634500	2095000	0	531200	2086400	919890	0	1300800	0	0	275570	1307800	0		0	0	0	0	0
16017	SYELPDGQVITIGNER	Phospho (STY)	1869.85	P63261;Q6S8J3;Q562R1;Q9BYX7;P60709;P68032;P68133;P62736;P63267;P63267-2	ACTG1;POTEE;ACTBL2;POTEKP;ACTB;ACTC1;ACTA1;ACTA2;ACTG2	Actin, cytoplasmic 2;Actin, cytoplasmic 2, N-terminally processed;POTE ankyrin domain family member E;Beta-actin-like protein 2;Putative beta-actin-like protein 3;Actin, cytoplasmic 1;Actin, cytoplasmic 1, N-terminally processed;Actin, alpha cardiac muscle 1;Actin, alpha skeletal muscle;Actin, aortic smooth muscle;Actin, gamma-enteric smooth muscle	1	9	105.14	276		0	0	0	0	0	0	0	0	550070	2922300	0	85681	0	0	0	0	0	0	0	798070	4531400	0	0	0	0	0	0	0	0	0	953610	3855100		0	0	0	0	0
10545	LTTPTYGDLNHLVSATMSGVTTCLR	Phospho (STY)	2787.3	P04350;P68371;Q5JP53;P07437;Q5ST81;Q13885;Q9BVA1	TUBB4A;TUBB4B;TUBB;TUBB2A;TUBB2B	Tubulin beta-4A chain;Tubulin beta-4B chain;Tubulin beta chain;Tubulin beta-2A chain;Tubulin beta-2B chain	1	5	82.885	574		0	0	0	0	0	0	0	0	473440	1075700	5612700	2146600	0	0	0	0	0	0	0	0	1252600	0	0	0	0	0	0	0	0	0	1765700	1363200		0	0	0	0	0
11976	NLPYKVTQDELK	Phospho (STY)	1526.74	P19338	NCL	Nucleolin	1	4	69.03	1847		0	0	0	0	0	0	0	0	4118000	0	0	0	0	0	0	0	0	0	0	4065900	1405100	0	0	0	147370	0	0	0	0	0	3842800	0		0	0	0	0	0
13163	QQNHTLDYNLAPGPLGR	Phospho (STY)	1972.92	Q9NR61	DLL4	Delta-like protein 4	1	2	96.247	3004		0	0	0	0	0	0	0	227470	0	965830	708950	698260	0	796070	536860	0	0	2814700	0	0	0	0	0	4143800	760480	0	0	0	394870	1169100	358820	0		0	0	0	0	236600
11408	NDGYLMFQQVPMVEIDGMK	Phospho (STY)	2293.98	P08263;P09210	GSTA1;GSTA2	Glutathione S-transferase A1;Glutathione S-transferase A1, N-terminally processed;Glutathione S-transferase A2	1	5	110.6	1686		0	1351600	869490	0	0	0	0	0	0	225120	0	0	0	773600	0	1454400	0	0	0	0	0	346150	0	8537800	0	0	0	0	0	0	0	0		0	902599	0	0	0
9047	LAQQYYLVYQEPIPTAQLVQR	Phospho (STY)	2600.3	P25787;C9JCK5	PSMA2	Proteasome subunit alpha type-2	1	5	61.942	1925;1926		0	0	0	0	0	0	200710	0	2537400	0	0	507410	0	0	0	0	0	1426200	259250	3831700	1339000	0	0	0	0	0	0	0	0	0	2398400	1039700		0	0	0	174940	0
15048	SLYTSMARPPLPR	Phospho (STY)	1567.76	Q12965	MYO1E	Unconventional myosin-Ie	1	8	72.29	2394		0	0	0	0	0	0	0	0	724880	1019800	0	0	0	0	0	0	0	0	0	5142600	1067600	0	0	0	0	0	0	0	0	0	4334200	1245600		0	0	0	0	0
10342	LSDSYSNTLPVR	Phospho (STY)	1430.64	Q9UQB8-3;Q9UQB8-5;Q9UQB8-4;Q9UQB8-6;Q9UQB8-2;Q9UQB8;I3L4C2;B4DWA1	BAIAP2	Brain-specific angiogenesis inhibitor 1-associated protein 2	1	5	197.43	747;3105		0	0	0	0	0	0	0	0	0	2642800	0	0	0	0	0	0	0	0	0	0	5822400	0	0	0	0	0	0	0	0	0	1281800	3784500		0	0	0	0	0
21719	YESLELCRPVLQQGR	Phospho (STY)	1926.9	A0A087WVQ6;Q00610-2;Q00610	CLTC	Clathrin heavy chain 1	1	3	78.814	796		95804	0	0	0	0	0	0	0	2512900	0	0	0	0	0	0	0	0	0	0	5654700	880580	0	0	0	0	0	0	0	0	0	3695200	682350		89238.2	0	0	0	0
20880	VSLEEIYSGCTK	Phospho (STY)	1464.62	P25685;P25685-2;Q9UDY4	DNAJB1;DNAJB4	DnaJ homolog subfamily B member 1;DnaJ homolog subfamily B member 4	1	3	95.183	1922;3062		0	0	0	0	0	0	0	0	2379400	0	0	0	0	0	0	0	0	0	0	5181000	1187700	0	0	0	0	0	0	0	0	0	3767800	991190		0	0	0	0	0
15529	SSGPYGGGGQYFAK	Phospho (STY)	1454.59	P09651;F8W6I7;P09651-3;P09651-2;Q32P51	HNRNPA1;HNRNPA1L2	Heterogeneous nuclear ribonucleoprotein A1;Heterogeneous nuclear ribonucleoprotein A1, N-terminally processed;Heterogeneous nuclear ribonucleoprotein A1-like 2	1	5	59.227	1721;1722		0	0	0	0	0	0	0	0	4110600	0	0	0	0	0	0	0	0	0	0	2886500	0	0	0	0	0	0	0	0	0	0	6503800	0		0	0	0	0	0
14034	SEDIYADPAAYVMR	Oxidation (M);Phospho (STY)	1695.69	Q5VTI5;Q9Y2H5	PLEKHA6	Pleckstrin homology domain-containing family A member 6	1	11	97.69	2600		0	0	0	0	0	0	0	0	2338400	1168000	0	0	0	774380	0	0	1057100	0	0	1559800	2018800	0	0	0	1559900	0	0	0	0	0	1312000	1692400		0	0	0	0	0
1820	DIVHSGLAYTMER	Oxidation (M);Phospho (STY)	1586.68	P00367;P00367-3;P00367-2	GLUD1	Glutamate dehydrogenase 1, mitochondrial	1	11	106.32	571;1584		0	283940	0	0	144810	1886600	748630	404960	0	0	1324200	904920	155730	1961600	0	541520	0	1425500	0	0	0	0	0	311960	1000100	0	251870	0	0	2126500	0	0		0	0	1.71617e+06	652509	421213
2184	DVIINQEGEYIK	Phospho (STY)	1499.69	Q9HC35-2;Q9HC35	EML4	Echinoderm microtubule-associated protein-like 4	1	12	110.08	2991		0	0	0	0	0	0	0	0	1820000	636550	0	0	0	455500	0	0	578970	263530	0	4392800	2756600	513470	0	0	0	0	0	0	0	0	0	2051500		0	0	0	0	0
1504	CVDYITQCGLTSEGIYRK	Phospho (STY)	2241.98	E7EU13;Q96P48-7;Q96P48-2;Q96P48-4;Q96P48-1;Q96P48-3;Q96P48;A0A0A0MSJ2;Q96P48-5	ARAP1	Arf-GAP with Rho-GAP domain, ANK repeat and PH domain-containing protein 1	1	1	120.9	1185		0	0	0	0	0	0	0	0	0	0	0	1148900	0	0	0	0	0	303340	0	0	0	625770	11212000	0	0	0	0	0	149100	0	0	0		0	0	0	0	0
7121	HYGYSLYSAIK	Phospho (STY)	1380.61	P12429;D6RA82	ANXA3	Annexin A3;Annexin	1	12	151.79	1760		0	0	69168	0	0	0	0	0	0	443220	325360	315510	1598500	0	0	0	0	0	0	0	627660	0	4164400	0	0	1577600	3679500	0	0	0	0	635420		0	71801.8	0	0	0
21144	VYGTIKPAFNQNSAAK	Phospho (STY)	1787.86	E7EUA2;A6NHU9;A0A0A0MSQ6;Q9UPX8-4;Q9UPX8;Q9UPX8-3	SHANK2	SH3 and multiple ankyrin repeat domains protein 2	1	3	60.307	895		0	0	0	0	0	0	0	1365300	0	3509300	0	177160	0	0	0	0	0	213900	154040	0	3930100	0	0	0	278950	0	0	0	0	0	0	3803600		0	0	0	0	1.4201e+06
12245	NRDYDDIDDDDPFNPQAWR	Phospho (STY)	2445.95	B4DKD1;Q9BSA4-2;Q9BSA4	TTYH2	Protein tweety homolog;Protein tweety homolog 2	1	8	176.68	1052		0	0	0	0	0	0	0	0	4087500	157890	0	0	0	0	0	0	0	0	0	4993400	0	0	0	0	0	0	0	0	0	0	4182000	0		0	0	0	0	0
2858	ESPESEGPIYEGLIL	Phospho (STY)	1711.76	Q96QK1	VPS35	Vacuolar protein sorting-associated protein 35	1	4	115.34	2880		0	0	0	0	0	0	0	0	0	0	0	390090	0	0	0	0	0	779870	0	0	0	11903000	0	0	0	0	0	0	0	0	0	302650		0	0	0	0	0
2077	DRRYDEVPSDLPYQDTTIR	Phospho (STY)	2418.09	A1BQX2;A0A0G2JQ38;Q8N4S9;Q8N4S9-2;Q8N4S9-3	MARVELD2	MARVEL domain-containing protein 2	1	3	61.096	978		0	0	0	0	0	0	0	0	5072800	0	0	0	0	0	0	0	203010	0	0	1134200	0	655030	0	0	0	0	0	0	0	0	6281800	0		0	0	0	0	0
8420	KGPCAVSSNPYAFKNPIYSQPAWMNDSHK	Oxidation (M);Phospho (STY)	3389.5	Q5VYS8-4;Q5VYS8-6;Q5VYS8;Q5VYS8-5;Q5VYS8-3;Q5VYS8-2	ZCCHC6	Terminal uridylyltransferase 7	1	3	128.91	2616		0	0	0	0	0	0	0	0	8254700	0	0	0	0	0	0	0	0	0	0	0	0	0	0	0	0	0	0	0	0	0	5092000	0		0	0	0	0	0
15605	SSSLEMTPYNTPQLSPATTPANKK	Phospho (STY)	2642.23	F8W9S7;Q14C86-3;Q14C86-4;Q14C86-5;Q14C86-2;Q14C86;Q14C86-6;B0QZ65;A0A0A0MQV8;B4DGD8	GAPVD1	GTPase-activating protein and VPS9 domain-containing protein 1	1	6	117.38	543		0	0	0	0	0	0	0	0	2627500	0	0	0	0	0	0	0	0	0	0	5811500	0	0	0	0	0	0	0	0	0	0	4849000	0		0	0	0	0	0
16985	TFSPTYGLLR	Phospho (STY)	1233.58	O15061;A0A075B7B1;O15061-2;H0YL34	SYNM	Synemin	1	5	58.699	131;1451		120610	0	0	0	0	0	0	0	0	2836500	0	0	0	0	0	0	0	0	0	0	5368900	0	0	0	0	0	0	0	0	0	0	4954900		112344	0	0	0	0
11287	MYTAIPQSGSPFPGSVQDPGLHVWR	Acetyl (Protein N-term);Phospho (STY)	2848.3	P40121-2;P40121	CAPG	Macrophage-capping protein	1	6	60.735	2018		0	0	0	0	0	0	0	0	1182400	2212700	0	0	0	0	0	0	0	0	0	2501200	2279300	0	0	0	0	0	0	0	0	0	2404100	2698400		0	0	0	0	0
2754	ENSGSSSIGIPIAVPTPSPPTIGPAPGSAPGSQYGTMTR	Phospho (STY)	3815.81	A0A0A0MRT6;Q8IZP0-2;Q8IZP0-4;Q8IZP0-6	ABI1	Abl interactor 1	1	3	77.026	13;886		0	0	0	0	0	0	0	0	2058200	0	0	0	0	0	0	0	0	0	0	7023300	0	0	0	0	0	0	0	0	0	0	4189800	0		0	0	0	0	0
8797	KRGWDENVYYTVPLVR	Phospho (STY)	2074	Q9BPW8	NIPSNAP1	Protein NipSnap homolog 1	1	5	75.968	2920;2921		0	2059400	0	0	0	0	0	0	0	0	740420	0	0	0	0	2339700	0	0	0	0	0	0	615870	0	0	0	0	1146900	0	6364500	0	0		0	0	0	0	0
13487	RGWDENVYYTVPLVR	Phospho (STY)	1945.91	Q9BPW8	NIPSNAP1	Protein NipSnap homolog 1	1	14	97.797	2920;2921		0	707030	0	0	0	0	81914	0	0	0	0	201230	0	0	92026	1684900	129220	1535700	0	0	0	2929300	0	1038700	1655700	0	0	461630	167380	2573300	0	0		0	0	0	71396.6	0
21480	WTAPEAISYR	Phospho (STY)	1272.55	P29317	EPHA2	Ephrin type-A receptor 2	1	3	87.568	1954		0	0	0	0	0	0	0	0	3515400	0	0	0	0	0	0	0	0	0	0	5546300	0	0	0	0	0	0	0	0	0	0	4194300	0		0	0	0	0	0
2080	DSAYQSITHYRPVSASR	Phospho (STY)	2016.91	P50402;Q5HY57	EMD	Emerin	1	3	81.346	2123;2124		0	0	0	0	0	0	0	0	2930300	0	552360	244950	0	0	0	0	0	0	0	3927500	0	2213900	201730	0	0	0	0	0	0	0	3133300	0		0	0	0	0	0
4656	GLESTTLADKDGEIYCK	Phospho (STY)	1978.86	P21291;E9PP21	CSRP1	Cysteine and glycine-rich protein 1	1	5	64.454	1859		0	0	0	0	0	0	0	0	0	2231300	0	118930	0	0	0	0	0	0	0	0	5297400	0	0	927390	0	0	0	0	0	0	0	4625300		0	0	0	0	0
2211	DVYKEHFQDDVFNEK	Phospho (STY)	1991.83	P43490;A0A0C4DFS8	NAMPT	Nicotinamide phosphoribosyltransferase	1	2	136.26	2071		0	0	0	0	0	0	0	0	0	0	0	0	0	0	0	0	315590	0	0	0	0	350610	12529000	0	0	0	0	0	0	0	0	0		0	0	0	0	0
12229	NQSQGYNQWQQGQFWGQKPWSQHYHQGYY	Phospho (STY)	3737.57	Q00839-2;Q00839	HNRNPU	Heterogeneous nuclear ribonucleoprotein U	1	2	80.355	2304;2305		0	0	0	0	0	0	0	0	0	0	0	0	0	0	0	0	0	0	0	5086300	0	0	0	0	0	0	0	0	0	0	8108700	0		0	0	0	0	0
9383	LGEGTYATVFK	Phospho (STY)	1264.57	Q07002;Q07002-2;Q07002-3	CDK18	Cyclin-dependent kinase 18	1	4	79.659	667;668;2357		0	0	0	0	0	0	0	0	0	163720	613020	0	0	0	0	0	0	2599900	0	0	497860	5489800	824630	0	0	2747000	0	0	0	0	0	256970		0	0	0	0	0
13334	QWYESHYALPLGR	Phospho (STY)	1698.76	P62241;Q5JR95	RPS8	40S ribosomal protein S8	1	7	101.89	2249		0	0	0	0	0	0	0	0	2859100	0	0	0	0	0	0	0	0	0	0	5625400	0	0	0	0	0	0	0	0	0	0	4705800	0		0	0	0	0	0
79	AAVHTYGIASVPNQPLKK	Phospho (STY)	1973.01	Q9UHI6;E9PJ60	DDX20	Probable ATP-dependent RNA helicase DDX20	1	3	80.488	3071		0	0	0	0	0	0	0	0	2989800	0	0	0	0	0	0	0	0	0	0	5948600	0	0	0	0	0	0	0	0	0	0	4195400	0		0	0	0	0	0
12306	NSNYCLPSYTAYKNYDYSEPGR	Phospho (STY)	2741.11	Q9Y4E8-2;Q9Y4E8-3;Q9Y4E8	USP15	Ubiquitin carboxyl-terminal hydrolase 15	1	4	154.65	3142;3143		0	0	0	0	0	0	0	0	3410300	0	0	0	0	0	0	0	0	0	0	5392300	0	0	0	0	0	0	0	0	0	0	4305100	0		0	0	0	0	0
22099	YLEEIATQMR	Phospho (STY)	1332.58	Q01813;Q01813-2	PFKP	ATP-dependent 6-phosphofructokinase, platelet type	1	8	136.96	2312		0	0	0	0	0	0	0	0	0	513080	406220	0	0	0	0	1251500	0	0	0	0	774340	0	0	8396300	0	0	0	0	0	397420	438120	875720		0	0	0	0	0
8428	KGSTFRPMDTDAEEAGVSTDAGGHYDCPQR	Oxidation (M);Phospho (STY)	3350.36	Q8N8Z6	DCBLD1	Discoidin, CUB and LCCL domain-containing protein 1	1	3	116.52	2730		0	0	0	0	0	0	0	0	6737900	0	0	0	0	0	0	0	0	0	0	5494800	818310	0	0	0	0	0	0	0	0	0	0	0		0	0	0	0	0
2708	ELVNNLGEIYQKIER	Phospho (STY)	1896.93	A0A024R571;Q9H4M9	EHD1	EH domain-containing protein 1	1	5	89.624	757		0	0	0	0	0	0	0	0	0	0	0	0	0	0	0	0	0	1074000	0	0	0	9847300	2075400	0	0	0	0	0	0	0	0	0		0	0	0	0	0
11833	NLAMEATYINHNFSQQCLR	Phospho (STY)	2389.03	O15371-2;O15371-3;O15371	EIF3D	Eukaryotic translation initiation factor 3 subunit D	1	7	100.02	555;1459		0	0	0	0	0	0	0	0	1687300	710750	206080	0	0	0	0	0	0	0	0	4683800	1053100	0	227130	0	0	0	0	388610	0	0	3239900	797270		0	0	0	0	0
4923	GQPALWDKDVPVYKPR	Phospho (STY)	1947.96	Q8NE62	CHDH	Choline dehydrogenase, mitochondrial	1	4	67.646	2743		0	0	0	0	0	0	0	0	0	0	0	3348000	0	309650	0	0	0	3922000	0	0	0	5401400	0	0	0	0	0	0	0	0	0	0		0	0	0	0	0
13661	RPQYSNPPVQGEVMEGADNQGAGEQGRPVR	Oxidation (M);Phospho (STY)	3318.48	A0A087X1S2	YBX1		1	3	115.45	8;859		0	0	0	0	0	0	0	0	5217500	0	0	0	0	0	0	0	0	0	0	3471300	0	0	0	0	0	0	0	0	0	0	4259300	0		0	0	0	0	0
2464	EGDNVNYDWIHWDPEHSYEFK	Phospho (STY)	2759.1	Q04446;E9PGM4	GBE1	1,4-alpha-glucan-branching enzyme	1	3	61.963	2326		0	0	0	0	0	0	0	0	1595500	0	442280	4292300	0	0	0	0	0	0	0	0	0	0	0	0	1285600	0	0	3946100	0	0	1368900	0		0	0	0	0	0
13531	RISHSLYSGIEGLDESPSR	2 Phospho (STY)	2261.97	Q5VWV2;Q8TEW0-5;Q8TEW0-3;Q8TEW0-7;Q8TEW0-6;Q8TEW0-4;Q8TEW0-11;Q8TEW0-2;Q8TEW0;F5GZI3;Q5VWU8;Q8TEW0-9;Q8TEW0-10;Q8TEW0-8;B1AP52	PARD3	Partitioning defective 3 homolog	2	7	116.2	348;349;2610		0	0	0	0	0	0	0	0	2884100	0	0	0	0	0	0	0	0	0	0	4112400	0	224710	0	0	120510	0	0	240480	0	0	5348000	0		0	0	0	0	0
10937	MEYGPRPADTPPAPSPPPTPAPVPVPLPPSTPAPVPVSK	Oxidation (M);Phospho (STY)	4001.01	Q12929;Q12929-2	EPS8	Epidermal growth factor receptor kinase substrate 8	1	3	79.59	307;671;2386		0	0	0	0	0	0	0	0	0	3671100	0	0	0	0	0	0	0	0	0	0	4908800	0	0	0	0	0	0	0	0	0	0	4312400		0	0	0	0	0
297	AGDNSQSVYIPMSPGAHHFDSLGYPSTTLPVHR	Phospho (STY)	3617.64	Q9UQC2-2;Q9UQC2	GAB2	GRB2-associated-binding protein 2	1	4	69.492	470;3110		0	0	0	0	0	0	0	0	2893500	2062700	0	0	0	0	0	0	0	0	0	5670700	1756300	0	0	0	0	0	0	508170	0	0	0	0		0	0	0	0	0
21573	YADLPGIAR	Phospho (STY)	1054.48	Q13561;Q13561-3;Q13561-2;F8W1I6;F8W0U6	DCTN2	Dynactin subunit 2	1	3	83.998	2434		0	0	0	0	0	0	0	0	3776700	0	0	0	0	0	0	0	0	0	0	4439700	1023800	0	0	0	0	0	0	0	0	0	3626300	0		0	0	0	0	0
8616	KLHEYNTQFQEK	Phospho (STY)	1643.73	P27986-5;P27986-3;P27986-2;P27986;P27986-4	PIK3R1	Phosphatidylinositol 3-kinase regulatory subunit alpha	1	1	48.568	1937		396750	0	362330	0	0	207610	258230	465270	0	483940	1212700	431020	481430	0	546090	292630	311050	610060	0	0	583230	644200	599510	464920	660150	598930	463980	1972200	417100	394200	0	0		369559	376127	188855	225074	483944
19194	TTGIVLDSGDGVTHNVPIYEGYALPHAIMR	Oxidation (M);Phospho (STY)	3291.56	P68032;P68133;P62736;P63267;P63267-2	ACTC1;ACTA1;ACTA2;ACTG2	Actin, alpha cardiac muscle 1;Actin, alpha skeletal muscle;Actin, aortic smooth muscle;Actin, gamma-enteric smooth muscle	1	2	51.966	651;2258;2259		0	0	0	0	0	0	0	0	0	2600900	0	0	0	0	0	0	0	0	0	0	7114800	0	0	0	0	0	0	0	0	0	0	3142700		0	0	0	0	0
2495	EGQEDQGLTKDYGNSPLHR	Phospho (STY)	2222.96	A6NLN1;P26599;P26599-2;P26599-3;A0A0D9SF20	PTBP1	Polypyrimidine tract-binding protein 1	1	3	70.783	994		0	0	0	0	0	0	0	0	0	0	0	1710000	0	0	0	0	713110	0	0	0	1661800	3410100	5329200	0	0	0	0	0	0	0	0	0		0	0	0	0	0
4772	GMTVYGLPR	Oxidation (M);Phospho (STY)	1088.47	P51911;P51911-2;B7Z7E1	CNN1	Calponin-1	1	15	72.23	2148		0	0	0	0	0	0	0	0	0	3870900	0	0	0	0	0	0	0	0	0	0	4454400	0	0	0	0	0	0	0	0	0	0	4489000		0	0	0	0	0
8292	KDNDFIYHDRVPDLK	Phospho (STY)	1953.9	Q8WUM4;Q8WUM4-2	PDCD6IP	Programmed cell death 6-interacting protein	1	2	78.69	2785		0	0	0	0	0	189690	0	0	409730	0	0	0	0	0	0	0	655950	0	0	452110	4322000	0	0	0	159470	382240	497490	0	0	0	573620	5166700		0	0	172554	0	0
19544	TVQPVAMGPDGLPVDASSVSNNYIQTLGR	Oxidation (M);Phospho (STY)	3081.45	C9JZR2	CTNND1		1	6	67.911	1133		347260	0	0	0	0	0	0	0	3448500	0	632440	0	0	0	0	0	1001700	1067200	0	2205000	0	1282900	0	0	0	0	0	0	0	0	2009300	811450		323461	0	0	0	0
4130	GDKGYVPSVFIPISTIR	Phospho (STY)	1927.98	Q14765	STAT4	Signal transducer and activator of transcription 4	1	6	54.004	2499		0	1997800	251680	0	0	0	1348000	51252	0	0	0	460670	223090	191180	1271600	0	0	0	305970	0	1359200	236420	267270	0	0	0	0	3500500	214290	0	0	1123100		0	261264	0	1.17492e+06	53309
879	ARQEELYSELQAR	Phospho (STY)	1671.76	Q15149-7;Q15149-8;Q15149-9;Q15149-5;Q15149-4;Q15149-6;Q15149-3;Q15149-2;Q15149	PLEC	Plectin	1	7	92.151	2515		0	0	0	0	0	0	0	0	0	1691900	0	626090	0	0	87123	0	353440	494410	0	0	2845100	3437100	0	0	0	277440	0	338340	207330	0	0	2414600		0	0	0	0	0
157	ADSQEPSHFDSQQPAVLEEEEVMIAHAHPQEVYNEYVPR	Phospho (STY)	4585.02	Q13433;Q13433-2	SLC39A6	Zinc transporter ZIP6	1	2	72.657	2420		0	0	0	0	0	0	0	0	4071900	0	0	0	0	0	0	0	0	0	0	8697000	0	0	0	0	0	0	0	0	0	0	0	0		0	0	0	0	0
5231	GWDENVYYTVPLVR	Phospho (STY)	1789.81	Q9BPW8	NIPSNAP1	Protein NipSnap homolog 1	1	12	157.86	2920;2921		0	1584300	1013500	0	126730	0	0	174350	0	0	0	0	0	0	0	2627700	0	1395400	0	0	0	2053600	0	0	1094900	0	0	331630	113190	2222300	0	0		0	1.05209e+06	0	0	181348
8334	KEYSQNLTSEPTLLQHR	Phospho (STY)	2123	Q8TE67-2;Q8TE67;Q8TE67-3;A0A087X104	EPS8L3	Epidermal growth factor receptor kinase substrate 8-like protein 3	1	0	70.117	387;2773		0	0	0	0	0	0	0	0	0	3267000	0	0	0	0	0	0	0	0	0	0	4934800	0	0	0	0	0	0	0	0	0	0	4527500		0	0	0	0	0
19150	TTDGVYEGVAIGGDR	Phospho (STY)	1588.68	P53396-2;P53396;P53396-3	ACLY	ATP-citrate synthase	1	12	78.69	2177		0	0	0	0	0	0	0	0	2167900	0	0	736650	0	0	0	456800	0	0	0	3807300	225750	497010	0	0	0	0	0	748320	0	0	4066700	0		0	0	0	0	0
9822	LLEIDPYLKPYAVDFQR	Phospho (STY)	2159.07	Q04446	GBE1	1,4-alpha-glucan-branching enzyme	1	6	74.141	2328		0	0	159610	0	0	0	0	0	0	0	482580	4710000	0	0	0	0	337960	1039300	0	0	0	0	5224600	0	0	0	0	742920	0	0	0	0		0	165688	0	0	0
20296	VGLGLGYLELPQINYK	Phospho (STY)	1855.95	Q13045-3;Q13045;Q13045-2	FLII	Protein flightless-1 homolog	1	9	57.288	2398		145830	276750	613810	0	0	104980	117440	321290	637750	635810	0	0	0	803670	395320	782430	181590	0	0	839180	1837300	598120	0	1871200	0	0	0	1421000	272170	128730	706920	0		135836	637183	95496.3	102361	334185
2559	EILVGDVGQTVDDPYATFVK	Phospho (STY)	2245.06	P23528;G3V1A4;E9PK25	CFL1	Cofilin-1	1	9	100.97	599;1902		0	0	0	0	0	0	0	0	2236600	843500	0	0	0	0	0	0	0	0	0	3777500	2233300	997550	273170	0	0	0	0	0	0	0	2277400	0		0	0	0	0	0
5768	HGGYKPSDEHKTDLNPDNLQGGDDLDPNYVLSSR	Phospho (STY)	3832.7	P12277	CKB	Creatine kinase B-type	1	2	107.04	1756		0	0	0	0	0	0	0	0	0	0	0	0	0	0	0	0	5258300	0	0	0	0	7340800	0	0	0	0	0	0	0	0	0	0		0	0	0	0	0
21237	WDDPYYDIAR	Phospho (STY)	1392.54	Q07960	ARHGAP1	Rho GTPase-activating protein 1	1	6	60.598	2360;2361		0	0	0	0	0	0	0	0	0	0	0	2469400	0	0	0	0	546050	1014900	0	0	306320	1305900	6706800	0	0	0	0	0	0	0	0	226880		0	0	0	0	0
1676	DFQYVDRDGKDQGVNVR	Phospho (STY)	2089.92	Q9Y6I3-3;Q9Y6I3;Q9Y6I3-1	EPN1	Epsin-1	1	3	63.682	3163		691730	739870	0	0	0	94161	0	237490	0	1557800	665940	358710	333840	0	0	0	447170	449290	0	0	1878500	472320	0	731530	268820	0	498540	808800	0	0	0	2303800		644323	0	85654.7	0	247022
8827	KTAGLSDLY	Phospho (STY)	1046.47	Q99816-2;Q99816	TSG101	Tumor susceptibility gene 101 protein	1	5	80.688	2919		0	0	0	0	0	0	0	0	0	2085000	0	0	0	0	0	0	0	0	0	0	5792200	0	0	0	0	0	0	0	0	0	0	4651600		0	0	0	0	0
22282	YNYTLLR	Phospho (STY)	1021.46	Q9BZV1-2;Q9BZV1	UBXN6	UBX domain-containing protein 6	1	5	95.541	2945		611360	0	0	0	0	0	0	0	0	1717500	1779600	0	0	0	0	0	0	0	0	0	3704600	0	0	1942700	403520	0	0	0	0	0	0	2367700		569461	0	0	0	0
22521	YVMGGPRPIPYAWCAPESLR	Phospho (STY)	2399.1	Q13470-2;Q13470	TNK1	Non-receptor tyrosine-protein kinase TNK1	1	5	85.937	2426		0	0	0	0	0	0	0	0	2499600	430320	0	0	0	0	0	0	0	0	0	4903100	956850	0	0	0	0	0	0	0	0	0	3716600	0		0	0	0	0	0
11820	NKPYISWPSSGGSEPSVTVPLR	Phospho (STY)	2437.17	Q9Y5S2	CDC42BPB	Serine/threonine-protein kinase MRCK beta	1	4	109.44	3155		0	0	0	0	0	0	154400	0	3170900	881260	0	325080	0	0	339300	0	0	0	166010	3676500	0	0	0	0	0	0	0	0	0	0	3744900	0		0	0	0	134576	0
10674	LVTEMGTYATQSALSSSRPTK	Phospho (STY)	2307.08	P53618	COPB1	Coatomer subunit beta	1	2	97.69	635;2178		247200	0	0	0	0	0	0	0	2147800	408290	0	0	0	0	0	0	0	329450	0	2954600	0	2396300	0	0	0	0	0	0	0	0	3095500	865260		230258	0	0	0	0
7915	IRPGEYEQFESTIGFK	Phospho (STY)	1979.9	A0A0D9SG07;A0A0C4DH22;Q9H4G0-4;Q9H4G0-3;Q9H4G0-2;Q9H4G0	EPB41L1	Band 4.1-like protein 1	1	8	100.43	947		0	0	0	0	0	0	0	0	3019600	611090	0	0	0	0	0	323480	0	0	0	4006000	0	0	0	0	956380	0	0	0	0	0	3513800	0		0	0	0	0	0
1034	AVEEQIEYLQKK	Phospho (STY)	1556.75	Q5VTR2	RNF20	E3 ubiquitin-protein ligase BRE1A	1	5	55.98	2601		0	0	0	0	0	0	0	0	2769100	0	0	0	0	0	0	0	0	0	0	4894300	0	0	0	0	0	0	0	0	0	0	4701200	0		0	0	0	0	0
33	AAIDKSYDKPAVDDDDEGMETLEEDTEESSR	Phospho (STY)	3539.43	Q5VWV2;Q8TEW0-5;Q8TEW0-3;Q8TEW0-7;Q8TEW0-6;Q8TEW0-4;Q8TEW0-11;Q8TEW0-2;Q8TEW0;F5GZI3;Q5VWU8;Q8TEW0-9;Q8TEW0-10;Q8TEW0-8	PARD3	Partitioning defective 3 homolog	1	3	60.527	346		0	0	0	0	0	0	0	0	4125300	0	0	0	0	0	0	0	0	0	0	4870000	0	0	0	0	0	0	0	0	0	0	3355400	0		0	0	0	0	0
15028	SLYASSPGGVYATR	2 Phospho (STY)	1587.64	B0YJC4	VIM		2	10	98.281	45;46;510;1026;1027		4839400	0	0	0	0	0	0	0	0	0	0	1902300	0	0	352590	0	957710	0	0	0	0	1220900	3063700	0	0	0	0	0	0	0	0	0		4.50774e+06	0	0	0	0
22075	YLAEFATGNDR	Phospho (STY)	1335.55	P62258-2;P62258	YWHAE	14-3-3 protein epsilon	1	10	79.659	2250		0	1174600	515210	0	0	328110	0	0	0	2779000	758830	0	0	517490	0	0	0	0	0	0	0	207560	0	4967600	610860	0	0	0	0	451110	0	0		0	534829	298469	0	0
8228	KAELLDNEKPAAVVAPITTGYTVK	Phospho (STY)	2607.36	Q9HB71-3;Q9HB71	CACYBP	Calcyclin-binding protein	1	4	58.812	736;2990		0	0	0	0	0	0	0	0	3439400	0	0	0	0	0	0	0	0	0	0	4976000	0	0	0	0	0	0	0	0	0	0	3885300	0		0	0	0	0	0
5254	GWNYILEK	Phospho (STY)	1101.49	P43490;A0A0C4DFS8	NAMPT	Nicotinamide phosphoribosyltransferase	1	3	59.597	2072		0	0	0	0	0	0	0	0	0	0	231200	3159600	0	0	0	124560	0	0	0	0	0	0	8255600	0	0	0	0	0	0	0	0	506790		0	0	0	0	0
22317	YQEVWTSSTSPR	Phospho (STY)	1519.63	Q9H792;H0YN99	PEAK1	Pseudopodium-enriched atypical kinase 1	1	6	113.99	2979		0	0	0	0	0	0	0	0	0	2308000	0	0	0	0	0	0	0	0	964300	1462200	3609700	0	0	429320	0	0	0	0	0	0	0	3484900		0	0	0	0	0
7995	ISVYYNEATGGK	Phospho (STY)	1380.6	Q5JP53;P07437	TUBB	Tubulin beta chain	1	8	76.073	1659;1660		0	0	0	0	0	0	102570	0	2098900	0	2384400	1017000	70686	0	0	0	573410	0	0	1831600	0	268330	697700	0	0	1030900	0	0	0	0	2161800	0		0	0	0	89400.5	0
12199	NPYAHISIPR	Phospho (STY)	1246.59	B8A4K4;A8MQ03	CYSRT1	Cysteine-rich tail protein 1	1	6	130.01	1011		0	0	0	0	0	0	0	0	3694100	0	0	0	0	0	0	0	0	0	0	4440100	0	0	0	0	0	0	0	0	0	0	3501100	576810		0	0	0	0	0
1793	DILDREYYSVQQHR	Phospho (STY)	1900.85	H2E272;A0A087WZG2;Q04912-2;Q04912	MST1R	Macrophage-stimulating protein receptor;Macrophage-stimulating protein receptor alpha chain;Macrophage-stimulating protein receptor beta chain	1	2	113.4	835		0	0	0	0	0	0	0	0	0	0	0	0	0	0	0	0	0	0	0	6428000	0	0	0	0	0	0	0	0	0	0	5751900	0		0	0	0	0	0
2408	EELIGIAYNR	Phospho (STY)	1256.58	Q96AC1-2;Q96AC1;Q96AC1-3	FERMT2	Fermitin family homolog 2	1	6	123.86	2828		0	0	0	0	0	0	0	0	0	3024000	0	0	0	0	0	0	0	0	0	0	5208300	0	0	0	0	0	0	0	0	0	0	3907300		0	0	0	0	0
9154	LDNGGYYITTR	Phospho (STY)	1351.58	P06241-3;P06241-2;P06241;J3QRU1;P07947	FYN;YES1	Tyrosine-protein kinase Fyn;Tyrosine-protein kinase Yes	1	14	110.08	1379;1380		1100100	201370	0	0	0	0	0	592290	1208000	0	0	0	0	0	0	1083800	485540	579020	472590	1113200	0	0	0	2265300	0	0	0	640360	0	1041000	1286000	0		1.02471e+06	0	0	0	616062
22398	YSGSYNDYLR	Phospho (STY)	1316.51	Q96PK6	RBM14	RNA-binding protein 14	1	5	183.72	2871;2872		0	0	0	0	0	0	0	0	3674200	0	0	0	0	0	0	0	0	0	0	5100600	0	0	0	0	0	0	0	0	0	0	3284600	0		0	0	0	0	0
4198	GEVVRDFEIIDNHDYSYTVK	Phospho (STY)	2478.11	Q14315;Q14315-2	FLNC	Filamin-C	1	5	98.543	328;2478;2479		0	0	0	0	0	0	0	0	0	4099000	0	0	0	0	0	0	0	0	0	0	5361500	0	0	0	0	0	0	0	0	0	0	2571100		0	0	0	0	0
13747	RWYPYNYSR	Phospho (STY)	1383.58	O75319	DUSP11	RNA/RNP complex-1-interacting phosphatase	1	4	89.08	1528		0	0	0	0	0	0	0	0	3226100	0	0	0	0	0	0	0	0	0	0	4378500	0	0	0	0	0	0	0	0	0	0	4406900	0		0	0	0	0	0
3592	FMSVQRPGPYDRPGTAR	Phospho (STY)	2013.92	P52597	HNRNPF	Heterogeneous nuclear ribonucleoprotein F;Heterogeneous nuclear ribonucleoprotein F, N-terminally processed	1	2	60.489	2161		0	0	0	0	0	0	0	0	0	498110	0	0	0	0	0	0	0	0	0	6162000	0	0	0	0	0	0	0	0	0	0	4948200	395520		0	0	0	0	0
7203	IAEENLTYAELELIKPHR	Phospho (STY)	2218.1	Q8IW00	VSTM4	V-set and transmembrane domain-containing protein 4	1	7	116.6	2698		0	0	0	0	0	0	0	0	0	2019000	0	0	0	0	0	0	0	0	234870	0	3176000	0	0	3924800	0	0	0	0	0	0	0	2642800		0	0	0	0	0
5440	HAQDYVLTYNYEGR	Phospho (STY)	1807.76	Q02487	DSC2	Desmocollin-2	1	3	65.038	2315		0	0	0	0	0	0	0	0	1601000	1125900	0	0	0	0	0	0	0	0	0	3222100	2240800	0	0	0	0	0	0	0	0	0	1971300	1794400		0	0	0	0	0
22070	YKVPDYWYPQDLQAR	Phospho (STY)	2020.91	P30711	GSTT1	Glutathione S-transferase theta-1	1	6	91.812	1978;1979		0	0	0	0	0	0	0	143250	0	0	1175800	0	199100	2331800	369760	253740	0	1856200	0	0	0	2242300	0	0	3199400	0	0	0	0	0	0	156810		0	0	0	0	148999
14643	SISLYYTGEK	Phospho (STY)	1239.54	P19338	NCL	Nucleolin	1	8	81.017	1848		0	0	0	0	0	0	0	0	2581100	591830	0	0	0	0	0	0	0	0	0	4285700	795400	0	0	0	0	0	0	0	0	0	3663100	0		0	0	0	0	0
10265	LQVEPAVDTSGVQCYGPGIEGQGVFR	Phospho (STY)	2842.3	Q60FE5;P21333-2;P21333;Q5HY54;A0A087WWY3	FLNA	Filamin-A	1	3	83.312	1866		0	0	0	0	0	0	0	0	0	0	0	481450	0	0	0	0	0	0	0	0	7390900	0	0	0	0	0	0	0	0	0	0	4041200		0	0	0	0	0
15799	SVFALTNGIYPHK	Phospho (STY)	1525.73	Q02878	RPL6	60S ribosomal protein L6	1	3	81.92	2320		178160	0	0	0	0	0	0	0	2524800	0	0	0	0	0	0	0	414860	0	0	3719900	332080	0	0	0	115340	0	0	508050	0	0	3740100	374900		165950	0	0	0	0
21108	VWLLQQYSGMTHEDIVQESK	Oxidation (M);Phospho (STY)	2486.12	Q9UGR2-2;Q9UGR2	ZC3H7B	Zinc finger CCCH domain-containing protein 7B	1	2	117.65	459;744;3067		0	0	0	0	0	0	0	0	5886100	0	0	0	0	0	0	0	0	0	0	0	1040500	0	0	0	0	0	0	0	0	0	4954600	0		0	0	0	0	0
16117	SYSPYDMLESIR	Oxidation (M);Phospho (STY)	1555.63	P07355;P07355-2;A6NMY6	ANXA2;ANXA2P2	Annexin A2;Putative annexin A2-like protein	1	8	60.157	1658		0	0	0	0	0	0	0	972860	1944500	871890	0	0	0	0	0	0	0	0	0	1869600	3045800	0	0	0	0	0	0	683070	0	0	1287000	1167700		0	0	0	0	1.01191e+06
9153	LDMGGYYITTR	Phospho (STY)	1368.58	P09769	FGR	Tyrosine-protein kinase Fgr	1	8	72.29	1724;1725		0	0	0	0	0	0	0	0	0	1204600	0	307630	608350	0	0	0	0	0	0	0	2182600	0	3776900	0	0	1281000	1074100	0	280110	0	0	1085200		0	0	0	0	0
7194	IAAYAYSALSQIR	Phospho (STY)	1505.73	Q6IAA8	LAMTOR1	Ragulator complex protein LAMTOR1	1	3	70.563	2628;2629		0	0	0	0	0	0	0	0	2914600	81257	0	0	0	0	0	0	0	0	0	4717700	0	199600	0	0	128220	0	0	0	0	0	3283700	471770		0	0	0	0	0
21779	YFPAFEK	Phospho (STY)	980.404	P08263;P09210;A0A087WXM2;Q16772;Q5JW85;A0A087WYQ6;Q7RTV2	GSTA1;GSTA2;GSTA3;GSTA5	Glutathione S-transferase A1;Glutathione S-transferase A1, N-terminally processed;Glutathione S-transferase A2;Glutathione S-transferase A3;Glutathione S-transferase;Glutathione S-transferase A5	1	6	67.981	1687		325930	324620	510570	0	0	0	120010	0	0	0	0	1057400	0	2549700	0	1281800	0	643280	0	0	0	603330	0	2110100	0	0	0	0	0	2259900	0	0		303593	530012	0	104601	0
4367	GGNRPNTGPLYTEADR	Phospho (STY)	1796.78	Q9HAU0-6;Q9HAU0-3;Q9HAU0-5;Q9HAU0;Q9HAU0-2;Q9HAU0-4;Q9HAU0-8;A0JP02	PLEKHA5	Pleckstrin homology domain-containing family A member 5	1	6	106.6	2985		1445500	0	1935300	0	0	0	0	0	0	0	2170300	0	0	0	0	489540	566910	0	41897	0	586450	0	0	450680	0	0	0	836810	484690	0	2776000	0		1.34643e+06	2.00899e+06	0	0	0
172	AEDPSQPDSAGYTALHYASR	Phospho (STY)	2214.92	Q53RE8	ANKRD39	Ankyrin repeat domain-containing protein 39	1	6	80.236	686;2573		0	0	0	0	0	0	0	0	1713700	1831800	0	0	0	0	0	0	0	0	214880	2338800	1745900	0	0	0	0	0	0	0	0	0	2644900	1245700		0	0	0	0	0
5099	GTRDDEYDYLFK	Acetyl (Protein N-term);Phospho (STY)	1642.66	Q15907;H3BSC1;P62491-2;Q15907-2;P62491;B4DQU5	RAB11B;RAB11A	Ras-related protein Rab-11B;Ras-related protein Rab-11A	1	7	59.227	2546		0	0	0	0	0	0	0	0	2754900	0	0	0	0	0	0	0	0	0	0	3525000	0	0	0	0	0	0	0	0	0	0	4284400	1170000		0	0	0	0	0
10734	LWMEAMDGKEPIYHSPITK	Phospho (STY)	2325.06	O60890	OPHN1	Oligophrenin-1	1	4	112.82	1514		0	0	0	0	0	0	0	0	814090	2216300	0	0	0	0	0	0	0	0	0	1386900	0	0	0	1716200	0	0	0	0	0	0	1370600	4229200		0	0	0	0	0
4537	GIQLYDTPYEPEGQSVDSDSESTVSPR	2 Phospho (STY)	3115.26	Q15464	SHB	SH2 domain-containing adapter protein B	2	7	163.29	337;2536		0	0	0	0	0	0	0	0	3507500	0	0	0	0	0	0	0	0	0	0	4618400	0	0	0	0	0	0	0	0	0	0	3588400	0		0	0	0	0	0
2275	DYYVSTAVCR	Phospho (STY)	1312.52	Q13103	SPP2	Secreted phosphoprotein 24	1	14	110.38	2399		0	0	0	0	0	0	0	0	0	0	2198700	0	0	8046500	0	0	0	0	0	0	0	0	0	0	1462900	0	0	0	0	0	0	0		0	0	0	0	0
7235	IAPCPSQDSLYSDPLDSTSAQAGEGVQR	Phospho (STY)	3028.31	Q99704;Q99704-3	DOK1	Docking protein 1	1	6	87.091	2912		0	0	0	0	0	0	0	0	1402500	1742700	0	0	0	0	0	715180	0	0	0	2096200	3052700	0	0	0	0	0	0	0	0	0	0	2665600		0	0	0	0	0
16865	TFHTIGFCPYGPR	Phospho (STY)	1631.7	A0A087WUU9;Q07352	ZFP36L2;ZFP36L1	Zinc finger protein 36, C3H1 type-like 1	1	6	69.864	782		0	0	0	0	0	0	0	0	5685900	0	0	0	0	0	0	0	0	0	0	5975100	0	0	0	0	0	0	0	0	0	0	0	0		0	0	0	0	0
2574	EITQDTNDITYADLNLPK	Phospho (STY)	2142.97	P78324-4;P78324	SIRPA	Tyrosine-protein phosphatase non-receptor type substrate 1	1	8	76.378	2291		0	0	0	0	0	0	0	0	820200	0	0	0	0	0	0	4451700	148250	0	108310	3247900	1046800	0	0	0	0	0	0	288740	0	0	1499900	0		0	0	0	0	0
22168	YLPSTPRPGREEVEYYQSEAEGLLECHK	Phospho (STY)	3416.54	J3KSM2;Q96A59;Q96A59-2	MARVELD3	MARVEL domain-containing protein 3	1	4	68.657	115;116;547;1367		0	0	0	0	0	0	0	0	1385400	1673200	0	0	0	0	0	0	0	0	0	2702500	3429800	0	0	0	0	0	0	0	0	0	2396900	0		0	0	0	0	0
2834	ERPISMINEASNYNVTSDYAVHPMSPVGR	Phospho (STY)	3313.49	Q9HAU0-6;Q9HAU0-3;Q9HAU0-5;Q9HAU0;Q9HAU0-2;Q9HAU0-4;Q9HAU0-8	PLEKHA5	Pleckstrin homology domain-containing family A member 5	1	4	125.62	442;2983;2984		0	0	0	0	0	0	0	0	2256200	0	0	0	0	0	0	0	0	0	0	5979600	0	0	0	0	0	0	0	0	0	0	3319300	0		0	0	0	0	0
3478	FLEDDPSDPTYTSSLGGK	Phospho (STY)	2007.84	P54753	EPHB3	Ephrin type-B receptor 3	1	5	86.488	637;2186		0	0	0	0	0	0	0	0	909770	1560400	0	0	0	0	0	0	0	0	0	1461200	3365600	0	0	0	0	0	0	0	0	0	1501700	2756100		0	0	0	0	0
19020	TSLGSGFGSPSVTDPRPLNPSAYSSTTLPAAR	Phospho (STY)	3270.56	Q99569;A0A0D9SF60;Q99569-2	PKP4	Plakophilin-4	1	3	61.03	727;2903		778180	0	0	0	0	0	0	0	2737900	0	0	0	0	0	0	0	0	346870	0	5078100	0	809100	0	0	550040	0	0	0	0	0	1240100	0		724848	0	0	0	0
2315	EALPMDTEVYESPYADPEEIRPK	Oxidation (M);Phospho (STY)	2774.2	P43405;P43405-2	SYK	Tyrosine-protein kinase SYK	1	4	62.303	249;2057;2058		0	0	0	0	0	0	0	0	0	0	0	0	0	0	0	0	0	1763500	0	0	0	0	8975000	0	0	0	777800	0	0	0	0	0		0	0	0	0	0
9329	LFQQIYSDGSDEVKR	Phospho (STY)	1863.84	Q9Y2Z0-2;Q9Y2Z0	SUGT1	Suppressor of G2 allele of SKP1 homolog	1	4	98.676	3123		206440	0	0	0	0	0	0	0	1869600	0	178600	0	0	0	0	0	0	0	0	2240100	0	4877600	0	0	0	0	0	0	0	0	1523700	565920		192292	0	0	0	0
3732	FSDEPPEVYGDFEPLVAK	Phospho (STY)	2117.92	J3KN66;Q5JTV8;Q5JTV8-3;Q5JTV8-2	TOR1AIP1	Torsin-1A-interacting protein 1	1	3	183.31	1361		0	0	0	0	0	0	0	0	0	0	311160	115660	0	0	0	0	0	0	0	0	498120	10523000	0	0	0	0	0	0	0	0	0	0		0	0	0	0	0
7953	ISHSLYSGIEGLDESPSR	2 Phospho (STY)	2105.87	Q5VWV2;Q8TEW0-5;Q8TEW0-3;Q8TEW0-7;Q8TEW0-6;Q8TEW0-4;Q8TEW0-11;Q8TEW0-2;Q8TEW0;F5GZI3;Q5VWU8;Q8TEW0-9;Q8TEW0-10;Q8TEW0-8;B1AP52	PARD3	Partitioning defective 3 homolog	2	7	101.89	348;349;2610		0	0	0	0	0	0	0	0	3630200	0	0	0	0	0	0	0	0	0	0	3602200	0	0	0	0	0	0	0	0	0	0	4208800	0		0	0	0	0	0
20621	VLPSKEEPVNTVYSEVQFADK	Phospho (STY)	2458.17	Q9UIB8-7;Q9UIB8-3;Q9UIB8-2;Q9UIB8	CD84	SLAM family member 5	1	7	107.78	3076		247790	0	0	0	0	0	0	0	0	1576000	0	0	0	0	363820	3548500	0	0	0	0	2809200	0	0	0	0	0	0	367400	343690	0	0	2135600		230808	0	0	0	0
7439	IGEGTYGVVYKGR	2 Phospho (STY)	1557.66	A0A024QZP7;A0A087WZZ9	CDC2;CDK1		2	3	71.98	488;753;754		0	0	0	0	0	0	270490	333110	0	0	0	329910	0	146400	0	0	0	0	385430	4842200	431320	0	587730	0	0	0	403100	307540	574410	738600	2006200	0		0	0	0	235760	346479
22432	YSTLHTQSAEPPPPPEPAR	Phospho (STY)	2153.98	Q8TCZ2-6;Q8TCZ2-3;Q8TCZ2-2;Q8TCZ2;Q8TCZ2-5	CD99L2	CD99 antigen-like protein 2	1	4	61.477	386;708;2768		0	0	0	0	0	210490	0	0	0	1738000	0	0	0	0	0	1193600	0	0	0	0	2812800	0	0	246560	1689200	0	0	259850	0	0	0	3167200		0	0	191475	0	0
4324	GFYDKDSSGWSSSK	Phospho (STY)	1629.63	A0A0D9SFB3;A0A0D9SG12;A0A0D9SF53;O00571;A0A087WX09;B4DLA0	DDX3X	ATP-dependent RNA helicase DDX3X	1	3	102.52	949		0	0	0	0	0	0	0	0	3328700	0	0	0	0	0	0	0	0	0	0	3947200	0	0	0	0	0	0	0	0	0	0	4038700	0		0	0	0	0	0
2878	ETDTSALAAGSSQEVTYAQLDHWALTQR	Phospho (STY)	3128.41	A8MZ84;A0A0G2JNK8;A0A0G2JMI0;A0A0G2JNU6;D3YTC8;A0A0G2JQ50;A0A0G2JP18;A0A0G2JLV7;Q6GTX8-3;Q6GTX8-2;Q6GTX8	LAIR1	Leukocyte-associated immunoglobulin-like receptor 1	1	5	71.882	505;970		0	0	0	0	0	0	0	0	0	889160	0	0	0	0	0	0	0	0	0	0	7644400	0	0	0	0	0	0	0	0	0	0	2772000		0	0	0	0	0
9461	LGQALTEVYAK	Phospho (STY)	1271.62	A0A024R4E5;Q00341	HDLBP	Vigilin	1	9	73.632	755		120260	0	0	0	0	349500	0	0	0	1022000	0	645920	0	0	183800	0	1085800	611140	0	447840	1185800	1186400	1758800	0	0	855080	0	0	0	0	392280	1420700		112018	0	317927	0	0
2688	ELPGHTGYLSCCR	Phospho (STY)	1628.65	E7EP32;P62879;P62879-2;Q9HAV0	GNB2;GNB4	Guanine nucleotide-binding protein G(I)/G(S)/G(T) subunit beta-2;Guanine nucleotide-binding protein subunit beta-4	1	5	50.897	1171		0	0	0	0	0	86931	0	0	0	0	0	1575300	0	0	0	0	1082800	139550	0	0	0	2795200	5050400	0	0	486230	0	0	0	0	0	0		0	0	79077.8	0	0
22231	YMEDSTYYK	Phospho (STY)	1278.45	Q05397-7;Q05397;E7ESA6;E9PEI4;Q05397-5;Q05397-4;Q05397-3;Q05397-2	PTK2	Focal adhesion kinase 1	1	4	85.676	2341;2342;2343		0	0	0	0	0	0	0	0	1563200	752230	0	0	0	0	0	0	0	0	0	1942300	210930	0	0	51690	567970	0	0	0	0	0	5170700	946690		0	0	0	0	0
20388	VHYARPSHPPPDPPILEGAVGGNEAR	Phospho (STY)	2812.34	F8W9S7;Q14C86-3;Q14C86-4;Q14C86-5;Q14C86-2;Q14C86;Q14C86-6	GAPVD1	GTPase-activating protein and VPS9 domain-containing protein 1	1	5	73.435	102;1315		0	0	0	0	0	0	0	0	1848100	0	0	0	0	0	0	0	0	0	0	3937600	0	0	0	0	0	0	0	0	0	0	5411700	0		0	0	0	0	0
3450	FKVYANGQHLFDFAHR	Phospho (STY)	2028.94	P56470	LGALS4	Galectin-4	1	7	81.656	2201		0	0	0	0	0	0	0	0	0	3405400	0	0	0	0	0	0	0	0	0	0	4317600	0	0	0	0	0	0	0	0	0	0	3446800		0	0	0	0	0
1388	CNEQPNRVEIYEK	Phospho (STY)	1757.74	Q7L576;E7EVJ5;Q96F07-2;Q96F07;H7C229	CYFIP1;CYFIP2	Cytoplasmic FMR1-interacting protein 1;Cytoplasmic FMR1-interacting protein 2	1	5	61.11	1197		0	0	449990	0	0	160940	0	0	683430	0	0	448720	428920	0	1392100	984130	0	0	476810	0	0	200750	890580	0	0	874630	687060	1564100	518600	0	1403600	0		0	467125	146401	0	0
16052	SYIGSNHSSLGSMSPSNMEGYSK	Phospho (STY)	2499.01	P78310-7;P78310-2;P78310-6;P78310	CXADR	Coxsackievirus and adenovirus receptor	1	3	43.349	282;2289		0	0	0	0	0	0	0	0	1782500	1468000	0	0	0	0	0	0	0	0	0	3946700	0	0	0	0	0	0	0	0	0	0	2527600	1405000		0	0	0	0	0
4087	GAYSLSIR	Phospho (STY)	945.432	P06241-3;P06241-2;P06241;J3QRU1;P07947;P09769	FYN;YES1;FGR	Tyrosine-protein kinase Fyn;Tyrosine-protein kinase Yes;Tyrosine-protein kinase Fgr	1	7	77.732	1376		346740	0	0	0	0	0	0	184990	927040	647060	0	0	0	0	0	520480	0	0	0	652120	1316200	0	2263000	0	0	0	126880	0	193140	0	2165400	1780700		322977	0	0	0	192415
21674	YDLTVPFAR	Phospho (STY)	1160.53	B3KWE1;P12081-3;P12081-2;P12081-4;P12081;P49590-2;P49590	HARS;HARS2	Histidine--tRNA ligase, cytoplasmic;Probable histidine--tRNA ligase, mitochondrial	1	10	115.71	1045		0	0	0	0	0	472170	0	0	0	132030	5195900	2006700	0	486030	0	0	0	694670	0	0	0	859450	393490	0	516250	0	0	0	0	127560	0	199210		0	0	429515	0	0
6821	HTDDEMTGYVATR	Oxidation (M);Phospho (STY)	1590.6	B4E0K5	MAPK14		1	13	89.43	516;517;1070		220140	132400	0	0	0	0	0	0	1564900	0	45933	0	0	0	0	109530	0	0	0	3855200	633320	0	0	323040	474160	0	0	135520	0	0	3129400	454390		205053	0	0	0	0
22073	YKYGYEIPVDMLCK	Oxidation (M);Phospho (STY)	1873.8	G3V5Z7;P60900;G3V295;G3V3I1;P60900-2;P60900-3	PSMA6	Proteasome subunit alpha type;Proteasome subunit alpha type-6	1	3	45.207	1327;1328;1329		0	0	0	0	0	0	138690	0	4363500	0	0	0	0	1255500	398620	0	241060	404520	0	2817500	0	0	482670	0	0	0	0	655550	316650	0	0	0		0	0	0	120883	0
793	APGYREVVILEDPGLPALYPCPACEEK	Phospho (STY)	3122.45	Q63HR2-5;Q63HR2-6;Q63HR2;Q63HR2-4;F8VV64;Q63HR2-2	TNS2	Tensin-like C1 domain-containing phosphatase	1	3	51.473	2618		0	0	0	0	0	0	0	0	0	0	0	0	0	0	0	0	0	0	323710	0	6782100	0	0	0	0	0	0	0	0	0	0	3942900		0	0	0	0	0
22530	YVRPGGGFEPNFMLFEK	Phospho (STY)	2066.93	A0A087WUQ6;P07203	GPX1	Glutathione peroxidase 1	1	6	91.616	780		191940	684190	439120	0	0	0	0	0	0	2170100	556790	0	0	0	0	0	0	0	0	0	0	0	0	4866500	0	0	0	0	0	0	0	2126500		178786	455841	0	0	0
5272	GYAFIEYEHER	Phospho (STY)	1492.6	P08621-3;P08621-2;P08621	SNRNP70	U1 small nuclear ribonucleoprotein 70 kDa	1	6	94.767	1699		0	0	0	0	0	0	0	0	2954300	0	0	0	0	0	0	0	0	0	0	3814900	264700	0	0	0	0	0	0	0	0	0	3524500	425650		0	0	0	0	0
15454	SRPEFMLPVHFYGK	Phospho (STY)	1786.83	P06737-2;P06737;E9PK47	PYGL	Glycogen phosphorylase, liver form;Phosphorylase	1	3	53.3	1642		0	0	179020	0	0	0	0	0	0	0	0	599520	0	0	0	0	0	0	0	0	0	234270	0	7202800	212340	0	0	0	0	303060	2248400	0		0	185837	0	0	0
19154	TTDGVYEGVAIGGDRYPGSTFMDHVLR	Oxidation (M);Phospho (STY)	3008.34	P53396-2;P53396;P53396-3	ACLY	ATP-citrate synthase	1	5	83.312	2177		0	0	0	0	0	0	0	0	0	0	0	3969000	0	960000	0	0	0	0	0	0	0	0	0	0	0	0	0	5972900	0	0	0	0		0	0	0	0	0
2842	ESETTKGAYSLSIR	Phospho (STY)	1620.74	P06241-3;P06241-2;P06241;J3QRU1;P07947;P09769	FYN;YES1;FGR	Tyrosine-protein kinase Fyn;Tyrosine-protein kinase Yes;Tyrosine-protein kinase Fgr	1	2	128.95	1376		0	0	0	0	0	0	0	0	0	0	0	0	129610	0	0	0	0	0	604580	0	0	0	9512500	0	0	0	347280	0	98598	177460	0	0		0	0	0	0	0
12	AAAYLDPNLNHTPNSSTK	Acetyl (Protein N-term);Phospho (STY)	2034.9	Q05397-7;Q05397;Q05397-5;E5RG54;E5RFW9	PTK2	Focal adhesion kinase 1	1	4	69.188	2336		286250	0	0	0	0	0	0	0	1939300	238280	0	0	0	0	0	0	0	0	0	4114500	909010	0	0	751440	0	0	0	0	0	0	2628800	0		266632	0	0	0	0
22327	YQINNISTVPK	Phospho (STY)	1355.65	A0A087X0K9;G5E9E7;Q07157-2;G3V1L9;Q07157	TJP1	Tight junction protein ZO-1	1	3	93.839	849		0	319700	0	0	0	0	0	0	1822700	0	0	0	0	0	0	0	0	0	0	2638600	996030	0	0	1416500	327860	0	0	0	0	0	2592900	737700		0	0	0	0	0
4244	GFGDGYNGYGGGPGGGNFGGSPGYGGGR	Phospho (STY)	2574	P22626;P22626-2	HNRNPA2B1	Heterogeneous nuclear ribonucleoproteins A2/B1	1	2	68.074	1886;1887		0	0	0	0	0	0	0	0	2632800	0	0	0	0	0	0	0	0	0	0	0	363780	0	0	0	0	0	0	0	0	0	7640500	210740		0	0	0	0	0
15511	SSFYVNGLTLGGQK	Phospho (STY)	1549.72	P07737;K7EJ44	PFN1	Profilin-1	1	10	105.03	1661		0	0	0	0	0	378170	300740	0	1003900	1293200	0	0	0	0	244810	206680	0	0	0	1754600	1860600	0	0	0	338950	502650	0	0	198410	0	1431300	1330100		0	0	344007	262126	0
527	AKAPAPAPAESGESLAYWPDR	Phospho (STY)	2263.03	Q8NEG4	FAM83F	Protein FAM83F	1	4	145.02	380;381;2744		0	0	0	0	0	0	0	0	2657200	0	0	0	0	0	0	0	0	0	0	4746700	0	0	0	0	0	0	0	0	0	0	3436500	0		0	0	0	0	0
729	ALYLQQRPEDETELHPTLNADDQECKR	Phospho (STY)	3348.51	Q13315	ATM	Serine-protein kinase ATM	1	1	57.21	2419		0	0	0	0	0	0	659260	0	0	0	0	0	0	0	3044800	0	0	0	0	0	3087200	0	1017100	0	0	301520	962640	0	711560	1001200	0	0		0	0	0	574614	0
892	ASESSKPWPDATYGTGSASR	Phospho (STY)	2133.9	Q9Y2W1	THRAP3	Thyroid hormone receptor-associated protein 3	1	4	137.86	3120		0	0	0	0	0	0	0	0	2717500	0	0	0	0	0	0	0	0	0	0	3877100	0	0	0	0	0	0	0	0	0	0	4162200	0		0	0	0	0	0
7229	IALYETPTGWK	Phospho (STY)	1357.63	P36871;P36871-2;P36871-3	PGM1	Phosphoglucomutase-1	1	9	67.08	2010		331340	0	0	0	0	0	0	0	1978500	0	643220	0	0	0	94992	0	0	0	0	2812100	0	0	0	0	0	0	0	1008000	0	0	3885600	0		308632	0	0	0	0
2707	ELVNNLGEIYQK	Phospho (STY)	1498.71	A0A024R571;Q9H4M9	EHD1	EH domain-containing protein 1	1	6	150.06	757		0	0	0	0	0	0	0	0	0	354700	83887	0	0	0	0	0	0	767600	0	0	951910	6962400	866030	0	0	0	0	0	0	0	0	743710		0	0	0	0	0
300	AGEEHYNCISALHK	Phospho (STY)	1707.71	Q96S55-2;Q96S55;Q96S55-3;Q96S55-4	WRNIP1	ATPase WRNIP1	1	3	50.088	2886		211270	543870	0	0	0	0	639160	0	0	0	0	0	211140	0	255980	566440	0	0	248580	5265400	0	0	0	0	1161600	0	409910	0	0	0	0	1204900		196791	0	0	557095	0
2793	EQCPYTSEDECIKDFDEKEYQELNELQK	Phospho (STY)	3646.5	Q460N5-4;Q460N5-1;Q460N5;Q460N5-3;Q460N5-5	PARP14	Poly [ADP-ribose] polymerase 14	1	1	40.208	2562		0	0	0	0	0	0	310360	0	0	965170	0	0	0	0	0	0	0	1238200	0	0	0	2646200	3531700	0	0	1203900	0	0	0	0	0	790330		0	0	0	270511	0
8589	KLDYGQHVVAGTPGR	Phospho (STY)	1676.8	P38919	EIF4A3	Eukaryotic initiation factor 4A-III;Eukaryotic initiation factor 4A-III, N-terminally processed	1	3	84.41	2017		0	0	0	0	0	0	0	0	3380900	0	0	0	0	0	0	0	0	0	0	3413900	461460	0	0	0	0	0	0	0	0	0	3401900	0		0	0	0	0	0
11467	NESCSENYTTDFIYQLYSEEGK	Phospho (STY)	2756.08	Q01813;Q01813-2;B1APP8	PFKP	ATP-dependent 6-phosphofructokinase, platelet type	1	4	65.365	2311		0	0	0	0	0	0	0	0	0	0	0	0	0	0	0	2291800	0	0	0	0	0	0	0	6705700	0	0	0	1623300	0	0	0	0		0	0	0	0	0
11291	MYVDPSEINPSMPQR	Phospho (STY)	1842.77	A0A0A0MRF9;P16885	PLCG2	1-phosphatidylinositol 4,5-bisphosphate phosphodiesterase gamma-2	1	6	139.58	879		0	0	0	0	0	0	0	0	1418300	0	0	0	0	0	0	0	0	0	0	5535500	0	0	0	0	0	0	0	0	0	0	3661700	0		0	0	0	0	0
11153	MQDIPIYANVHK	Oxidation (M);Phospho (STY)	1523.68	Q8WZ64	ARAP2	Arf-GAP with Rho-GAP domain, ANK repeat and PH domain-containing protein 2	1	4	46.88	2798		0	0	0	0	0	0	0	0	1415900	1546500	0	0	0	0	0	0	0	0	0	969270	2973600	0	0	0	0	0	0	0	0	0	1234900	2461300		0	0	0	0	0
4354	GGHHRPDSSTLHTDDGYMPMSPGVAPVPSGR	Phospho (STY)	3294.43	P35568	IRS1	Insulin receptor substrate 1	1	2	61.538	1999		0	0	0	0	0	0	0	0	0	0	0	0	0	0	0	0	0	0	0	706980	0	0	0	1354100	0	0	0	0	0	0	0	8518300		0	0	0	0	0
11164	MQQNGYENPTYKFFEQMQN	Oxidation (M);Phospho (STY)	2491.98	A0A0A0MRG2;E9PG40	APP		1	2	55.851	496;880		0	0	0	0	0	0	0	0	2496100	611820	238660	0	0	0	168060	0	261620	463880	0	3599900	0	328500	0	930580	288700	189350	0	0	0	0	0	986380		0	0	0	0	0
14699	SKGIYQSLEGAVQAGQLK	Phospho (STY)	1955.97	Q15149-7;Q15149-8;Q15149-9;Q15149-5;Q15149-4;Q15149-6;Q15149-3;Q15149-2;Q15149	PLEC	Plectin	1	4	65.231	2519		326370	217840	215170	0	0	0	0	486450	0	0	365360	0	263210	233530	0	0	0	1178800	0	0	576400	3206600	923850	0	0	489640	0	1658000	0	290780	0	131180		304003	223363	0	0	505974
8769	KQENVSQEIYEDVEDLKNNSK	Phospho (STY)	2588.16	Q9P2B7-2;Q9P2B7	CFAP97	UPF0501 protein KIAA1430	1	7	106.42	3052		0	0	0	0	0	0	0	0	2728800	0	0	0	0	0	0	0	0	0	0	4413200	0	0	0	0	0	0	0	0	0	0	3403100	0		0	0	0	0	0
17305	THFDYQFGYR	Phospho (STY)	1412.56	Q6PKG0-3;Q6PKG0	LARP1	La-related protein 1	1	6	79.148	2638		0	0	0	0	0	0	0	0	2534100	0	0	0	0	0	0	0	0	0	0	3781000	0	0	0	0	0	0	0	0	0	0	4189500	0		0	0	0	0	0
2385	EEADGVYAASGGLR	Phospho (STY)	1473.61	P07332;P07332-4;P07332-3;P07332-2;E7ENM8	FES	Tyrosine-protein kinase Fes/Fps;Tyrosine-protein kinase	1	5	95.264	1648		0	0	0	0	0	0	0	0	0	628100	0	0	0	0	0	0	0	0	0	0	1330500	0	6950200	483910	0	0	0	0	0	0	0	1094900		0	0	0	0	0
18380	TNHIYVSSDDIK	Phospho (STY)	1470.64	Q6P2Q9	PRPF8	Pre-mRNA-processing-splicing factor 8	1	6	71.558	2635		0	0	0	0	0	0	0	0	2754200	0	0	0	0	0	0	0	0	0	0	3716500	352430	0	0	0	0	0	0	0	0	0	3662100	0		0	0	0	0	0
4355	GGHHRPDSSTLHTDDGYMPMSPGVAPVPSGR	Oxidation (M);Phospho (STY)	3310.43	P35568	IRS1	Insulin receptor substrate 1	1	1	48.672	1999		0	0	0	0	0	0	0	0	0	0	0	0	0	0	0	0	0	0	0	0	9266500	0	0	1212200	0	0	0	0	0	0	0	0		0	0	0	0	0
9744	LKNNKEYLEFR	Phospho (STY)	1532.74	Q9BPW8	NIPSNAP1	Protein NipSnap homolog 1	1	5	66.267	2922		652360	2438500	0	0	0	0	1158900	259250	0	0	0	400560	0	0	0	0	0	416290	493410	0	1305800	1865900	0	0	0	0	0	0	288630	0	0	1198700		607651	0	0	1.0101e+06	269655
849	AQPVPHYGVPFKPQIPEAR	Phospho (STY)	2210.1	Q9ULW0;Q9ULW0-2	TPX2	Targeting protein for Xklp2	1	3	56.719	3098		0	0	0	0	0	0	0	0	3267400	0	0	0	0	0	0	0	0	0	0	3099100	0	0	0	0	0	0	0	0	0	0	4058700	0		0	0	0	0	0
1623	DEAGLREKDYDFPPPMR	Oxidation (M);Phospho (STY)	2130.91	Q14511-3;Q14511;A0A087WUD2	NEDD9	Enhancer of filamentation 1;Enhancer of filamentation 1 p55	1	4	51.798	2490		706710	1588000	628010	0	0	0	0	567000	0	0	0	0	0	0	0	374150	250530	0	2420700	0	0	0	0	796130	0	0	0	714920	1252700	1101300	0	0		658277	651924	0	0	589757
16924	TFNLTAGSLESTEPIYVYK	Phospho (STY)	2212.03	A0A0G2JPZ1;H3BND4;Q6P996-3;Q6P996-4;Q6P996-5;Q6P996	LOC102724985;PDXDC1	Pyridoxal-dependent decarboxylase domain-containing protein 1	1	5	125.73	977		344240	0	0	0	0	102540	0	0	1011500	0	0	805780	171130	472290	408220	0	584080	0	0	1852300	0	3220000	594590	0	253470	0	0	0	0	0	0	576490		320648	0	93276.7	0	0
2398	EEGSAHLAVPGVYFTCPLTGATLR	Phospho (STY)	2625.23	Q9BZV1-2;Q9BZV1	UBXN6	UBX domain-containing protein 6	1	6	72.316	2944		0	0	0	0	0	0	0	0	0	551230	0	1448200	0	0	0	0	0	0	0	0	1169400	7191900	0	0	0	0	0	0	0	0	0	0		0	0	0	0	0
10887	MAGFDGSAWDEEEEEPPDHQYYNDFPGKEPPLGGVVDMR	Phospho (STY)	4489.85	X6R6D0;P29353-5;P29353-3;P29353-2;P29353-7;P29353;P29353-6	SHC1	SHC-transforming protein 1	1	1	94.059	1969;1970		0	0	0	0	0	0	0	0	0	0	0	0	0	0	0	0	0	0	0	5558300	0	0	0	0	0	0	0	0	0	0	4788600	0		0	0	0	0	0
803	APSASVDSSLYNLPR	Phospho (STY)	1655.76	B7Z3B9;Q13480;Q13480-2	GAB1	GRB2-associated-binding protein 1	1	9	132.08	54;1079		0	0	0	0	0	0	0	0	0	2100500	0	0	0	0	0	0	0	0	988850	577070	4412500	228880	0	0	0	0	0	0	0	0	0	2023800		0	0	0	0	0
18238	TLYDFPGNDAEDLPFKK	Phospho (STY)	2048.91	P46109	CRKL	Crk-like protein	1	5	85.563	2081		0	0	0	360830	0	0	0	0	0	1032700	0	0	0	0	0	0	0	0	0	5482600	2001500	0	166270	0	0	0	0	0	0	0	0	1277100		0	0	0	0	0
22211	YLYHGQTLETLGGK	Phospho (STY)	1658.77	Q15582	TGFBI	Transforming growth factor-beta-induced protein ig-h3	1	6	80.96	2539;2540		0	213710	133780	0	0	0	0	0	0	2133400	0	0	0	0	0	0	0	0	0	0	3012000	0	0	0	0	0	0	1136600	79108	0	0	3608900		0	138874	0	0	0
22577	YYACEALYNIVK	Phospho (STY)	1585.69	Q08AM6;H3BUU8	VAC14	Protein VAC14 homolog	1	17	111.94	2369;2370		0	544340	586420	0	0	0	138650	0	0	1374100	426150	0	437920	3622700	454270	0	0	352720	0	0	0	0	416910	0	873390	0	0	631490	0	196120	250330	0		0	608750	0	120848	0
2030	DPHLLDPTVEYVK	Phospho (STY)	1604.75	O75815	BCAR3	Breast cancer anti-estrogen resistance protein 3	1	4	70.889	1542		0	0	0	0	0	0	0	0	1988000	0	0	0	0	0	0	0	0	0	0	6512800	0	0	0	0	0	0	0	0	0	0	1801600	0		0	0	0	0	0
16840	TFGGAPGFPLGSPLSSPVFPR	Phospho (STY)	2167.05	P17661	DES	Desmin	1	6	89.272	211;212;213		0	0	0	0	0	0	0	0	0	2434600	0	0	0	0	0	0	0	0	0	0	4372300	0	0	0	0	0	0	0	0	0	0	3487500		0	0	0	0	0
12884	QGFVPAAYVK	Phospho (STY)	1158.55	A0A0D9SF54;Q13813-3;A0A0D9SGF6;Q13813;Q13813-2	SPTAN1	Spectrin alpha chain, non-erythrocytic 1	1	3	55.461	959		0	652860	0	0	0	0	717120	0	0	1165200	0	1357000	0	0	839460	0	0	688460	0	0	1463500	1029500	0	0	0	0	0	1043000	0	0	0	1308200		0	0	0	625045	0
12047	NLYSGDYYR	Phospho (STY)	1229.48	Q16832	DDR2	Discoidin domain-containing receptor 2	1	6	83.456	2554;2555;2556		0	0	0	0	0	0	0	0	0	1134700	0	0	0	0	0	0	0	0	0	0	4984500	0	0	0	0	0	0	0	0	0	0	4135900		0	0	0	0	0
2873	ESYSVYVYK	Phospho (STY)	1216.51	U3KQK0;Q99880;Q99879;Q99877;Q93079;Q5QNW6;P62807;P58876;P57053;O60814;Q5QNW6-2	HIST1H2BN;HIST1H2BL;HIST1H2BM;HIST1H2BH;HIST2H2BF;HIST1H2BC;HIST1H2BD;H2BFS;HIST1H2BK	Histone H2B;Histone H2B type 1-L;Histone H2B type 1-M;Histone H2B type 1-N;Histone H2B type 1-H;Histone H2B type 2-F;Histone H2B type 1-C/E/F/G/I;Histone H2B type 1-D;Histone H2B type F-S;Histone H2B type 1-K	1	8	84.615	143;144;1510;1511;1512		0	0	0	0	0	0	0	0	3320300	0	0	0	0	2582400	0	0	0	0	0	2159000	0	0	0	0	0	0	0	0	0	0	2156100	0		0	0	0	0	0
2110	DSSSQENMVEDCLYETVK	Phospho (STY)	2212.85	Q9NWQ8	PAG1	Phosphoprotein associated with glycosphingolipid-enriched microdomains 1	1	5	106.93	3027		0	0	0	0	0	0	0	0	0	2981500	0	0	0	0	0	0	0	0	0	361270	3643400	0	0	0	0	0	0	158080	161370	0	0	2909200		0	0	0	0	0
21792	YFSLKPEEKDEK	Phospho (STY)	1591.72	Q9Y5K6	CD2AP	CD2-associated protein	1	2	101.89	3153		0	0	116800	0	0	0	0	0	0	2243200	0	0	0	0	0	0	382980	0	683700	0	3227300	0	0	0	0	0	0	0	0	0	1481000	2044000		0	121248	0	0	0
5147	GVGYETILK	2 Phospho (STY)	1138.47	A0A0C4DFY5;Q9NQ84;Q9NQ84-2;J9JIE0	GPRC5C	G-protein coupled receptor family C group 5 member C	2	4	77.124	500;931		0	0	0	0	0	0	0	0	0	1643400	0	0	0	0	0	0	2086400	0	0	0	3460300	0	0	0	0	0	0	0	0	0	0	2967100		0	0	0	0	0
8185	IYIDPFTYEDPNEAVR	Phospho (STY)	2020.88	P54762-5;P54762;B1AKC9;P29323-2;P29323-3;P29323	EPHB1;EPHB2	Ephrin type-B receptor 1;Ephrin type-B receptor 2	1	11	86.497	1035;1036		0	0	0	0	0	0	0	0	366850	1634400	0	0	0	0	0	0	0	0	0	1351600	3856800	0	254240	0	0	0	0	0	0	0	311320	2361100		0	0	0	0	0
10932	MEIATKEPMNPIKQYVK	Phospho (STY)	2099.02	Q9H2U2;Q9H2U2-2;Q9H2U2-3	PPA2	Inorganic pyrophosphatase 2, mitochondrial	1	2	69.485	2965		0	0	0	0	0	0	8219600	0	0	0	0	0	0	774960	0	0	0	0	0	0	0	0	0	0	925990	0	0	155600	0	0	0	0		0	0	0	7.16424e+06	0
2738	ENGFIYFQK	Phospho (STY)	1224.52	Q5VW32-2;Q5VW32	BROX	BRO1 domain-containing protein BROX	1	4	74.92	2604		0	0	0	0	0	0	0	0	382940	0	0	359260	0	0	0	0	93671	265810	0	0	0	7333800	0	0	216560	0	0	0	0	0	0	1404300		0	0	0	0	0
13396	RDNEVDGQDYHFVVSR	Phospho (STY)	2014.85	Q5JUW8;Q92796-3;Q92796-2;Q92796	DLG3	Disks large homolog 3	1	5	102.57	2581		0	0	0	0	0	0	0	0	1212400	1351100	0	0	0	0	0	0	0	0	0	0	3011700	0	0	0	0	0	0	0	0	0	2033600	2434100		0	0	0	0	0
133	ADGYEPPVQESV	Phospho (STY)	1369.54	D6RAT0;P61247;D6R9B6	RPS3A	40S ribosomal protein S3a	1	3	93.614	1158		0	0	0	0	0	0	0	0	2398300	0	0	0	0	0	0	0	0	0	0	3257700	0	0	0	0	0	0	0	0	0	0	4385800	0		0	0	0	0	0
2791	EQAIGEYEDLRAENQK	Phospho (STY)	1971.86	A0MZ66-4;A0MZ66;A0MZ66-3;A0MZ66-2	KIAA1598	Shootin-1	1	5	63.682	982		0	0	0	0	0	0	0	0	1622500	0	0	149660	0	0	0	0	147570	0	0	3115600	1339600	0	0	0	0	0	0	0	0	0	2413200	1217300		0	0	0	0	0
4896	GQFDYALV	Phospho (STY)	991.405	P60606	CTXN1	Cortexin-1	1	3	106.04	2218		0	0	0	0	0	0	0	0	2716200	0	0	0	0	0	0	0	0	0	0	3794800	0	0	0	0	0	0	0	0	0	0	3453100	0		0	0	0	0	0
10343	LSDSYSNTLPVRK	Phospho (STY)	1558.74	Q9UQB8-3;Q9UQB8-5;Q9UQB8-4;Q9UQB8-6;Q9UQB8-2;Q9UQB8;I3L4C2;B4DWA1	BAIAP2	Brain-specific angiogenesis inhibitor 1-associated protein 2	1	3	85.536	747;3105		0	0	0	0	0	0	0	0	0	2049200	0	0	0	0	0	0	230060	0	0	0	3799200	0	0	0	0	0	0	0	0	0	0	3881000		0	0	0	0	0
22208	YLYEIAR	Phospho (STY)	1006.45	CON__P02768-1;P02768;A0A0C4DGB6;CON__P02769	ALB	Serum albumin	1	6	64.757	1141;1142		0	0	122510	0	539840	0	56782	0	0	0	778430	586960	0	0	0	0	0	0	0	0	1789100	2350600	444720	373590	706310	0	0	227260	969490	0	0	949070		0	127175	0	49491.4	0
7699	ILGIPVIVTEQYPK	Phospho (STY)	1648.88	Q96CN7	ISOC1	Isochorismatase domain-containing protein 1	1	5	61.11	2836		171110	846090	0	0	0	0	147570	0	0	518060	715200	191100	194270	2362400	0	0	0	245230	129840	1037500	0	520170	339870	0	577010	0	0	314460	0	177800	550130	851510		159383	0	0	128623	0
5148	GVGYETILKEQK	2 Phospho (STY)	1523.67	A0A0C4DFY5;Q9NQ84;Q9NQ84-2;J9JIE0	GPRC5C	G-protein coupled receptor family C group 5 member C	2	3	97.797	500;931		0	0	0	0	0	0	127610	0	0	0	0	0	0	0	0	320440	5806000	0	0	0	1353200	0	0	0	0	0	304240	0	0	0	0	1976300		0	0	0	111225	0
20127	VDQSAVGFEYQGKTEK	Phospho (STY)	1864.82	Q14247-3;Q14247;Q14247-2	CTTN	Src substrate cortactin	1	4	65.231	2471		0	0	0	0	0	0	0	0	3064500	0	0	0	0	0	0	0	0	0	0	3424300	1741000	0	0	0	0	0	0	0	0	0	0	1643900		0	0	0	0	0
11171	MREDYDSVEQDGDEPGPQR	Phospho (STY)	2301.88	Q9Y5S9-2;Q9Y5S9	RBM8A	RNA-binding protein 8A	1	3	88.548	483;3157		0	0	0	0	0	0	0	0	1142200	0	0	0	0	0	0	0	0	0	0	5363200	0	0	0	0	0	0	0	0	0	0	3336400	0		0	0	0	0	0
2771	EPMNPIKQYVK	Oxidation (M);Phospho (STY)	1441.67	Q9H2U2;Q9H2U2-2;Q9H2U2-3	PPA2	Inorganic pyrophosphatase 2, mitochondrial	1	6	66.056	2965		0	0	0	0	0	0	8302400	0	0	0	239980	0	0	717650	0	0	0	0	0	0	0	0	0	0	233150	0	0	0	0	0	0	339100		0	0	0	7.23641e+06	0
13051	QLIIEDPYYGNDSDFETVYQQCVR	Phospho (STY)	3031.29	P24666;P24666-3;P24666-2	ACP1	Low molecular weight phosphotyrosine protein phosphatase	1	11	123.12	227;1913;1914		0	0	0	0	0	0	0	0	1486600	1009300	0	0	0	0	0	0	0	0	0	3497800	1506900	0	0	0	0	0	0	730830	0	0	1599100	0		0	0	0	0	0
9580	LIASYCNVGDIEGASK	Phospho (STY)	1775.78	P42704;B8ZZ38;A0A0C4DG06	LRPPRC	Leucine-rich PPR motif-containing protein, mitochondrial	1	9	55.011	248;2053		0	1335800	0	0	387870	0	0	0	0	0	0	1030500	0	207800	0	685080	432940	1793600	0	0	0	1731500	780610	676660	0	0	0	0	0	742590	0	0		0	0	0	0	0
8742	KPPRPGAPGHLGSLASLSSPADSYNEGVK	Phospho (STY)	2968.44	Q05397-7;Q05397;E7ESA6;E9PEI4;Q05397-5;B4DWJ1;Q05397-6;Q05397-2	PTK2	Focal adhesion kinase 1	1	1	48.118	294		0	0	0	0	0	0	0	0	5171800	0	0	0	0	0	0	0	0	0	0	4610100	0	0	0	0	0	0	0	0	0	0	0	0		0	0	0	0	0
15872	SVQLYGPTNFAPVINHVAR	Phospho (STY)	2162.07	E7ENV7;Q86YQ8-2;Q86YQ8	CPNE8	Copine-8	1	4	57.936	1168		0	0	455310	0	0	290760	641070	0	0	0	0	0	166890	465050	344050	1160200	0	0	0	0	1850100	0	0	0	687470	576160	0	1190800	0	516350	0	1433700		0	472648	264493	558759	0
8683	KLYKPEVQLR	Phospho (STY)	1352.72	H9KV28;A0A0G2JH68;O60610-2;O60610-3;O60610	DIAPH1	Protein diaphanous homolog 1	1	3	83.862	961		0	0	0	0	0	0	0	0	0	0	0	1534500	0	0	0	0	119900	1766400	130220	0	0	5193900	1032400	0	0	0	0	0	0	0	0	0		0	0	0	0	0
535	AKEIYMTFLSSK	Phospho (STY)	1496.7	O43665-2;O43665;O43665-3	RGS10	Regulator of G-protein signaling 10	1	3	73.386	560;1479		0	550440	145750	0	0	0	0	0	0	0	0	0	0	0	283150	0	0	0	268350	2284300	891450	0	0	988000	0	0	0	756010	383350	347370	1749000	1114900		0	151300	0	0	0
22306	YPYWPHQPIENL	Phospho (STY)	1635.71	O75947-2;O75947	ATP5H	ATP synthase subunit d, mitochondrial	1	7	167.11	1547		155820	237550	0	0	0	92554	0	0	669650	860820	0	224700	0	0	0	0	0	0	172510	886320	708560	0	0	0	445210	0	4462700	0	0	0	0	844070		145141	0	84192.8	0	0
16930	TFNSELYSLNDYKPPISK	Phospho (STY)	2195.02	A0A0A0MT33;Q9UPN6	SCAF8	Protein SCAF8	1	3	79.393	912		0	0	0	0	0	770060	187300	0	2091800	0	0	0	0	289450	774790	0	0	0	0	2687400	0	0	0	0	1527200	0	0	0	0	0	1411600	0		0	0	700494	163252	0
18890	TRPDYPGSLAEPNYPR	Phospho (STY)	1911.85	F5GYU8;Q6UXY8-2;Q6UXY8	TMC5	Transmembrane channel-like protein;Transmembrane channel-like protein 5	1	3	66.022	1270;1271		0	0	0	0	0	0	0	0	0	2155100	0	0	0	0	0	0	1048200	0	0	0	3387500	0	0	0	0	0	0	0	0	0	0	3141400		0	0	0	0	0
1447	CRDDSFFGETSHNYHKFDSEYER	Phospho (STY)	3005.17	A8MXP9;P43243;D6REM6	MATR3	Matrin-3	1	2	78.272	44		0	0	0	0	0	0	0	0	0	0	0	0	0	0	0	0	0	0	0	5277100	0	0	0	0	0	0	0	0	0	0	4434800	0		0	0	0	0	0
7849	IPLNPYLNLHSLLPASNLAGK	Phospho (STY)	2324.23	A0A087WZ13;E9PAU2;Q8IY67-2	RAVER1	Ribonucleoprotein PTB-binding 1	1	4	145.88	821		0	0	0	0	0	0	0	0	2644600	0	0	0	0	0	0	0	0	0	0	3932100	0	0	0	0	0	0	0	0	0	0	3124800	0		0	0	0	0	0
20340	VHAYIISYLKK	Phospho (STY)	1413.74	A0A087WUA5;Q9H223;Q9NZN4;Q9NZN4-2	EHD4;EHD2	EH domain-containing protein 4;EH domain-containing protein 2	1	2	62.633	776;777		0	0	0	0	0	0	0	0	0	2153900	0	0	181780	0	0	0	0	0	0	0	2851800	0	0	2623300	0	0	0	0	0	0	0	1883900		0	0	0	0	0
3138	FDTIYQILLK	Phospho (STY)	1332.67	Q14258	TRIM25	E3 ubiquitin/ISG15 ligase TRIM25	1	0	64.82	2472		0	447860	142770	0	0	214750	148580	0	1271900	880120	707670	219840	0	120600	0	506180	346830	321030	0	0	0	375510	0	0	0	0	0	0	0	188080	2836800	956720		0	148207	195350	129503	0
8569	KLAQQYYLVYQEPIPTAQLVQR	Phospho (STY)	2728.4	P25787;C9JCK5	PSMA2	Proteasome subunit alpha type-2	1	4	62.589	1925;1926		0	0	0	0	0	0	0	0	0	0	795330	0	0	2536400	0	0	0	0	0	1452800	0	0	0	3653800	0	0	0	1232400	0	0	0	0		0	0	0	0	0
12132	NNYYSSRFSPDSQYIDNR	2 Phospho (STY)	2384.91	Q5VWV2;Q8TEW0-5;Q8TEW0-3;Q8TEW0-7;Q8TEW0-6;Q8TEW0-4;Q8TEW0-11;Q8TEW0-2;Q8TEW0;F5GZI3;Q5VWU8;Q8TEW0-9;Q8TEW0-10;Q8TEW0-8	PARD3	Partitioning defective 3 homolog	2	4	58.093	347;351;352;2609;2611;2612		0	0	0	0	0	0	0	0	3177700	0	0	0	0	0	0	0	0	0	0	3723600	0	0	0	0	0	0	0	0	0	0	2767400	0		0	0	0	0	0
20851	VSDAVQPNNYLIR	Phospho (STY)	1567.74	Q99569;A0A0D9SF60;E7EST6;Q99569-2	PKP4	Plakophilin-4	1	5	124.21	2906		0	184530	0	0	0	0	0	68020	2174300	0	0	0	0	0	0	0	0	0	0	3858600	0	660140	0	0	249640	0	0	0	0	0	2470400	0		0	0	0	0	70750
20077	VCMVYDLYK	Phospho (STY)	1269.52	P31939-2;P31939	ATIC	Bifunctional purine biosynthesis protein PURH;Phosphoribosylaminoimidazolecarboxamide formyltransferase;IMP cyclohydrolase	1	9	71.614	1984		0	0	0	0	0	0	0	0	483280	1165100	0	0	0	0	0	0	0	0	0	1254600	1529600	0	0	1113400	0	0	0	703540	0	0	1002900	2394000		0	0	0	0	0
13134	QPIIFENPMYSAR	Phospho (STY)	1644.74	P98164	LRP2	Low-density lipoprotein receptor-related protein 2	1	1	119.39	283		0	0	0	0	0	0	0	0	0	0	0	640330	0	0	0	0	213150	534510	0	0	0	8020900	0	0	0	0	0	0	0	226620	0	0		0	0	0	0	0
3905	FVSSSSSGGYGGGYGGVLTASDGLLAGNEK	Phospho (STY)	2873.28	CON__P08727			1	4	64.16	72;73;74;75;76		0	0	0	0	0	0	0	0	3275900	0	0	0	0	0	0	0	0	0	0	2793200	0	0	0	0	0	0	0	0	0	0	3555700	0		0	0	0	0	0
15579	SSPAADAQEENLYAAVK	Phospho (STY)	1842.8	A8MVE2;A0A0G2JQ46;A0A0B4J1W1;A0A0G2JQ44;A0A087WSX8;A0A0G2JNM2;A0A0G2JQ15;Q8NHL6;Q8NHL6-2;D9IDM6;D9IDM5;A0A0G2JNQ6;A0A087WSV6;A0A0G2JP64;F6TER3;Q8NHL6-4;Q8NHL6-3	LILRB1	Leukocyte immunoglobulin-like receptor subfamily B member 1	1	4	183.75	762		0	0	0	0	0	0	0	57295	0	1294500	0	0	0	0	337200	0	0	0	198770	0	3072000	0	83538	0	0	0	0	0	660130	0	0	3916300		0	0	0	0	59594.5
2840	ESEGLYGQPGDETYQDIFR	Phospho (STY)	2282.94	A0A087X1H5;Q15057	ACAP2	Arf-GAP with coiled-coil, ANK repeat and PH domain-containing protein 2	1	7	97.502	856;857		0	0	0	0	0	0	0	0	2559100	0	0	0	0	0	0	0	0	0	0	3815400	433730	0	0	0	0	0	0	0	0	0	2751000	0		0	0	0	0	0
19438	TVHDMEQFGQQQYDIYER	Oxidation (M);Phospho (STY)	2381.96	Q99569;A0A0D9SF60;Q99569-2	PKP4	Plakophilin-4	1	3	82.449	2904		211180	0	456480	0	0	0	0	151560	3087000	0	0	348380	239690	0	0	0	0	0	0	2321200	0	0	0	658180	186400	0	0	0	0	0	1896400	0		196707	473862	0	0	157643
4017	GAGAFGYFEVTHDITK	Phospho (STY)	1791.79	P04040	CAT	Catalase	1	6	61.265	1613		0	0	186290	0	0	0	367400	0	144790	1166400	428260	0	859510	270730	0	0	239630	0	0	0	2933900	0	1102800	572360	0	0	998020	0	277910	0	0	0		0	193384	0	320227	0
2616	EKYGIVDYMIEQSGPPSK	Phospho (STY)	2119.95	P13667	PDIA4	Protein disulfide-isomerase A4	1	7	99.044	1766;1767		0	0	0	0	0	0	0	0	0	1166800	0	0	0	0	757660	672970	0	0	0	0	2698700	0	0	406450	0	0	0	1478800	0	0	1357600	996580		0	0	0	0	0
12040	NLYGTSIDSVR	Phospho (STY)	1303.58	Q8N3R9-2;Q8N3R9	MPP5	MAGUK p55 subfamily member 5	1	7	75.819	2713		0	0	0	0	0	0	0	0	0	0	0	330610	0	0	0	0	396660	509680	0	0	0	3672400	3891300	0	140770	0	0	0	0	0	0	592280		0	0	0	0	0
1196	CAGCDELIFSNEYTQAENQNWHLK	Phospho (STY)	3006.23	Q9UGI8-2;Q9UGI8	TES	Testin	1	2	184.56	458;3064		0	0	0	0	0	0	0	0	0	0	0	1622100	0	0	0	0	672760	0	0	0	0	1116000	6110900	0	0	0	0	0	0	0	0	0		0	0	0	0	0
13595	RLSTEHSSVSEYHPADGYAFSSNIYTR	2 Phospho (STY)	3233.35	Q12929;Q12929-2	EPS8	Epidermal growth factor receptor kinase substrate 8	2	4	56.688	303;304;305;306;670;2383;2384;2385		0	0	0	0	0	0	0	0	0	1833200	0	0	0	0	0	0	0	0	0	4264900	0	0	0	0	0	0	0	0	0	0	3417100	0		0	0	0	0	0
21645	YAYFNGCSSPTAPLSPMSPPGYK	Phospho (STY)	2571.09	P17302	GJA1	Gap junction alpha-1 protein	1	5	113.51	1817		378040	1350300	0	0	0	0	0	0	0	0	0	0	0	0	0	0	0	0	0	0	0	329440	0	5927000	0	0	0	1110000	0	414290	0	0		352132	0	0	0	0
495	AIRDYQGPLKEHEVTIFVR	Phospho (STY)	2350.18	P53396-2;P53396;P53396-3	ACLY	ATP-citrate synthase	1	2	68.168	2175		634800	0	0	0	0	0	0	513610	0	0	0	301480	0	1550500	520030	0	0	354480	0	0	0	0	0	2815500	0	0	0	2817300	0	0	0	0		591295	0	0	0	534224
1205	CCCPEALYAAGK	Phospho (STY)	1478.54	S4R3V8;Q86X29-3;Q86X29-4;Q86X29;Q86X29-2	LSR	Lipolysis-stimulated lipoprotein receptor	1	0	51.286	2680		0	0	0	0	0	0	0	0	1019400	656420	231680	0	0	0	0	311420	0	0	0	2307400	1320000	0	0	0	0	0	0	0	0	0	1839700	1808500		0	0	0	0	0
22329	YQKDVYDIPPSHTTQGVYDIPPSSAK	Phospho (STY)	2985.38	Q14511-3;Q14511;A0A087WUD2	NEDD9	Enhancer of filamentation 1;Enhancer of filamentation 1 p55	1	4	47.806	2493		0	4511100	1042900	0	0	0	0	0	0	0	0	0	0	0	0	0	0	0	0	0	0	0	0	2329600	0	0	0	426040	431630	731240	0	0		0	1.08261e+06	0	0	0
21135	VYEVPVETKF	Phospho (STY)	1289.59	P40879	SLC26A3	Chloride anion exchanger	1	3	83.775	2024		0	0	0	0	0	0	0	0	0	1978600	0	0	0	0	0	0	0	0	0	0	3840900	0	0	0	0	0	0	0	0	0	0	3636200		0	0	0	0	0
3019	FACNGTVIEHPEYGEVIQLQGDQR	Phospho (STY)	2839.26	K7EM18;P41567;O60739	EIF1;EIF1B	Eukaryotic translation initiation factor 1;Eukaryotic translation initiation factor 1b	1	5	62.781	1393		0	0	0	0	0	0	0	0	2011700	0	0	0	0	0	0	0	0	0	0	4110800	1073800	459480	0	0	0	0	0	0	0	0	1797000	0		0	0	0	0	0
9149	LDKLGEGTYATVFK	Phospho (STY)	1620.78	Q07002;Q07002-2;Q07002-3	CDK18	Cyclin-dependent kinase 18	1	2	46.318	667;668;2357		0	0	0	0	0	0	0	0	0	0	0	362640	0	0	0	0	0	3132500	0	0	0	5442500	0	0	0	514610	0	0	0	0	0	0		0	0	0	0	0
10044	LNEWLGNENTEDQYSLVEDDEDLPHHDEK	Phospho (STY)	3562.47	P27986-5;P27986-3;P27986-2;P27986	PIK3R1	Phosphatidylinositol 3-kinase regulatory subunit alpha	1	0	77.469	1938		0	0	0	0	0	0	0	0	0	568870	0	0	0	0	0	0	0	0	0	3318500	1732500	0	810840	0	0	0	0	0	0	0	2214100	776080		0	0	0	0	0
5056	GSYVSIHSSGFR	Phospho (STY)	1375.59	O00148;O00148-2;O00148-3;Q13838;Q13838-2;Q5STU3	DDX39A;DDX39B	ATP-dependent RNA helicase DDX39A;Spliceosome RNA helicase DDX39B	1	4	101.56	1403		0	0	0	0	0	0	0	0	2553100	0	0	0	0	0	0	0	0	214950	0	2717900	0	0	420720	0	280490	0	0	0	0	0	2919000	309340		0	0	0	0	0
20655	VLTPELYAELR	Phospho (STY)	1382.68	P12277	CKB	Creatine kinase B-type	1	11	85.813	1757		0	0	0	0	0	839020	0	0	0	0	0	1160700	0	0	0	0	3004700	491440	0	0	0	3912000	0	0	0	0	0	0	0	0	0	0		0	0	763224	0	0
13500	RHPDYSVVLLLR	Phospho (STY)	1546.8	CON__P02768-1;P02768;A0A0C4DGB6;B7WNR0;D6RHD5;C9JKR2;P02768-2	ALB	Serum albumin	1	6	67.997	66;1138		204800	362760	101830	0	0	0	0	126380	0	390440	536670	401410	0	206700	0	0	568190	0	0	0	330630	1325600	299640	895300	997780	769740	547600	1115400	0	193820	0	0		190764	105708	0	0	131452
2705	ELTYQNTDLSEIKEEEQVK	Phospho (STY)	2375.08	Q32MZ4-3;Q32MZ4-2;Q32MZ4	LRRFIP1	Leucine-rich repeat flightless-interacting protein 1	1	3	116.6	2561		0	0	0	0	0	0	0	0	2804200	0	0	0	0	0	0	0	0	0	0	3036300	425380	0	0	0	0	0	0	0	0	0	2693100	406560		0	0	0	0	0
2334	EATEPPPSQEREPPAEPSIYAPLAIH	Phospho (STY)	2905.35	A0A0G2JNY7;O75023-2;O75023;O75023-3;A0A0G2JPM8;A0A0G2JNP3	LILRB5	Leukocyte immunoglobulin-like receptor subfamily B member 5	1	3	91.276	976		0	0	0	0	0	0	0	0	0	2205500	0	0	0	0	0	0	0	0	0	0	4598700	0	0	0	0	0	0	0	0	0	0	2553000		0	0	0	0	0
21722	YESLTDPSKLDSGKELK	Phospho (STY)	1988.93	P08238;Q58FF7;Q58FF8	HSP90AB1;HSP90AB3P;HSP90AB2P	Heat shock protein HSP 90-beta;Putative heat shock protein HSP 90-beta-3;Putative heat shock protein HSP 90-beta 2	1	2	89.358	188;1680;2576		0	0	0	0	0	0	0	0	0	0	0	0	0	0	0	0	0	0	0	4583200	0	326300	0	0	0	0	0	0	0	0	4423500	0		0	0	0	0	0
927	ASPQTPGKENIYEGDLGLGGYELK	Phospho (STY)	2615.22	Q8IVB4	SLC9A9	Sodium/hydrogen exchanger 9	1	4	80.813	2692		0	0	0	0	0	0	0	0	0	833340	0	0	0	0	0	1167800	0	733290	0	0	0	3280400	0	0	0	0	0	2262600	0	0	0	1049200		0	0	0	0	0
5345	GYLPLPR	Phospho (STY)	894.436	Q9Y5Y0	FLVCR1	Feline leukemia virus subgroup C receptor-related protein 1	1	2	68.398	3160		0	0	0	0	0	0	0	0	2391300	0	241880	0	0	0	0	0	0	0	0	2795800	757770	0	0	0	0	0	0	0	0	158230	2949700	0		0	0	0	0	0
8380	KGADSLEDFLYHEGYACTSIHGDR	Phospho (STY)	2820.19	A0A0D9SFB3;A0A0D9SG12;A0A0D9SF53;O00571;O00571-2;O15523-2;O15523	DDX3X;DDX3Y	ATP-dependent RNA helicase DDX3X;ATP-dependent RNA helicase DDX3Y	1	4	63.823	950;951		0	0	0	0	0	0	0	0	1327200	1187900	0	0	0	0	0	0	977740	850520	0	0	2975900	1121300	0	0	0	0	0	0	0	0	0	830500		0	0	0	0	0
21890	YGNQVSEHTLGTVHTHSAHFK	Phospho (STY)	2429.09	Q16853-2;Q16853	AOC3	Membrane primary amine oxidase	1	2	57.366	2557		0	0	0	0	0	0	0	0	0	1537600	0	0	0	0	0	0	0	0	0	0	5838800	0	0	0	0	0	0	0	0	0	0	1870800		0	0	0	0	0
13090	QMDTEAAASEAPQDVTYAQLHSFTLR	Phospho (STY)	2959.31	A0A0G2JM57;A0A0G2JML1;A0A0G2JM84;A0A0G2JPU4;A0A0G2JNL1;Q8NHJ6-2;Q8NHJ6;Q8NHJ6-3	LILRB4	Leukocyte immunoglobulin-like receptor subfamily B member 4	1	1	93.166	971		0	0	0	0	0	0	0	0	0	1965200	0	0	0	0	0	0	0	0	0	0	3073800	0	0	0	0	0	0	525390	0	0	0	3644400		0	0	0	0	0
10583	LVGMDPEQASVTNQNEYAR	Phospho (STY)	2200.95	Q5W0Z9-4;Q5W0Z9-3;Q5W0Z9;B4DRN8	ZDHHC20	Probable palmitoyltransferase ZDHHC20;Palmitoyltransferase	1	3	103.88	2617		0	0	0	0	0	0	0	0	347210	0	0	0	0	0	0	0	0	0	0	3022200	951740	0	0	0	0	0	0	0	0	0	4022300	819710		0	0	0	0	0
21614	YAMVYGYNAAYNR	Oxidation (M);Phospho (STY)	1650.65	P08493;P08493-2	MGP	Matrix Gla protein	1	9	105.46	1688;1689;1690;1691		0	0	0	0	0	0	0	0	0	0	506210	0	0	8132900	0	0	0	0	0	0	498250	0	0	0	0	0	0	0	0	0	0	0		0	0	0	0	0
1421	CPPAYTMVGLHNLEPR	Phospho (STY)	1933.86	Q86YV5	SGK223	Tyrosine-protein kinase SgK223	1	2	86.367	2687		0	0	0	0	0	0	0	0	0	0	0	0	0	0	0	0	0	0	0	5098200	0	0	0	0	0	0	0	0	0	0	4027100	0		0	0	0	0	0
9805	LLDIDETEYHADGGK	Phospho (STY)	1754.74	B4DTR1;J3QLU9;P04626-3;P04626-2;P04626-5;P04626-4;P04626	ERBB2	Receptor tyrosine-protein kinase erbB-2	1	6	86.497	1064		0	0	0	0	0	0	0	0	1060800	652670	0	0	0	0	0	0	0	0	0	2410500	1930700	0	0	0	0	0	0	0	0	0	1736500	1308500		0	0	0	0	0
21056	VVNPYYLR	Phospho (STY)	1102.52	Q13131;Q13131-2	PRKAA1	5'-AMP-activated protein kinase catalytic subunit alpha-1	1	4	65.252	2402		551110	1269300	0	0	0	0	0	143940	0	0	418410	517760	0	388600	0	0	274610	517030	0	0	0	515470	335680	750150	0	0	1798500	383240	0	246440	239690	713280		513340	0	0	0	149717
4349	GGGPYDAPGGDDSYI	Phospho (STY)	1519.55	A0A0G2JP44;A0A0G2JMW3;Q9HBB8-2;Q9HBB8-4;Q9HBB8	CDHR5	Cadherin-related family member 5	1	5	105.65	972		0	0	0	0	0	180200	0	0	0	2453900	0	0	0	0	0	0	0	0	0	0	3376300	0	0	0	0	0	0	0	0	0	0	3045400		0	0	163921	0	0
22083	YLCAGAVDFYNNLENFNVDKEAGER	Phospho (STY)	2987.28	P13807-2;P13807	GYS1	Glycogen [starch] synthase, muscle	1	3	55.588	1772		0	0	420700	0	0	0	0	0	0	0	0	0	0	0	0	1015400	0	0	0	0	0	0	0	7617400	0	0	0	0	0	0	0	0		0	436720	0	0	0
12581	NYVVVLSDGPALHPAHAPQISYTGPSSSGR	Phospho (STY)	3156.5	O43639	NCK2	Cytoplasmic protein NCK2	1	6	81.346	1476		0	0	0	0	0	0	0	0	2050800	0	0	0	0	0	0	0	0	0	0	4028400	0	0	0	0	0	0	0	0	0	0	2961500	0		0	0	0	0	0
9894	LLKEGEEPTVYSDEEEPKDESAR	Phospho (STY)	2729.2	O00264;O00264-2	PGRMC1	Membrane-associated progesterone receptor component 1	1	2	151.42	1415		0	0	0	0	0	0	0	0	0	0	0	0	0	0	0	0	0	0	0	0	0	9038400	0	0	0	0	0	0	0	0	0	0		0	0	0	0	0
5111	GTVRDYPDFSPSVDAEAIQK	Phospho (STY)	2274.02	P12429	ANXA3	Annexin A3	1	2	46.494	582		0	0	0	0	0	0	0	0	3681600	0	0	0	0	0	0	0	0	0	0	5041000	0	0	0	0	0	0	0	0	0	0	0	306710		0	0	0	0	0
6599	HQIQSYTCEIDALK	Phospho (STY)	1784.78	P17661	DES	Desmin	1	5	108.58	210;588;1819		0	0	0	0	0	0	0	0	0	2190600	0	0	0	0	0	0	0	0	0	0	4095600	0	0	0	0	0	0	0	0	0	0	2722300		0	0	0	0	0
16014	SYEDMIGEEVPSDQYYWAPLAQHER	Phospho (STY)	3092.29	C9JZR2	CTNND1		1	5	62.193	61;62;1129;1130;1131		310280	0	0	0	0	0	0	0	2058100	0	0	0	0	0	0	339320	0	382690	0	2516800	0	0	0	0	0	0	0	923620	0	0	1414100	1029600		289015	0	0	0	0
21666	YDEDAKRPYFTVDEAEAR	Phospho (STY)	2253.96	Q15223	PVRL1	Nectin-1	1	2	141.18	2526		301650	0	0	0	0	0	0	0	3685400	854720	0	0	0	0	0	0	0	0	0	0	0	0	0	0	0	0	0	279850	0	0	3837600	0		280977	0	0	0	0
14916	SLLSHEFQDETDTEEETLYSSKH	Phospho (STY)	2804.17	O75976;O75976-2	CPD	Carboxypeptidase D	1	3	87.319	158;159;567;1551		0	0	0	0	0	583800	0	0	2435200	1247100	0	593980	250110	0	0	0	0	0	0	0	1805800	0	974290	0	0	0	1017100	0	0	0	0	0		0	0	531061	0	0
11661	NHQLYCNDCYLR	Phospho (STY)	1734.66	E9PMS6;E9PMT2;F8WD26;J3KP06;Q8WWI1-3;Q8WWI1	LMO7	LIM domain only protein 7	1	1	77.062	1250;1251		0	0	0	0	0	203920	0	0	0	2054700	0	0	0	0	0	0	254670	237650	0	0	1490300	1464400	0	273010	232210	0	0	0	0	0	0	2693800		0	0	185498	0	0
3479	FLEDDTSDPTYTSALGGK	Phospho (STY)	1995.84	B1AKC9;P29323-2;P29323-3;P29323	EPHB2	Ephrin type-B receptor 2	1	7	114.96	513;1034		0	0	0	0	0	0	0	0	1516600	1064600	0	0	0	0	175940	0	0	0	0	589150	2425800	0	371730	0	0	0	0	0	0	0	1284600	1467800		0	0	0	0	0
855	AQSPSYVISTGVSPSR	Phospho (STY)	1714.79	Q99569;A0A0D9SF60;Q99569-2	PKP4	Plakophilin-4	1	7	69.979	415;416;2889		0	0	0	0	0	0	0	0	3089800	0	0	0	0	0	0	0	0	124640	0	2121200	0	0	0	0	0	0	0	0	0	0	3512300	0		0	0	0	0	0
8398	KGGSYSQAASSDSAQGSDVSLTACKV	Phospho (STY)	2640.14	P01892;P01891;P30447;P05534	HLA-A	HLA class I histocompatibility antigen, A-2 alpha chain;HLA class I histocompatibility antigen, A-68 alpha chain;HLA class I histocompatibility antigen, A-23 alpha chain;HLA class I histocompatibility antigen, A-24 alpha chain	1	2	85.376	169;170		1260200	0	0	0	0	0	0	0	1163200	0	0	0	0	0	0	0	0	1072700	0	1134900	546440	918460	0	0	1311100	0	0	0	0	0	1429100	0		1.17383e+06	0	0	0	0
8206	IYSLNEGYAK	Phospho (STY)	1236.54	O00757	FBP2	Fructose-1,6-bisphosphatase isozyme 2	1	7	117.7	1428		0	0	0	0	0	0	0	0	0	0	344560	234770	0	3455400	0	0	0	736190	0	0	1030400	1346200	0	0	300850	0	0	0	0	0	0	1371300		0	0	0	0	0
20380	VHTDFTPSPYDTDSLK	Phospho (STY)	1901.81	S6FRS6;Q9NSI8;Q9NSI8-3;O94885	SAMSN1;SASH1	SAM domain-containing protein SAMSN-1;SAM and SH3 domain-containing protein 1	1	5	89.506	1554		0	0	0	0	0	0	0	0	2070900	0	0	0	0	0	0	0	0	0	0	2627700	732610	0	0	0	0	0	0	0	0	0	2774900	592550		0	0	0	0	0
2384	EDVYLSHDHNIPYK	Phospho (STY)	1808.78	Q13882	PTK6	Protein-tyrosine kinase 6	1	3	96.866	2447		0	0	0	0	0	0	0	0	0	1875000	0	0	0	0	0	0	0	0	0	0	3449700	0	0	0	0	0	0	0	0	0	0	3470300		0	0	0	0	0
451	AIETDKEYYTVKDDR	Phospho (STY)	1924.85	P23458	JAK1	Tyrosine-protein kinase JAK1	1	4	106.38	598;1899;1900		145440	0	142760	0	0	139630	0	0	1856100	0	342080	422070	0	0	0	0	0	303460	0	2753700	0	1694000	400720	0	294600	0	196670	0	79585	0	0	0		135472	148196	127016	0	0
2352	ECFTPFVNGSFFEHDGQPYCEVHYHER	Phospho (STY)	3467.38	F5GZ78;P49023-2;P49023;P49023-3;P49023-4	PXN	Paxillin	1	2	56.172	1277		0	0	0	0	0	0	0	0	0	0	1786500	0	0	0	0	0	0	0	0	0	0	0	0	6983000	0	0	0	0	0	0	0	0		0	0	0	0	0
14313	SGDYSTMEGPELR	Phospho (STY)	1520.59	Q9C0H5;Q9C0H5-2	ARHGAP39	Rho GTPase-activating protein 39	1	6	158.11	2952		0	0	0	0	0	0	0	0	1310000	0	0	0	0	0	0	0	0	0	0	4072600	0	0	0	0	0	0	0	0	0	0	3384700	0		0	0	0	0	0
4427	GHFFVEDQIYCEK	Phospho (STY)	1750.71	O00151	PDLIM1	PDZ and LIM domain protein 1	1	5	84.365	1406		0	0	189720	0	0	0	0	0	0	0	0	1824600	0	0	295990	0	1161600	0	0	0	0	4749600	523630	0	0	0	0	0	0	0	0	0		0	196944	0	0	0
11161	MQNHGYENPTYKYLEQMQI	2 Oxidation (M);Phospho (STY)	2498.03	Q06481-5;Q06481-4;Q06481-2;Q06481-3;Q06481-6;Q06481	APLP2	Amyloid-like protein 2	1	1	72.359	666;2355		0	0	0	0	0	0	0	0	8256800	0	0	0	0	0	0	0	0	477240	0	0	0	0	0	0	0	0	0	0	0	0	0	0		0	0	0	0	0
10294	LRNYYYDVVN	Phospho (STY)	1397.6	P43405;P43405-2	SYK	Tyrosine-protein kinase SYK	1	4	49.3	2062;2063;2064		0	0	0	0	232300	0	0	252990	0	624270	0	0	181470	0	172360	0	0	0	117370	0	703780	0	2423400	0	0	1594600	661460	0	472210	0	0	1268100		0	0	0	0	263144
1302	CIGEGQFGDVHQGIYMSPENPALAVAIK	Phospho (STY)	3080.41	Q05397-7;Q05397;E7ESA6;E9PEI4;Q05397-5;Q05397-4;Q05397-3;E5RI29;Q05397-2	PTK2	Focal adhesion kinase 1	1	3	81.315	2337		0	0	0	0	0	0	0	0	1300500	0	0	0	0	406670	0	0	0	0	0	3091500	0	531950	0	2596400	777070	0	0	0	0	0	0	0		0	0	0	0	0
6652	HRIYEYVESR	Phospho (STY)	1430.63	E7EVX8;Q8WWY3-3;Q8WWY3-2;Q8WWY3-4;Q8WWY3	PRPF31	U4/U6 small nuclear ribonucleoprotein Prp31	1	5	58.172	1199		0	0	0	0	499850	94304	0	0	2828400	315570	0	849340	0	195710	0	297270	199020	166490	0	0	0	194340	0	0	0	806890	0	0	0	0	2246000	0		0	0	85784.8	0	0
2367	EDGKEDISDPMDPNPCSATYSNLGQSR	Oxidation (M);Phospho (STY)	3078.22	Q9H792	PEAK1	Pseudopodium-enriched atypical kinase 1	1	5	95.319	440;2976		0	0	0	0	0	0	0	0	3809300	0	0	0	0	0	0	0	0	0	0	0	1045300	0	0	0	0	0	0	0	0	0	2857700	978000		0	0	0	0	0
22026	YKCSVCPDYDLCSVCEGK	Phospho (STY)	2318.87	Q13501;E7EMC7;Q13501-2	SQSTM1	Sequestosome-1	1	3	68.952	318;2427		0	0	0	0	0	0	0	0	2364700	0	0	0	0	0	0	0	0	0	0	3800200	0	0	0	0	0	0	0	0	0	0	2518300	0		0	0	0	0	0
3949	FYDANYDGKEYDPVEAR	Phospho (STY)	2130.86	Q15555-2;Q15555-4;Q15555-5;Q15555-3;Q15555	MAPRE2	Microtubule-associated protein RP/EB family member 2	1	3	119.46	2538		0	0	0	0	0	0	0	0	0	0	0	522640	0	0	398900	0	0	0	0	0	0	3336500	3816400	0	0	356560	0	225380	0	0	0	0		0	0	0	0	0
8244	KAPDFVFYAPR	Phospho (STY)	1389.65	P26038;E7EQR4;P15311;P35241;P35241-5;P35241-4	MSN;EZR;RDX	Moesin;Ezrin;Radixin	1	3	46.796	1181		0	746050	0	0	0	0	0	0	643220	0	0	0	0	0	0	0	0	0	0	0	0	0	0	2753500	626870	0	0	1981900	0	0	1050000	852170		0	0	0	0	0
11047	MKLDYILGLK	Phospho (STY)	1272.66	P46781;B5MCT8;C9JM19	RPS9	40S ribosomal protein S9	1	3	55.258	2084		0	322080	127150	0	0	0	183500	0	0	1077400	0	0	0	0	0	0	0	0	0	2317100	1384600	0	0	1909300	0	0	0	320210	0	202870	0	808900		0	131992	0	159939	0
8783	KQPYYYPPFDK	Phospho (STY)	1524.67	P42338	PIK3CB	Phosphatidylinositol 4,5-bisphosphate 3-kinase catalytic subunit beta isoform	1	7	67.385	2037;2038		0	927390	0	0	0	0	45280	401100	0	0	259840	93363	0	0	0	0	0	203170	224190	415940	0	0	0	0	0	202120	305060	5183700	0	0	0	377600		0	0	0	39466.2	417198
12257	NRPPFGQGYTQPGPGYR	Phospho (STY)	1970.88	Q92734-2;Q92734	TFG	Protein TFG	1	6	66.387	2804;2805		0	0	0	0	0	0	0	0	2142100	0	0	0	0	0	0	0	0	0	0	3378800	0	0	0	0	0	0	0	0	0	0	3106400	0		0	0	0	0	0
4880	GPVSGTEPEPVYSMEAADYR	Oxidation (M);Phospho (STY)	2249.92	Q14247-3;Q14247;Q14247-2	CTTN	Src substrate cortactin	1	5	101.92	2467;2468		0	0	0	0	0	0	0	0	2878600	0	0	0	0	0	0	0	0	0	297850	2053700	1372000	0	0	0	0	0	0	0	0	0	1800200	217620		0	0	0	0	0
20727	VNPDTGYINYDQLEENAR	Phospho (STY)	2189.93	P34896-2;P34896;P34896-3;P34896-4	SHMT1	Serine hydroxymethyltransferase, cytosolic	1	5	52.185	1994		0	0	0	0	0	420110	0	0	0	0	0	4752000	0	202930	0	0	0	842470	0	0	0	1754400	317620	0	326190	0	0	0	0	0	0	0		0	0	382158	0	0
10638	LVPVGYGIR	Phospho (STY)	1052.54	P29692;P29692-3;E9PQZ1;P29692-4;A0A087X1X7;E9PRY8;P29692-2	EEF1D	Elongation factor 1-delta	1	2	53.775	860		0	0	0	0	0	0	0	0	2215600	0	0	0	0	0	0	0	0	0	0	2660500	0	0	0	0	0	0	0	0	0	0	3733100	0		0	0	0	0	0
8319	KEPEAFDWSPVVTYVCDLEGNR	Phospho (STY)	2690.17	P40261	NNMT	Nicotinamide N-methyltransferase	1	2	55.128	2020		888570	5275600	0	0	0	0	0	0	0	0	0	0	0	0	0	0	0	0	0	0	0	0	0	0	0	0	1438400	996060	0	0	0	0		827673	0	0	0	0
13012	QKPATETSMNTASHSLCEQTMVNSENTYSSGSSFPVPK	Oxidation (M);Phospho (STY)	4227.81	Q14126	DSG2	Desmoglein-2	1	2	92.01	2452		0	0	0	0	0	0	0	0	0	601990	0	0	0	0	0	0	0	0	0	7991500	0	0	0	0	0	0	0	0	0	0	0	0		0	0	0	0	0
2135	DTIYQVPPSYQNQGIYQVPTGHGTQEQEVYQVPPSVQR	Phospho (STY)	4410.06	Q14511-3;Q14511;Q14511-2	NEDD9	Enhancer of filamentation 1;Enhancer of filamentation 1 p55	1	1	41.081	329;2491;2492		0	0	0	0	0	0	0	0	0	0	0	0	0	0	0	2654500	0	528090	2030200	0	0	0	0	0	0	0	444000	1158600	644560	1125300	0	0		0	0	0	0	0
20991	VTWYCCGPTVYDASHMGHAR	Phospho (STY)	2446.96	B4DKY1;P49589-2;P49589;P49589-3	CARS	Cysteine--tRNA ligase, cytoplasmic	1	5	52.185	1055		0	0	0	0	0	0	652420	0	0	0	344400	0	0	274310	0	0	0	0	0	2920200	0	162400	0	1008700	649060	0	0	0	211810	0	2339500	0		0	0	0	568652	0
20078	VCMVYDLYK	Oxidation (M);Phospho (STY)	1285.51	P31939-2;P31939	ATIC	Bifunctional purine biosynthesis protein PURH;Phosphoribosylaminoimidazolecarboxamide formyltransferase;IMP cyclohydrolase	1	4	71.451	1984		0	0	83380	0	0	0	62949	0	489970	465040	238000	308820	0	461370	257230	348320	451670	467260	67976	481420	1559600	0	0	0	0	126450	0	430840	0	0	734930	1494000		0	86555	0	54866.6	0
22532	YVRPGGGYQPTFTLVQK	Phospho (STY)	1989.97	A0A087WTS0;P18283	GPX2	Glutathione peroxidase 2	1	3	65.467	773		0	0	0	0	0	0	0	0	0	1348600	0	0	0	0	0	0	0	0	0	0	3623500	0	0	0	0	0	0	0	0	0	0	3549900		0	0	0	0	0
15336	SQGLSQLYHNQSQGLLSQLQGQSK	Phospho (STY)	2708.29	P78344	EIF4G2	Eukaryotic translation initiation factor 4 gamma 2	1	2	107.47	2293		0	0	0	0	0	0	0	0	0	0	0	0	0	0	0	0	0	0	0	4815100	0	0	0	0	0	0	0	0	0	0	3705100	0		0	0	0	0	0
2813	EQLYSTILSHQCQR	Phospho (STY)	1841.81	E9PIP3;Q9Y4H4	GPSM3	G-protein-signaling modulator 3	1	3	64.244	1236		0	0	0	0	0	0	0	0	0	2067200	0	0	0	0	0	0	0	0	0	0	3735800	0	0	0	0	0	0	0	458360	0	0	2255300		0	0	0	0	0
2055	DQLLLGPTYATPK	Phospho (STY)	1495.73	P55084-2;P55084;B5MD38;F5GZQ3	HADHB	Trifunctional enzyme subunit beta, mitochondrial;3-ketoacyl-CoA thiolase	1	5	127.27	2197		0	0	0	0	0	0	0	0	0	0	641810	1309400	0	0	0	0	191410	898550	0	0	0	4997500	454900	0	0	0	0	0	0	0	0	0		0	0	0	0	0
16764	TEYMAFPKPFESSSSIGAEKPR	Oxidation (M);Phospho (STY)	2554.15	A6NNN6;E7ETA6;Q15154-2;Q15154	PCM1	Pericentriolar material 1 protein	1	2	48.5	998		0	0	0	0	0	0	0	0	4308800	0	0	0	0	0	0	0	0	0	0	4167400	0	0	0	0	0	0	0	0	0	0	0	0		0	0	0	0	0
2341	EAYEEPPEQLR	Phospho (STY)	1439.6	Q99795	GPA33	Cell surface A33 antigen	1	4	104.82	2918		0	0	0	0	0	0	0	0	0	861320	0	0	0	0	0	0	0	0	0	0	4075600	0	0	0	0	0	0	0	0	0	0	3525800		0	0	0	0	0
84	AAVPSGASTGIYEALELRDNDKTR	Phospho (STY)	2613.24	P06733	ENO1	Alpha-enolase	1	1	58.952	1638		0	0	0	0	0	0	0	0	0	0	0	737540	0	0	0	0	541920	0	725380	0	0	2558400	622490	0	0	0	0	1777800	558710	930320	0	0		0	0	0	0	0
2411	EEPEALYAAVNK	Phospho (STY)	1412.62	A0A087WVF7;Q9NZM3-4;Q9NZM3-3;Q9NZM3-2;Q9NZM3	ITSN2	Intersectin-2	1	9	95.618	785		0	0	0	0	0	0	0	303380	601370	1409200	0	0	0	0	0	0	0	0	0	811740	2890000	0	0	0	0	0	0	0	0	0	656040	1774100		0	0	0	0	315556
4840	GPASDYGPEPTPPGPAAPAGTDTTSQLSYENYEK	Phospho (STY)	3544.52	Q5W0G0;Q5W0F9;B4DN67;Q96J84-3;Q96J84;Q96J84-2	KIRREL	Kin of IRRE-like protein 1	1	4	51.323	52;1058		0	0	0	0	0	0	0	0	3965800	0	0	0	0	0	0	0	0	0	0	1425100	0	0	0	0	0	0	0	817120	0	0	1814800	420810		0	0	0	0	0
21714	YEPIQATPPPPPLPSQYAQPSQPVTSASLHIHSK	Phospho (STY)	3742.84	A0A087X0K9;G5E9E7;Q07157-2;G3V1L9;Q07157	TJP1	Tight junction protein ZO-1	1	1	50.627	6;842;843		0	0	0	0	0	0	0	0	8423100	0	0	0	0	0	0	0	0	0	0	0	0	0	0	0	0	0	0	0	0	0	0	0		0	0	0	0	0
878	ARPSEYDLLWVPGR	Phospho (STY)	1737.82	A0A087WYL6;A0A087X1S9;Q8TEW8-6;Q8TEW8-3;Q8TEW8-2;Q8TEW8;A0A087WZG6;Q8TEW8-5	PARD3B	Partitioning defective 3 homolog B	1	6	89.231	1;818		0	0	0	0	0	0	0	0	0	2166700	0	0	0	0	0	0	0	0	0	0	3025300	0	0	739340	0	0	0	0	0	0	0	2475100		0	0	0	0	0
2633	ELEDAYWKDDDKHVMR	Phospho (STY)	2128.89	Q96CT7	CCDC124	Coiled-coil domain-containing protein 124	1	4	95.57	2838		0	0	0	0	0	0	0	0	766310	0	0	0	0	0	0	0	0	0	0	4159800	0	0	0	0	0	0	0	0	0	0	3475500	0		0	0	0	0	0
10155	LPSSPVYEDAASFK	2 Phospho (STY)	1669.67	Q14247-3;Q14247;Q14247-2	CTTN	Src substrate cortactin	2	2	85.563	325;326;2469		0	0	0	0	0	0	0	0	2255600	356790	0	0	0	0	0	0	0	0	0	2705800	0	0	0	0	0	0	0	0	0	0	2741100	319210		0	0	0	0	0
7749	ILQYSEPYK	Phospho (STY)	1219.55	Q8IVF2-3;Q8IVF2	AHNAK2	Protein AHNAK2	1	6	74.376	367;2693;2694		0	0	0	0	0	289690	0	224110	0	0	371940	899760	0	0	0	849120	0	93449	0	0	0	544040	0	856660	1349000	0	437990	944960	87902	191800	0	1213600		0	0	263520	0	233105
18227	TLVYGGIFLYPANKK	Phospho (STY)	1762.91	P09467	FBP1	Fructose-1,6-bisphosphatase 1	1	3	62.287	1713;1714		0	0	0	0	0	0	2969200	0	0	251430	0	0	0	3806200	0	0	0	96457	0	0	0	0	0	0	906640	0	0	136670	181180	0	0	0		0	0	0	2.58797e+06	0
8745	KPSLFHQSTSSPYVSK	Phospho (STY)	1871.88	Q9HCH5-15;Q9HCH5-14;Q9HCH5-6;Q9HCH5;Q9HCH5-13	SYTL2	Synaptotagmin-like protein 2	1	3	80.026	2992		0	0	0	0	0	0	0	0	3515400	0	0	0	0	0	0	0	0	0	0	720170	736720	0	0	0	0	0	0	0	0	0	3364100	0		0	0	0	0	0
16008	SYDVPPPPMEPDHPFYSNISK	Oxidation (M);Phospho (STY)	2512.07	P18669;Q8N0Y7	PGAM1;PGAM4	Phosphoglycerate mutase 1;Probable phosphoglycerate mutase 4	1	1	90.729	219;220;221;1839;1840		0	0	0	0	0	0	0	0	0	0	0	0	0	337830	0	0	0	0	0	0	0	7298000	0	0	0	0	0	690390	0	0	0	0		0	0	0	0	0
9685	LKDYAFIHFDER	Phospho (STY)	1632.73	O60506-2;O60506;O60506-4;O60506-3;B7Z645;O60506-5	SYNCRIP	Heterogeneous nuclear ribonucleoprotein Q	1	6	86.944	1496		0	0	0	0	0	0	0	0	0	1716000	0	0	0	0	0	0	0	0	0	1065700	2059500	231300	0	490760	0	0	0	0	0	112710	1187200	1459400		0	0	0	0	0
15484	SSEHENAYENVPEEEGK	Phospho (STY)	2026.78	Q13113	PDZK1IP1	PDZK1-interacting protein 1	1	1	94.203	2400		84281	0	0	0	0	0	0	0	0	0	0	0	0	0	0	0	0	0	0	0	3482500	0	0	0	0	0	0	0	0	0	0	4741000		78504.9	0	0	0	0
15536	SSGSPYGGGYGSGGGSGGYGSR	Phospho (STY)	1989.75	P51991-2;P51991	HNRNPA3	Heterogeneous nuclear ribonucleoprotein A3	1	7	101.75	264;265;2154;2155		0	0	0	0	0	0	0	0	1336000	0	0	0	0	0	0	0	0	0	0	3097800	0	0	0	0	0	0	0	0	0	0	3872300	0		0	0	0	0	0
7892	IQPEAEYQGFLR	Phospho (STY)	1529.69	P07332;P07332-4;P07332-3;P07332-2;E7ENM8;E9PIJ7	FES	Tyrosine-protein kinase Fes/Fps;Tyrosine-protein kinase	1	2	64.121	1650		0	0	0	0	0	0	0	0	0	0	0	0	0	0	0	0	0	265930	0	0	0	308960	7702900	0	0	0	0	0	0	0	0	0		0	0	0	0	0
12739	QALLGDSGSQNWSTGTTDKYGR	Phospho (STY)	2421.06	O43752-2;O43752	STX6	Syntaxin-6	1	3	132.14	1486		0	0	0	0	0	0	0	0	2218500	0	0	0	0	0	0	0	0	0	0	2612800	0	0	0	0	0	0	0	0	0	0	2915300	516430		0	0	0	0	0
9368	LGAQSVYHLHIHVLGGR	Phospho (STY)	1935.98	Q9BX68	HINT2	Histidine triad nucleotide-binding protein 2, mitochondrial	1	2	48.899	2935		0	328520	0	0	0	0	158630	0	0	0	460170	0	0	452000	0	694340	0	1246000	0	0	0	0	124760	425460	1352400	0	0	0	0	3003500	0	0		0	0	0	138263	0
815	APYTCGGDSDQYVLMSSPVGR	Oxidation (M);Phospho (STY)	2354.95	Q9Y4H2	IRS2	Insulin receptor substrate 2	1	8	74.029	3145		0	1842900	0	0	0	0	0	0	1155600	607560	0	0	0	0	0	0	0	0	0	852610	1750800	0	0	0	0	0	0	0	0	0	922070	1096100		0	0	0	0	0
20678	VMEVMPLMYDLKVPR	3 Oxidation (M);Phospho (STY)	1947.89	A8MT40;Q8NCN5;H3BQG3	PDPR	Pyruvate dehydrogenase phosphatase regulatory subunit, mitochondrial	1	7	89.624	1012		0	0	0	0	0	0	0	0	0	0	0	1558000	0	574830	0	0	2050900	4041800	0	0	0	0	0	0	0	0	0	0	0	0	0	0		0	0	0	0	0
14994	SLSTTNVFACSDRPTVIYSSNHK	Phospho (STY)	2663.21	F5GY55;Q16531	DDB1	DNA damage-binding protein 1	1	2	73.675	97;541		0	0	0	0	0	0	0	0	0	0	0	0	0	0	0	0	0	0	0	4585300	0	0	0	0	0	0	0	0	0	0	3637200	0		0	0	0	0	0
16257	TAKPFPGSVNQPATPFSPTR	Phospho (STY)	2179.05	Q9UMS6-4;Q9UMS6-2;Q9UMS6-3;Q9UMS6	SYNPO2	Synaptopodin-2	1	2	54.855	466		0	380370	0	0	0	0	0	0	0	1604100	0	657550	0	0	0	0	0	0	0	0	3995700	0	0	1295400	0	0	0	0	0	0	0	282400		0	0	0	0	0
8817	KSLTETELTKPNYLYLLPTEK	Phospho (STY)	2560.31	Q99650	OSMR	Oncostatin-M-specific receptor subunit beta	1	4	91.276	2909;2910		0	0	0	0	0	0	0	0	972660	0	0	0	0	0	0	0	0	0	0	3268000	0	0	0	0	0	0	0	967320	0	0	2996700	0		0	0	0	0	0
14786	SLEATDSAFDNPDYWHSR	Phospho (STY)	2189.87	B3KWG5;F8VW56;P21860-5;P21860-4;P21860	ERBB3	Receptor tyrosine-protein kinase erbB-3	1	3	49.537	1046		0	0	0	0	0	0	0	0	0	2180000	0	0	0	150430	0	0	0	0	911010	0	2259100	0	0	0	0	0	0	0	0	365750	0	2314000		0	0	0	0	0
14446	SGYAFVDYPDQNWAIR	Phospho (STY)	1980.84	F8W930;Q9Y6M1-1;Q9Y6M1	IGF2BP2	Insulin-like growth factor 2 mRNA-binding protein 2	1	6	84.508	1313		0	0	0	0	0	0	0	0	1820300	0	0	0	0	0	0	0	0	0	0	3567000	0	0	0	0	0	0	0	0	0	0	2782800	0		0	0	0	0	0
11120	MNHTVQTFFSPVNSGQPPNYEMLK	Acetyl (Protein N-term);Oxidation (M);Phospho (STY)	2903.27	Q01628;C9JQL5	IFITM3	Interferon-induced transmembrane protein 3;Putative dispanin subfamily A member 2d	1	5	78.976	1118		0	0	0	0	0	0	0	0	3151400	0	0	0	0	0	0	0	0	0	0	2563400	953750	0	0	0	0	0	0	0	0	0	1488200	0		0	0	0	0	0
299	AGEDVGAPPDHLWVHQEGIYRDEYQR	Acetyl (Protein N-term);Phospho (STY)	3158.39	P56278	MTCP1	Protein p13 MTCP-1	1	1	72.935	2200		0	0	0	0	0	0	0	0	0	0	0	0	0	0	0	7106300	0	0	0	0	0	0	0	0	0	0	0	0	0	1036300	0	0		0	0	0	0	0
156	ADSEYTDKLQHYTSGHMTPGMK	2 Phospho (STY)	2656.04	B1AKC9;P29323-2;P29323-3;P29323	EPHB2	Ephrin type-B receptor 2	2	3	65.887	50;512;1032;1033		0	0	0	0	0	0	0	0	0	2665500	0	0	0	0	0	0	0	0	0	0	2359400	0	0	0	0	138620	0	0	0	0	777390	2190600		0	0	0	0	0
12615	PGSSIPGSPGHTIYAK	Phospho (STY)	1647.77	F8W8M4;A0A0A0MRL6;O14639-2;O14639-6;O14639;O14639-3;O14639-5	ABLIM1	Actin-binding LIM protein 1	1	4	101.2	881		0	0	0	0	0	0	0	0	1371000	0	0	0	0	0	0	0	0	0	0	2773800	876940	0	0	0	237390	0	0	0	0	0	2192300	662630		0	0	0	0	0
20124	VDNEDIYESRHEIK	Phospho (STY)	1825.79	P42685;P42685-2	FRK	Tyrosine-protein kinase FRK	1	1	50.088	247;2051		0	0	0	0	0	0	0	0	0	3075700	0	0	0	0	0	0	0	0	0	0	0	0	0	0	0	0	0	0	0	0	0	5015600		0	0	0	0	0
2233	DYAPPPRDYTYR	Phospho (STY)	1592.67	Q96E39;H3BT71;P38159;P38159-2;H3BUY5	RBMXL1;RBMX	RNA binding motif protein, X-linked-like-1;RNA-binding motif protein, X chromosome;RNA-binding motif protein, X chromosome, N-terminally processed	1	4	58.172	721		0	0	0	0	0	0	0	0	1872900	0	0	0	0	0	0	0	0	0	0	2994800	0	0	0	0	0	0	0	0	0	0	3219400	0		0	0	0	0	0
5016	GSPHYFSPFRPY	2 Phospho (STY)	1613.61	Q13242	SRSF9	Serine/arginine-rich splicing factor 9	2	7	63.29	311;2409;2410		0	0	0	0	0	0	0	0	2471100	0	0	0	0	0	0	0	0	0	0	3743700	0	0	0	0	0	0	0	0	0	0	1811200	0		0	0	0	0	0
9798	LLDDFDGTYETQGGK	Phospho (STY)	1737.71	P21709	EPHA1	Ephrin type-A receptor 1	1	6	96.673	597;1874		0	0	0	0	0	0	0	0	0	1655600	0	0	0	0	0	0	0	0	0	0	3070600	0	0	0	0	0	0	0	0	0	926160	2367900		0	0	0	0	0
6390	HNDVVPTMAQGVIEYKEK	Phospho (STY)	2136.99	Q15120;Q15120-2	PDK3	[Pyruvate dehydrogenase (acetyl-transferring)] kinase isozyme 3, mitochondrial	1	4	66.893	2510		0	0	0	0	0	0	262180	0	0	901830	0	0	290390	0	0	0	0	249200	0	292500	730890	0	579410	0	2696600	0	0	490230	372870	1128000	0	0		0	0	0	228517	0
9413	LGHVVMGNNAVSPYQQVIEK	Phospho (STY)	2262.09	P60228;E5RGA2	EIF3E	Eukaryotic translation initiation factor 3 subunit E	1	3	72.359	2216		0	0	0	0	0	0	0	0	0	0	0	0	0	0	0	0	0	0	0	4614000	0	0	0	0	0	0	0	0	0	0	3379500	0		0	0	0	0	0
10785	LYFLQCETCHSR	Phospho (STY)	1692.68	P20042	EIF2S2	Eukaryotic translation initiation factor 2 subunit 2	1	4	104.24	1854		0	251770	0	0	0	0	0	0	1210200	650680	0	0	0	0	0	0	0	0	0	1943200	0	0	0	0	0	0	0	511170	0	153780	2313800	952120		0	0	0	0	0
21241	WDEMNILATYHPADKDYGLMK	Phospho (STY)	2590.13	E7EUI7;P41236	PPP1R2	Protein phosphatase inhibitor 2	1	4	56.29	1193		0	0	0	0	0	0	0	0	0	0	0	0	0	0	0	0	0	0	0	4902300	0	0	0	0	0	0	0	0	0	0	3076200	0		0	0	0	0	0
16086	SYLYFTQFK	Phospho (STY)	1275.56	Q969H8;M0QYN0	MYDGF	UPF0556 protein C19orf10	1	10	90.15	2823;2824		208270	0	448010	0	0	0	0	0	298370	747020	347400	0	50184	136040	301370	253530	311080	61042	0	360810	1110800	0	0	0	0	0	0	1420400	196720	0	320920	1399600		193996	465070	0	0	0
2417	EEYEMKDPTNGYYNVR	Phospho (STY)	2086.83	Q5W0G0;Q5W0F9;B4DN67;Q96J84-3;Q96J84;Q96J84-2	KIRREL	Kin of IRRE-like protein 1	1	3	96.247	1056		0	0	0	0	0	0	0	0	1089700	774160	155410	0	0	0	458380	399820	0	0	0	0	848820	0	0	314710	0	0	207580	519350	0	0	2350900	821690		0	0	0	0	0
2416	EEYEMKDPTNGYYNVR	Oxidation (M);Phospho (STY)	2102.83	Q5W0G0;Q5W0F9;B4DN67;Q96J84-3;Q96J84;Q96J84-2	KIRREL	Kin of IRRE-like protein 1	1	3	76.759	1056		184570	0	0	0	0	0	0	0	3105800	0	0	193600	0	0	0	312380	0	0	0	1966700	0	0	0	0	0	0	0	381770	0	0	1772300	0		171921	0	0	0	0
11666	NHSGPGPCICFENLTYNQAASDSGSCGHVPVSPK	Phospho (STY)	3723.55	Q99650	OSMR	Oncostatin-M-specific receptor subunit beta	1	2	73.758	2911		0	0	0	0	0	0	0	259680	0	0	0	0	0	0	0	0	0	0	0	4833600	1325300	671040	0	0	0	0	0	0	0	0	0	821000		0	0	0	0	270102
12537	NYILDQTNVYGSAQR	Phospho (STY)	1820.81	A0A0A0MRA5;B7Z4B8;Q9BUJ2-4;Q9BUJ2-2;Q9BUJ2;Q9BUJ2-3	HNRNPUL1	Heterogeneous nuclear ribonucleoprotein U-like protein 1	1	6	67.326	874		0	0	0	0	0	0	0	0	1811100	549770	0	0	0	0	0	0	0	0	0	3090200	0	0	0	0	0	0	0	0	0	0	2107400	324190		0	0	0	0	0
13609	RNDSIYEASSLYGISAMDGVPFTLHPR	Phospho (STY)	3075.42	E9PQA6;Q96EY5-2;Q96EY5-3;Q96EY5	MVB12A	Multivesicular body subunit 12A	1	8	74.287	95;1256		0	0	0	0	0	0	0	0	1548100	466450	0	0	0	0	0	0	224790	0	0	3444100	906990	0	0	0	0	0	0	0	0	0	1280000	0		0	0	0	0	0
20159	VELQELNDRFANYIDKVR	Phospho (STY)	2301.12	B0YJC4	VIM		1	2	60.764	1025		0	3511400	138370	0	0	0	0	0	0	0	695680	0	0	0	447800	334970	0	0	0	0	0	456670	0	0	0	0	497200	884010	371650	515770	0	0		0	143639	0	0	0
12775	QCFYEDIAQGTK	Phospho (STY)	1538.61	A0A0A6YYA0;Q86XR7-2;Q9Y3B3-2;Q9Y3B3	TMED7-TICAM2;TICAM2;TMED7	Transmembrane emp24 domain-containing protein 7	1	8	67.997	921		593110	0	0	0	0	351730	0	0	0	1615800	0	0	0	0	0	0	0	0	0	0	0	0	0	334560	0	0	0	1768700	0	0	771390	2410200		552462	0	319955	0	0
17209	TGQPMIHIYLDKETGKPK	Phospho (STY)	2135.05	A0A0D9SFL3;B0QYK0;C9JGE3;Q01844-2;Q01844-6;Q01844-3;Q01844;Q01844-5	EWSR1	RNA-binding protein EWS	1	2	67.645	960		0	0	0	0	0	0	0	0	0	0	0	0	0	0	0	0	0	0	0	4360500	0	0	0	0	0	0	0	0	0	0	3046300	437630		0	0	0	0	0
10051	LNGPQDHSHLLYSTIPR	2 Phospho (STY)	2106.93	C9JZR2	CTNND1		2	1	54.668	527;1128		510580	0	0	0	0	0	0	363390	0	0	0	615560	0	0	0	1315900	0	666700	0	0	939850	0	575690	0	0	0	0	1825200	613130	0	0	414800		475588	0	0	0	377975
11817	NKPTVYGVSPNYDKWEMER	Oxidation (M);Phospho (STY)	2408.05	P00519;P00519-2	ABL1	Tyrosine-protein kinase ABL1	1	1	56.719	166;1590;1591		0	0	0	0	0	0	0	0	2400700	0	0	0	0	0	0	0	0	0	0	2054000	495520	0	0	0	0	0	422390	0	0	0	2453900	0		0	0	0	0	0
22494	YVDIAIPCNNK	Phospho (STY)	1385.61	A0A0C4DG17;P08865;A6NE09	RPSA;RPSAP58	40S ribosomal protein SA	1	6	74.841	939		0	342230	0	0	0	0	152080	0	0	1092600	0	0	0	0	0	0	0	0	0	2134300	977590	0	0	0	0	0	0	0	0	0	2143400	956550		0	0	0	132554	0
12956	QIDGKPEKPSVTYATYR	Phospho (STY)	2031.97	Q68DQ2	CRYBG3	Beta/gamma crystallin domain-containing protein 3	1	1	50.831	692		373260	0	0	0	0	0	0	0	0	0	0	0	0	0	0	0	881680	0	0	3224800	0	292250	0	0	0	0	0	0	0	0	2478800	537770		347679	0	0	0	0
1629	DEESPYATSLYHS	Phospho (STY)	1577.59	H0YK98;Q8IV50-2;Q8IV50	LYSMD2	LysM and putative peptidoglycan-binding domain-containing protein 2	1	4	96.604	546;1344		0	0	0	0	0	0	0	0	1863100	0	0	0	0	0	0	0	0	0	0	2919200	0	0	0	0	0	0	0	0	0	0	3003600	0		0	0	0	0	0
2412	EESAEQVDDPPEPVYANIER	Phospho (STY)	2366	A0A0G2JRG8;A0A0G2JNY3	ARHGAP27		1	3	98.292	974		0	0	0	0	0	0	0	0	0	878150	0	0	0	0	572430	0	0	0	0	0	0	0	532070	4045200	0	0	0	0	0	365000	0	1392100		0	0	0	0	0
2389	EEDEHPYELLLTAETKK	Phospho (STY)	2123.97	Q92625	ANKS1A	Ankyrin repeat and SAM domain-containing protein 1A	1	3	94.487	2800		0	0	0	0	0	0	0	0	2076100	0	0	0	0	0	0	0	0	0	0	2845200	0	0	0	0	0	0	0	0	0	0	2860300	0		0	0	0	0	0
4069	GATYGKPVHHGVNQLK	Phospho (STY)	1784.87	P61313;P61313-2	RPL15	60S ribosomal protein L15	1	2	44.252	2234		0	0	0	0	0	57186	0	0	2920900	0	0	0	0	248800	0	0	28739	0	0	2465800	0	189780	0	0	0	0	0	472970	0	0	1362600	29138		0	0	52019.9	0	0
22176	YLQEIYNSNNQK	Phospho (STY)	1592.69	C9JEU5;C9JC84	FGG		1	7	91.961	1113		0	0	0	0	417250	0	0	1088800	0	0	0	0	0	0	0	752140	0	0	0	0	0	0	454900	0	0	2720600	1108400	0	1231300	0	0	0		0	0	0	0	1.1325e+06
10035	LNDGHFMPVLGFGTYAPAEVPK	Phospho (STY)	2439.13	A0A0A0MT30;Q04828;P52895;B4DK69;P52895-2	AKR1C1;AKR1C2	Aldo-keto reductase family 1 member C1;Aldo-keto reductase family 1 member C2	1	2	62.589	910		0	0	0	0	0	392170	0	0	0	0	0	655590	0	0	0	0	0	0	0	0	3970500	0	241240	0	0	0	0	0	0	0	0	2482400		0	0	356742	0	0
13939	SCSSGPAGPYLLSK	Phospho (STY)	1502.65	Q494U1-3;Q494U1-2;Q494U1	PLEKHN1	Pleckstrin homology domain-containing family N member 1	1	3	105.99	342;2564		0	0	0	0	0	0	0	0	2153200	0	0	0	0	0	0	0	0	0	0	2495700	0	0	0	0	0	0	0	0	0	0	3073200	0		0	0	0	0	0
11864	NLEGYVGFANLPNQVYR	Phospho (STY)	2032.94	E7ES33;E7EPK1;Q16181-2;Q16181	SEPT7	Septin-7	1	10	76.82	1173		0	305300	0	0	0	129550	334790	0	590670	1557500	0	0	0	0	214990	259450	0	0	0	1110900	1018700	0	228040	0	0	0	312420	0	0	160080	1461100	0		0	0	117847	291804	0
21167	VYLLYRPGHYDILYK	Phospho (STY)	1991.99	F5GYN4;J3KR44;F5H6Q1;Q96FW1;F5H3F0;Q96FW1-2	OTUB1	Ubiquitin thioesterase OTUB1	1	3	102.52	1268		0	0	0	0	0	0	0	0	0	168530	0	1127400	0	0	144230	170660	674150	678240	0	0	507200	2701200	678820	0	0	823100	0	0	0	0	0	0		0	0	0	0	0
8733	KPGYHAPVALLNDIPQSTEQYDPFAEHRPPK	Phospho (STY)	3594.73	O75533;B4DGZ4;O75533-2	SF3B1	Splicing factor 3B subunit 1	1	2	66.474	1532		0	0	0	0	0	0	0	0	3021600	0	0	0	0	0	0	0	0	0	0	4643400	0	0	0	0	0	0	0	0	0	0	0	0		0	0	0	0	0
8001	ISYVQDENRDPIRR	Phospho (STY)	1839.86	Q9NQS7-2;Q9NQS7	INCENP	Inner centromere protein	1	1	61.409	445;3002		0	0	0	0	0	84419	0	0	485610	0	0	0	0	0	0	0	0	0	0	3845500	0	0	0	0	0	0	0	0	0	0	3235000	0		0	0	76792.7	0	0
2816	EQNDKPYCQNCFLK	Phospho (STY)	1922.77	F5GZ78;P49023-2;P49023;P49023-3;P49023-4	PXN	Paxillin	1	2	60.157	1278		0	0	0	0	0	0	0	0	0	0	0	0	0	0	0	0	0	0	0	0	0	0	7642800	0	0	0	0	0	0	0	0	0		0	0	0	0	0
14410	SGSGVNPYCGLIEEAYGLDKIEFLQSHENQEIYQK	Phospho (STY)	4094.86	O60684	KPNA6	Importin subunit alpha-7	1	1	56.68	141		0	0	0	0	0	0	0	0	1522200	0	0	0	0	0	0	0	0	0	0	4038500	0	0	0	0	0	0	0	0	0	0	2062500	0		0	0	0	0	0
13025	QLEETNNDYETADGGYMTLNPR	Oxidation (M);Phospho (STY)	2626.05	P12318-2;P12318	FCGR2A	Low affinity immunoglobulin gamma Fc region receptor II-a	1	2	119.66	1759		0	0	0	0	0	0	0	0	0	1723800	0	0	0	0	0	152980	0	0	0	0	5039100	0	0	0	0	0	0	701240	0	0	0	0		0	0	0	0	0
21901	YGQFSGLNPGGR	Phospho (STY)	1331.57	P62136;P62136-2;P62136-3	PPP1CA	Serine/threonine-protein phosphatase PP1-alpha catalytic subunit	1	5	59.198	2241		0	0	0	0	0	0	0	0	1351800	0	0	0	0	0	0	0	0	99970	0	1778300	1570300	0	0	0	0	0	0	0	0	0	1620100	1176000		0	0	0	0	0
13959	SDDYMPMSPASVSAPK	Phospho (STY)	1761.7	Q9Y4H2	IRS2	Insulin receptor substrate 2	1	6	70.197	3146		0	0	0	0	0	0	0	0	663780	803660	0	0	0	0	0	0	0	0	0	2403200	1413200	0	0	0	0	0	0	0	0	0	2310200	0		0	0	0	0	0
21062	VVQDFIDIFSDYANFK	Phospho (STY)	1999.9	P23469-3;P23469-2;P23469	PTPRE	Receptor-type tyrosine-protein phosphatase epsilon	1	1	87.388	1901		0	0	0	0	0	0	0	0	0	0	0	0	0	0	0	0	0	0	0	0	1423100	0	0	0	0	0	0	0	0	0	6164800	0		0	0	0	0	0
4200	GEYNVYSTFQSHEPEFDYLK	Phospho (STY)	2532.05	P63151;P63151-2;Q66LE6;E5RIY1;Q00005-6;Q00005;Q00005-2;Q00005-3;Q00005-4;Q00005-5;Q00005-7	PPP2R2A;PPP2R2D;PPP2R2B	Serine/threonine-protein phosphatase 2A 55 kDa regulatory subunit B alpha isoform;Serine/threonine-protein phosphatase 2A 55 kDa regulatory subunit B delta isoform;Serine/threonine-protein phosphatase 2A 55 kDa regulatory subunit B beta isoform	1	2	86.539	2269		0	0	0	0	0	0	0	0	0	0	0	951850	0	0	0	0	0	0	0	0	0	6632900	0	0	0	0	0	0	0	0	0	0		0	0	0	0	0
2024	DNVFYYGEEGGGEEDQDYDITQLHR	Phospho (STY)	3028.2	P22223-2;P22223	CDH3	Cadherin-3	1	5	106.12	1881;1882		0	0	0	0	0	0	0	0	2759700	0	0	0	0	0	0	0	0	0	0	3080100	0	0	0	0	0	0	0	0	0	0	1735400	0		0	0	0	0	0
4037	GALADYEGKDVATR	Phospho (STY)	1544.69	O15231-2;O15231-5;O15231-4;O15231-7;O15231;O15231-3;O15231-8;O15231-6;H7BZT5	ZNF185	Zinc finger protein 185	1	5	60.55	1456		0	0	0	0	0	0	0	0	1216400	0	0	0	0	0	0	0	0	0	0	3179800	0	0	0	0	0	0	0	0	0	0	3161400	0		0	0	0	0	0
11484	NFATSLYSMIK	Phospho (STY)	1353.6	P08758;D6RBL5;D6RBE9	ANXA5	Annexin A5;Annexin	1	9	66.267	194;1706		332460	616940	190640	0	0	0	0	0	0	1037600	304890	0	221280	0	0	294690	0	0	0	0	1505100	237840	0	1473200	348060	519270	0	469890	0	0	0	0		309675	197899	0	0	0
7196	IAAYLFK	Phospho (STY)	904.446	A0A087WVQ6;Q00610-2;Q00610;J3KS13	CLTC	Clathrin heavy chain 1	1	10	62.714	793		0	0	367550	0	0	0	0	90881	387990	1142500	398070	246320	212770	288190	0	0	0	0	0	311270	1272900	367260	0	0	0	241840	319530	0	108960	150070	533870	1110400		0	381546	0	0	94528.5
8000	ISYVQDENRDPIR	Phospho (STY)	1683.76	Q9NQS7-2;Q9NQS7	INCENP	Inner centromere protein	1	2	59.227	445;3002		0	0	0	0	0	0	0	0	3506500	0	0	0	0	0	0	0	0	0	0	4032000	0	0	0	0	0	0	0	0	0	0	0	0		0	0	0	0	0
9989	LLVCNIDGCLTNGHIYVSGDQK	Phospho (STY)	2555.16	Q8NFW8	CMAS	N-acylneuraminate cytidylyltransferase	1	4	152.06	2757		0	0	0	0	0	0	0	0	0	799000	0	0	0	6102800	0	0	206490	0	0	0	0	0	0	0	429680	0	0	0	0	0	0	0		0	0	0	0	0
[truncated: 1,473 more rows]
[truncated: 50 more columns]

## Sheet: Protein report
Supplementary Table 3: Identified proteins
[truncated: 6,098 more rows]
[truncated: 25 more columns]

## Sheet: Sample labeling
Patient ID	Tissue	mg input	Analysis label
ARCC-1 Sensitive	RCC tissue	5 mg	A
[truncated: 33 more rows]
